# Supplementary material for: Within species expressed genetic variability and gene expression response to different temperatures in the rotifer Brachionus calyciflorus sensu stricto
Source: PLoS One. 2019 Sep 30;14(9):e0223134. doi: 10.1371/journal.pone.0223134 (PMC6768451; doi:10.1371/journal.pone.0223134)
Supplement: S1 Appendix — (XLSX) [file pone.0223134.s001.xlsx]

## Sheet: Table_A
Table A. Accessions (GenBank) used for the COI mtDNA phylogenetic reconstruction
Outgroup is marked with yellow
Acessions	Paraskevopoulou et al., 2018	This study
KT729853
KT729859
KT729865
KT729903
KT729889
KT729893
KT729898	Hap_P01	Hap_USA
KT729917
KT729952
KT729958
KT729964
GU232713.1
GU232712.1
GU232711.1
GU232710.1
GU232709.1
GU232708.1
GU232705.1
GU232699.1
GU232697.1
GU232695.1
GU232694.1
GU232693.1
GU232692.1
GU232686.1
GU232684.1
GU232682.1
GU232681.1
GU232678.1
GU232678.1
GU232667.1
GU232666.1
GU232665.1
GU232664.1
GU232658.1
GU232657.1
GU232655.1
GU232652.1
GU232650.1
GU232644.1
GU232584.1
GU232580.1
GU232575.1
GU232564.1
GU232563.1
GU232562.1
GU232561.1
GU232560.1
GU232559.1
GU232558.1
GU232544.1
HM067946.1
HM067945.1
HM067943.1
HM067942.1
HM067940.1
HM067939.1
HM067932.1
HM067920.1
HM067917.1
HM067916.1
HM067914.1
HM067907.1
HM067906.1
HM067904.1
HM067901.1
HM067900.1
HM067899.1
HM067898.1
HM067895.1
HM067894.1
HM067893.1
HM067892.1
HM067887.1
HM067886.1
HM067884.1
GU232591.1
GU232590.1
MH119437	Hap_N03	Hap_GER
AY785179.1

## Sheet: Table_B
Table B. Independent assemblies’ information for GER and USA clones separately
B. calyciflorus transcriptome assemblies statistics	Assembly GER	Assembly USA
# Raw reads	101,680,612	117,271,458
# Trimmed and high quality raw reads assembled	89,768,226	104,420,630
# assembled transcripts	53.302	56.931
# assembled transcripts after contamination and rRNA removal	42.418	44.636
# supertranscripts	26.782	27.932
Average length (bp)	1054	900
Median length (bp)	613	514
Total assembled bases (bp)	44,720,265	40,181,444
N50 (bp)	1768	1520
GC content for the whole assembly (%)	29.65	29.74

## Sheet: Table_C
Table C. Heterozygous SNPs indentified bi-directionally between GER and USA clones and estimation of heterozygosity.
	GER_SuperTranscript used as a reference and GER reads were aligned	USA_SuperTranscript used as a reference and USA reads were aligned
# heterozygous SNPs	7590	39157
# supertranscripts with heterozygous SNPs	3056	7863
# total number of sites	29737732	28417899
Heterozygosity %	0.0255231	0.13779

## Sheet: Table_D
Table D. Positive selected genes. Ka, Ks, Ka/Ks, number of substitutions (N, S)
grey color: putatively positive selected genes
yellow: Genes with a "Respond to Stimulus" GO term
Sequence	Method	Ka	Ks	Ka/Ks	P-Value(Fisher)	Length	S-Sites	N-Sites	Fold-Sites(0:2:4)	Substitutions	S-Substitutions	N-Substitutions	Fold-S-Substitutions(0:2:4)	Fold-N-Substitutions(0:2:4)	Divergence-Time	Substitution-Rate-Ratio(rTC:rAG:rTA:rCG:rTG:rCA/rCA)	GC(1:2:3)	ML-Score	AICc	Akaike-Weight	Model
TRINITY_DN8270_c0_g1	MA	0.000246615	4.9323e-06	50	0	4419	371.525	4047.47	NA	1	0.00183247	0.998168	NA	NA	0.000226296	0.01:0.01:8.033:6.86001:21.9908:1	0.314337(0.385346:0.33175:0.225916)	-5510.98	NA	NA	NA
TRINITY_DN10769_c3_g1	MA	0.000488013	9.76026e-06	50	0	2760	619.3	2140.7	NA	1	0.00575267	0.994247	NA	NA	0.000380701	30:14.2915:13.8233:13.8233:0.01:1	0.351972(0.480999:0.329533:0.245385)	-3562.64	NA	NA	NA
TRINITY_DN11871_c5_g1	MA	0.000531303	1.06261e-05	50	0	1956	75.3427	1880.66	NA	1	0.000800597	0.999199	NA	NA	0.000511247	0.01:0.01:0.01:0.01:0.01:1	0.328994(0.48928:0.323124:0.174579)	-2362.03	NA	NA	NA
TRINITY_DN11472_c2_g4	MA	0.000545545	1.09109e-05	50	0	2151	324.459	1826.54	NA	1	0.00354014	0.99646	NA	NA	0.0004649	0.01:0.01:7.98726:6.70493:22.0508:1	0.356546(0.486072:0.364903:0.218663)	-2780.93	NA	NA	NA
TRINITY_DN12428_c4_g2	MA	0.000621994	1.24399e-05	50	0	1716	91.9016	1624.1	NA	1	0.00113044	0.99887	NA	NA	0.000589349	0.01:0.01:0.01:0.01:7.92926:1	0.3121(0.440663:0.254799:0.240838)	-2089.84	NA	NA	NA
TRINITY_DN10743_c0_g1	MA	0.000622269	1.24454e-05	50	0	2136	479.911	1656.09	NA	1	0.00576231	0.994238	NA	NA	0.000485255	30:15.3434:14.8984:14.8984:0.01:1	0.274194(0.333801:0.269986:0.218794)	-2657.75	NA	NA	NA
TRINITY_DN11241_c2_g1	MA	0.000626121	1.25224e-05	50	0	2064	429.89	1634.11	NA	1	0.00523392	0.994766	NA	NA	0.000498321	30:14.4912:14.1081:14.1081:0.01:1	0.366473(0.465893:0.414369:0.219158)	-2669.88	NA	NA	NA
TRINITY_DN3574_c0_g1	MA	0.00064031	1.28062e-05	50	0	2055	421.659	1633.34	NA	1	0.00513663	0.994863	NA	NA	0.000511554	30:14.0653:13.5252:13.5252:0.01:1	0.278102(0.340146:0.30146:0.192701)	-2553.25	NA	NA	NA
TRINITY_DN4443_c0_g1	MA	0.000651848	1.3037e-05	50	0	1701	170.307	1530.69	NA	1	0.00222029	0.99778	NA	NA	0.000587889	0.01:0.01:7.96503:6.94428:22.082:1	0.264671(0.274648:0.278169:0.241197)	-2117.3	NA	NA	NA
TRINITY_DN11797_c0_g1	MA	0.000652651	1.3053e-05	50	0	1728	199.784	1528.22	NA	1	0.00260778	0.997392	NA	NA	0.000578704	0.01:0.01:7.96673:6.93721:22.0797:1	0.263432(0.308492:0.287695:0.194107)	-2139.57	NA	NA	NA
TRINITY_DN6120_c0_g1	MA	0.000657102	1.3142e-05	50	0	1959	439.604	1519.4	NA	1	0.00575327	0.994247	NA	NA	0.000512596	0.01:0.01:7.97924:6.85285:22.0624:1	0.313936(0.281776:0.482389:0.177642)	-2418.3	NA	NA	NA
TRINITY_DN8844_c0_g1	MA	0.000659824	1.31965e-05	50	0	1887	356.633	1530.37	NA	1	0.00463913	0.995361	NA	NA	0.000537614	19.599:30:19.5061:19.5061:0.01:1	0.301323(0.365873:0.311111:0.226984)	-2388.52	NA	NA	NA
TRINITY_DN12373_c5_g2	MA	0.000664378	1.32876e-05	50	0	1728	227.381	1500.62	NA	1	0.00302134	0.996979	NA	NA	0.000578704	0.01:0.01:7.96609:6.81582:22.0797:1	0.315394(0.399306:0.357639:0.189236)	-2172.96	NA	NA	NA
TRINITY_DN11793_c1_g1	MA	0.000667438	1.33488e-05	50	0	1680	185.443	1494.56	NA	1	0.00247543	0.997525	NA	NA	0.000595238	0.01:0.01:7.96338:6.89725:22.0839:1	0.298871(0.372549:0.286988:0.237077)	-2131.11	NA	NA	NA
TRINITY_DN9199_c0_g1	MA	0.000673844	1.34769e-05	50	0	1806	307.986	1498.01	NA	1	0.00409509	0.995905	NA	NA	0.000561228	20.2884:30:20.2226:20.2226:0.01:1	0.258983(0.33665:0.22471:0.215589)	-2207.78	NA	NA	NA
TRINITY_DN8985_c0_g1	MA	0.000685985	1.37197e-05	50	0	1803	342.556	1460.44	NA	1	0.00466921	0.995331	NA	NA	0.00055826	20.053:30:19.9933:19.9933:0.01:1	0.331395(0.461794:0.309801:0.222591)	-2306.8	NA	NA	NA
TRINITY_DN12704_c4_g1	MA	0.000701843	1.40369e-05	50	0	1824	347.518	1476.48	NA	1	0.00468532	0.995315	NA	NA	0.000570799	30:14.842:14.4096:14.4096:0.01:1	0.307882(0.452381:0.293924:0.17734)	-2288.15	NA	NA	NA
TRINITY_DN9267_c0_g1	MA	0.0007123	1.4246e-05	50	0	1566	148.663	1417.34	NA	1	0.00209339	0.997907	NA	NA	0.000646032	0.01:0.01:5.28564:7.94577:0.01:1	0.318037(0.470363:0.292543:0.191205)	-1944.95	NA	NA	NA
TRINITY_DN10251_c2_g1	MA	0.000716355	1.43271e-05	50	0	1668	277.597	1390.4	NA	1	0.00397716	0.996023	NA	NA	0.00059952	0.01:0.01:7.96159:6.7185:22.085:1	0.347098(0.398564:0.459605:0.183124)	-2130.24	NA	NA	NA
TRINITY_DN11364_c0_g2	MA	0.000719504	1.43901e-05	50	0	1629	244.034	1384.97	NA	1	0.00351167	0.996488	NA	NA	0.000613874	0.01:0.01:7.9596:6.85328:22.0887:1	0.309392(0.357274:0.353591:0.217311)	-2051.99	NA	NA	NA
TRINITY_DN9608_c0_g1	MA	0.000725979	1.45196e-05	50	0	1587	202.721	1384.28	NA	1	0.00292035	0.99708	NA	NA	0.000635098	0.01:0.01:4.84933:7.945:0.01:1	0.308176(0.377358:0.328302:0.218868)	-2017.92	NA	NA	NA
TRINITY_DN12102_c4_g1	MA	0.000729267	1.45853e-05	50	0	1473	103.837	1369.16	NA	1	0.0015145	0.998486	NA	NA	0.000678887	0.01:0.01:0.01:0.01:7.90475:1	0.283537(0.322154:0.296748:0.231707)	-1855.56	NA	NA	NA
TRINITY_DN6345_c0_g1	MA	0.000730606	1.46121e-05	50	0	1869	454.472	1414.53	NA	1	0.00638475	0.993615	NA	NA	0.000556502	18.457:30:18.3547:18.3547:0.01:1	0.345353(0.346154:0.507212:0.182692)	-2296.89	NA	NA	NA
TRINITY_DN10909_c1_g1	MA	0.000746825	1.49365e-05	50	0	1674	316.387	1357.61	NA	1	0.0046393	0.995361	NA	NA	0.000608497	19.7968:30:19.7149:19.7149:0.01:1	0.294275(0.36136:0.294275:0.227191)	-2114.31	NA	NA	NA
TRINITY_DN10539_c0_g1	MA	0.000748541	1.49708e-05	50	0	1482	136.724	1345.28	NA	1	0.00202853	0.997971	NA	NA	0.000680865	0.01:0.01:0.01:0.01:0.01:1	0.277778(0.355556:0.246465:0.231313)	-1845.93	NA	NA	NA
TRINITY_DN12148_c1_g1	MA	0.000752846	1.50569e-05	50	0	1608	285.415	1322.58	NA	1	0.00429747	0.995703	NA	NA	0.000621891	20.7807:30:20.7563:20.7563:0.01:1	0.320608(0.486965:0.268156:0.206704)	-1936.88	NA	NA	NA
TRINITY_DN5988_c0_g1	MA	0.000760843	1.52169e-05	50	0	1494	183.335	1310.66	NA	1	0.00278979	0.99721	NA	NA	0.000669344	0.01:0.01:7.94919:6.87612:22.1028:1	0.291917(0.330661:0.330661:0.214429)	-1887.58	NA	NA	NA
TRINITY_DN12422_c3_g2	MA	0.000773561	1.54712e-05	50	0	1440	145.351	1294.65	NA	1	0.00224038	0.99776	NA	NA	0.00069704	0.01:0.01:4.33288:7.92825:0.01:1	0.271656(0.328482:0.218295:0.268191)	-1779.99	NA	NA	NA
TRINITY_DN3979_c0_g1	MA	0.000777126	1.55425e-05	50	0	1371	80.5844	1290.42	NA	1	0.00124741	0.998753	NA	NA	0.000732362	0.01:0.01:0.01:0.01:7.89182:1	0.284207(0.364629:0.253275:0.234716)	-1718.37	NA	NA	NA
TRINITY_DN11636_c0_g3	MA	0.000795732	1.59146e-05	50	0	1410	156.424	1253.58	NA	1	0.00248943	0.997511	NA	NA	0.00070922	0.01:0.01:7.94143:6.85002:22.113:1	0.304317(0.403397:0.301486:0.208068)	-1775.02	NA	NA	NA
TRINITY_DN10856_c0_g3	MA	0.000801004	1.60201e-05	50	0	1530	274.038	1255.96	NA	1	0.00434483	0.995655	NA	NA	0.000660405	20.588:30:20.5446:20.5446:0.01:1	0.278213(0.341487:0.250489:0.242661)	-1905.92	NA	NA	NA
TRINITY_DN12518_c0_g1	MA	0.000802684	1.60537e-05	50	0	1524	269.307	1254.69	NA	1	0.00427445	0.995726	NA	NA	0.000663678	20.0183:30:19.9478:19.9478:0.01:1	0.281925(0.386051:0.261297:0.198428)	-1901.77	NA	NA	NA
TRINITY_DN12186_c1_g1	MA	0.000810816	1.62163e-05	50	0	1401	167.622	1233.38	NA	1	0.00271072	0.997289	NA	NA	0.000715747	0.01:0.01:4.78195:7.92704:0.01:1	0.294872(0.354701:0.316239:0.213675)	-1766.44	NA	NA	NA
TRINITY_DN11682_c0_g1	MA	0.000815686	1.63137e-05	50	0	1377	154.12	1222.88	NA	1	0.00251427	0.997486	NA	NA	0.000726216	0.01:0.01:7.93843:6.88631:22.1174:1	0.294203(0.326087:0.280435:0.276087)	-1750.21	NA	NA	NA
TRINITY_DN6059_c0_g1	MA	0.000822102	1.6442e-05	50	0	1362	148.578	1213.42	NA	1	0.00244292	0.997557	NA	NA	0.000734214	0.01:0.01:7.93651:6.82716:22.1194:1	0.315751(0.410989:0.323077:0.213187)	-1691.1	NA	NA	NA
TRINITY_DN6504_c0_g1	MA	0.000824303	1.64861e-05	50	0	1581	318.149	1262.85	NA	1	0.00501333	0.994987	NA	NA	0.000661744	30:14.3305:13.8424:13.8424:0.01:1	0.311553(0.423295:0.297348:0.214015)	-1993.42	NA	NA	NA
TRINITY_DN7577_c0_g1	MA	0.000827147	1.65429e-05	50	0	1530	280.751	1249.25	NA	1	0.00447461	0.995525	NA	NA	0.000678403	30:13.932:13.4186:13.4186:0.01:1	0.298434(0.430528:0.296477:0.168297)	-1892.88	NA	NA	NA
TRINITY_DN11861_c0_g3	MA	0.000836442	1.67288e-05	50	0	1446	251.874	1194.13	NA	1	0.00420082	0.995799	NA	NA	0.000693659	20.341:30:20.3031:20.3031:0.01:1	0.315045(0.435818:0.318841:0.190476)	-1815.85	NA	NA	NA
TRINITY_DN9235_c0_g1	MA	0.000838053	1.67611e-05	50	0	1353	163.019	1189.98	NA	1	0.00273237	0.997268	NA	NA	0.000739098	0.01:0.01:7.93593:6.87918:22.1207:1	0.284661(0.384956:0.254425:0.214602)	-1696.02	NA	NA	NA
TRINITY_DN12092_c4_g1	MA	0.000845826	1.69165e-05	50	0	1296	116.045	1179.96	NA	1	0.00196308	0.998037	NA	NA	0.000771605	0.01:0.01:0.01:0.01:7.881:1	0.323711(0.372979:0.367206:0.230947)	-1663.07	NA	NA	NA
TRINITY_DN12212_c0_g1	MA	0.000848059	1.69612e-05	50	0	1542	353.4	1188.6	NA	1	0.00591134	0.994089	NA	NA	0.000657586	0.01:0.01:0.01:0.01:7.91251:1	0.334306(0.289883:0.491245:0.22179)	-1912.37	NA	NA	NA
TRINITY_DN10477_c0_g1	MA	0.000851446	1.70289e-05	50	0	1533	348.081	1184.92	NA	1	0.00584088	0.994159	NA	NA	0.000661984	17.8686:30:17.7019:17.7019:0.01:1	0.343424(0.37793:0.392578:0.259766)	-1991.57	NA	NA	NA
TRINITY_DN12737_c0_g2	MA	0.000870063	1.74013e-05	50	0	1386	230.633	1155.37	NA	1	0.0039765	0.996023	NA	NA	0.000728178	20.1373:30:20.0903:20.0903:0.01:1	0.329374(0.425486:0.346652:0.215983)	-1766.8	NA	NA	NA
TRINITY_DN10150_c0_g1	MA	0.000874162	1.74832e-05	50	0	1320	171.831	1148.17	NA	1	0.00298419	0.997016	NA	NA	0.000762644	0.01:0.01:4.31456:7.91456:0.01:1	0.269085(0.367347:0.222222:0.217687)	-1634.39	NA	NA	NA
TRINITY_DN12152_c2_g1	MA	0.000876026	1.75205e-05	50	0	1380	243.349	1136.65	NA	1	0.0042636	0.995736	NA	NA	0.000724638	20.5782:30:20.5526:20.5526:0.01:1	0.322126(0.32321:0.456616:0.186551)	-1713.52	NA	NA	NA
TRINITY_DN9331_c1_g1	MA	0.000882728	1.76546e-05	50	0	1410	263.66	1146.34	NA	1	0.00457896	0.995421	NA	NA	0.000720966	19.8923:30:19.825:19.825:0.01:1	0.303963(0.404459:0.278132:0.229299)	-1786.09	NA	NA	NA
TRINITY_DN10363_c0_g1	MA	0.000891701	1.7834e-05	50	0	1299	180.087	1118.91	NA	1	0.00320863	0.996791	NA	NA	0.000770553	0.01:0.01:5.66431:7.92148:0.01:1	0.351767(0.380184:0.474654:0.200461)	-1658.93	NA	NA	NA
TRINITY_DN4575_c0_g1	MA	0.000893687	1.78737e-05	50	0	1344	214.227	1129.77	NA	1	0.00377807	0.996222	NA	NA	0.000754086	20.4558:30:20.4168:20.4168:0.01:1	0.285449(0.374165:0.27951:0.202673)	-1660.37	NA	NA	NA
TRINITY_DN12591_c7_g1	MA	0.000899068	1.79814e-05	50	0	1254	144.63	1109.37	NA	1	0.00260065	0.997399	NA	NA	0.000797448	0.01:0.01:7.92449:6.83385:22.1356:1	0.311058(0.410501:0.305489:0.217184)	-1597.5	NA	NA	NA
TRINITY_DN7220_c0_g1	MA	0.000901363	1.80273e-05	50	0	1356	238.642	1117.36	NA	1	0.00425336	0.995747	NA	NA	0.000745905	19.4184:30:19.326:19.326:0.01:1	0.309366(0.42146:0.298673:0.207965)	-1718.35	NA	NA	NA
TRINITY_DN10784_c0_g1	MA	0.000901783	1.80357e-05	50	0	1407	280.618	1126.38	NA	1	0.00495793	0.995042	NA	NA	0.000725525	18.9271:30:18.7848:18.7848:0.01:1	0.27766(0.332979:0.274468:0.225532)	-1769.85	NA	NA	NA
TRINITY_DN10777_c6_g2	MA	0.00090481	1.80962e-05	50	0	1272	170.2	1101.8	NA	1	0.00307997	0.99692	NA	NA	0.000786164	0.01:0.01:7.92681:6.85723:22.1327:1	0.299608(0.336471:0.331765:0.230588)	-1622.08	NA	NA	NA
TRINITY_DN11600_c2_g1	MA	0.000915191	1.83038e-05	50	0	1230	140.135	1089.87	NA	1	0.002565	0.997435	NA	NA	0.000813008	0.01:0.01:7.92125:6.79864:22.1396:1	0.325223(0.403893:0.36253:0.209246)	-1578.38	NA	NA	NA
TRINITY_DN12131_c1_g1	MA	0.000920357	1.84071e-05	50	0	1311	225.92	1085.08	NA	1	0.00414684	0.995853	NA	NA	0.000764927	20.2118:30:20.1575:20.1575:0.01:1	0.285769(0.372146:0.277397:0.207763)	-1637.42	NA	NA	NA
TRINITY_DN4693_c0_g2	MA	0.000929759	1.85952e-05	50	0	1314	234.875	1079.13	NA	1	0.00433419	0.995666	NA	NA	0.000766891	0.01:0.01:4.71774:7.91664:0.01:1	0.291572(0.343964:0.328018:0.202733)	-1657.09	NA	NA	NA
TRINITY_DN10721_c0_g3	MA	0.000932328	1.86466e-05	50	0	1386	305.447	1080.55	NA	1	0.00562175	0.994378	NA	NA	0.000730971	18.786:30:18.6677:18.6677:0.01:1	0.340909(0.37987:0.391775:0.251082)	-1774.25	NA	NA	NA
TRINITY_DN6362_c0_g1	MA	0.000937545	1.87509e-05	50	0	1380	299.663	1080.34	NA	1	0.00551698	0.994483	NA	NA	0.000738031	30:16.8557:16.5902:16.5902:0.01:1	0.291667(0.341304:0.327174:0.206522)	-1735.97	NA	NA	NA
TRINITY_DN6789_c0_g1	MA	0.000938735	1.87747e-05	50	0	1143	75.7281	1067.27	NA	1	0.00141709	0.998583	NA	NA	0.000877784	0.01:0.01:0.01:0.01:7.85443:1	0.314572(0.354712:0.356021:0.232984)	-1456.3	NA	NA	NA
TRINITY_DN4136_c0_g1	MA	0.000944488	1.88898e-05	50	0	1443	348.413	1094.59	NA	1	0.00632583	0.993674	NA	NA	0.000721002	30:14.7757:14.2357:14.2357:0.01:1	0.262301(0.301455:0.242204:0.243243)	-1783.25	NA	NA	NA
TRINITY_DN9774_c0_g1	MA	0.00094512	1.89024e-05	50	0	1308	245.535	1062.47	NA	1	0.00460072	0.995399	NA	NA	0.000771252	20.4048:30:20.3699:20.3699:0.01:1	0.314645(0.387872:0.322654:0.23341)	-1658.69	NA	NA	NA
TRINITY_DN12266_c0_g2	MA	0.000953879	1.90776e-05	50	0	1491	386.644	1104.36	NA	1	0.00695348	0.993047	NA	NA	0.000711468	30:13.7378:13.2111:13.2111:0.01:1	0.347055(0.435743:0.304217:0.301205)	-1921.17	NA	NA	NA
TRINITY_DN9236_c0_g1	MA	0.000954058	1.90812e-05	50	0	1383	262.765	1120.23	NA	1	0.00466934	0.995331	NA	NA	0.000776416	30:15.6308:15.2098:15.2098:0.01:1	0.281025(0.376623:0.295455:0.170996)	-1693.24	NA	NA	NA
TRINITY_DN20381_c0_g1	MA	0.00097768	1.95536e-05	50	0	1209	178.205	1030.8	NA	1	0.0034457	0.996554	NA	NA	0.000836454	0.01:0.01:4.31571:7.89959:0.01:1	0.283706(0.30273:0.300248:0.248139)	-1531.52	NA	NA	NA
TRINITY_DN11168_c0_g1	MA	0.00098151	1.96302e-05	50	0	1134	117.512	1016.49	NA	1	0.00230679	0.997693	NA	NA	0.000881834	0.01:0.01:7.90844:6.8443:22.1574:1	0.288478(0.316623:0.329815:0.218997)	-1421.54	NA	NA	NA
TRINITY_DN11621_c1_g1	MA	0.00099417	1.98834e-05	50	0	1212	151.365	1060.64	NA	1	0.0028461	0.997154	NA	NA	0.000872493	0.01:0.01:5.97766:7.91269:0.01:1	0.40264(0.527228:0.465347:0.215347)	-1535.53	NA	NA	NA
TRINITY_DN7294_c0_g1	MA	0.000995318	1.99064e-05	50	0	1140	138.057	1001.94	NA	1	0.00274821	0.997252	NA	NA	0.000877193	0.01:0.01:0.01:0.01:0.01:1	0.322397(0.422572:0.32021:0.224409)	-1453.53	NA	NA	NA
TRINITY_DN10083_c0_g2	MA	0.00100259	2.00519e-05	50	0	1224	224.559	999.441	NA	1	0.00447358	0.995526	NA	NA	0.000822333	20.1764:30:20.1349:20.1349:0.01:1	0.334556(0.48044:0.312958:0.210269)	-1555.55	NA	NA	NA
TRINITY_DN10288_c1_g2	MA	0.00100615	2.0123e-05	50	0	1227	222.657	1004.34	NA	1	0.00441431	0.995586	NA	NA	0.000827222	19.7532:30:19.6833:19.6833:0.01:1	0.328049(0.415854:0.314634:0.253659)	-1578.4	NA	NA	NA
TRINITY_DN10145_c0_g2	MA	0.00100858	2.01716e-05	50	0	1101	111.741	989.259	NA	1	0.00225399	0.997746	NA	NA	0.000908265	0.01:0.01:7.90312:6.81356:22.1642:1	0.30163(0.407609:0.252717:0.244565)	-1386.02	NA	NA	NA
TRINITY_DN13037_c0_g1	MA	0.00102904	2.05807e-05	50	0	1047	61.4466	985.553	NA	1	0.00124539	0.998755	NA	NA	0.000969852	0.01:0.01:0.01:0.01:7.8337:1	0.271729(0.348138:0.26361:0.203438)	-1294.55	NA	NA	NA
TRINITY_DN12442_c0_g3	MA	0.00102975	2.05951e-05	50	0	1125	157.035	967.965	NA	1	0.00323415	0.996766	NA	NA	0.000888889	0.01:0.01:7.90641:6.76151:22.1592:1	0.344(0.434667:0.352:0.245333)	-1451.48	NA	NA	NA
TRINITY_DN6586_c0_g1	MA	0.00103641	2.07282e-05	50	0	1065	84.4088	980.591	NA	1	0.00171863	0.998281	NA	NA	0.000955912	0.01:0.01:0.01:0.01:7.83788:1	0.326311(0.439607:0.294944:0.244382)	-1352.74	NA	NA	NA
TRINITY_DN12066_c0_g1	MA	0.00104083	2.08165e-05	50	0	1110	152.27	957.73	NA	1	0.00316974	0.99683	NA	NA	0.000900901	0.01:0.01:7.90401:6.75095:22.1623:1	0.336029(0.436658:0.380054:0.191375)	-1426.38	NA	NA	NA
TRINITY_DN12577_c3_g4	MA	0.00106054	2.12109e-05	50	0	1161	215.21	945.79	NA	1	0.00453028	0.99547	NA	NA	0.000867888	19.9092:30:19.849:19.849:0.01:1	0.312285(0.375:0.324742:0.237113)	-1484.77	NA	NA	NA
TRINITY_DN9365_c0_g1	MA	0.00106217	2.12433e-05	50	0	1023	83.1921	939.808	NA	1	0.00176728	0.998233	NA	NA	0.000977517	0.01:0.01:7.89048:6.88457:22.1821:1	0.269981(0.347953:0.269006:0.192982)	-1254.85	NA	NA	NA
TRINITY_DN9279_c0_g1	MA	0.00108701	2.17403e-05	50	0	1122	206.171	915.829	NA	1	0.00448221	0.995518	NA	NA	0.000891266	20.1204:30:20.0847:20.0847:0.01:1	0.34(0.446667:0.376:0.197333)	-1429.65	NA	NA	NA
TRINITY_DN8474_c0_g2	MA	0.00109264	2.18528e-05	50	0	981	62.8222	918.178	NA	1	0.00136654	0.998633	NA	NA	0.00102407	0.01:0.01:0.01:0.01:7.81704:1	0.28811(0.370427:0.259146:0.234756)	-1224.46	NA	NA	NA
TRINITY_DN8283_c0_g1	MA	0.0010947	2.18939e-05	50	0	972	54.269	917.731	NA	1	0.00118128	0.998819	NA	NA	0.0010348	0.01:0.01:0.01:0.01:0.01:1	0.292695(0.376543:0.294753:0.20679)	-1211.31	NA	NA	NA
TRINITY_DN8318_c1_g1	MA	0.00109514	2.19028e-05	50	0	1188	239.977	948.023	NA	1	0.00503718	0.994963	NA	NA	0.000878347	30:16.1853:15.9142:15.9142:0.01:1	0.322838(0.418136:0.369018:0.18136)	-1514.44	NA	NA	NA
TRINITY_DN6467_c0_g1	MA	0.00109707	2.19415e-05	50	0	1008	98.4523	909.548	NA	1	0.00216019	0.99784	NA	NA	0.000992063	0.01:0.01:7.88746:6.85833:22.1859:1	0.295747(0.338279:0.293769:0.255193)	-1281.6	NA	NA	NA
TRINITY_DN10708_c0_g1	MA	0.00110362	2.20724e-05	50	0	1188	241.776	946.224	NA	1	0.00508436	0.994916	NA	NA	0.000883507	30:15.2335:14.7959:14.7959:0.01:1	0.285894(0.387909:0.280856:0.188917)	-1485.54	NA	NA	NA
TRINITY_DN12085_c3_g4	MA	0.00111086	2.22173e-05	50	0	1110	205.866	904.134	NA	1	0.00453324	0.995467	NA	NA	0.000908958	19.4307:30:19.3536:19.3536:0.01:1	0.332884(0.467655:0.328841:0.202156)	-1425.99	NA	NA	NA
TRINITY_DN10722_c0_g1	MA	0.00112463	2.24927e-05	50	0	1206	289.59	916.41	NA	1	0.00628041	0.99372	NA	NA	0.000859982	30:15.6417:15.2856:15.2856:0.01:1	0.318482(0.40099:0.298267:0.256188)	-1552.28	NA	NA	NA
TRINITY_DN7250_c0_g1	MA	0.00113473	2.26946e-05	50	0	1110	209.621	900.379	NA	1	0.00463472	0.995365	NA	NA	0.000924725	20.1736:30:20.1135:20.1135:0.01:1	0.300539(0.384097:0.266846:0.250674)	-1403.61	NA	NA	NA
TRINITY_DN10346_c6_g1	MA	0.00113502	2.27004e-05	50	0	1011	132.611	878.389	NA	1	0.00301033	0.99699	NA	NA	0.00098912	0.01:0.01:7.88673:6.71817:22.1851:1	0.357988(0.446746:0.331361:0.295858)	-1328.17	NA	NA	NA
TRINITY_DN11970_c3_g2	MA	0.0011425	2.285e-05	50	0	1065	187.03	877.97	NA	1	0.00424244	0.995758	NA	NA	0.000945873	20.4358:30:20.4076:20.4076:0.01:1	0.343165(0.507022:0.320225:0.202247)	-1351.09	NA	NA	NA
TRINITY_DN11065_c2_g2	MA	0.00116273	2.32546e-05	50	0	1041	165.647	875.353	NA	1	0.00377043	0.99623	NA	NA	0.000981411	19.7316:30:19.6477:19.6477:0.01:1	0.279215(0.346264:0.301724:0.189655)	-1302.62	NA	NA	NA
TRINITY_DN9244_c0_g1	MA	0.00117102	2.34204e-05	50	0	954	102.084	851.916	NA	1	0.00239085	0.997609	NA	NA	0.00104822	0.01:0.01:7.87698:6.88739:22.2005:1	0.258098(0.363636:0.225705:0.184953)	-1164.74	NA	NA	NA
TRINITY_DN11142_c0_g1	MA	0.00117185	2.34369e-05	50	0	1059	201.127	857.873	NA	1	0.00466708	0.995333	NA	NA	0.000953739	19.7015:30:19.6283:19.6283:0.01:1	0.318738(0.403955:0.323446:0.228814)	-1353.43	NA	NA	NA
TRINITY_DN1489_c0_g1	MA	0.00117254	2.34509e-05	50	0	948	97.0959	850.904	NA	1	0.00227699	0.997723	NA	NA	0.00105485	0.01:0.01:7.87512:6.82738:22.2022:1	0.302839(0.410095:0.312303:0.18612)	-1187.54	NA	NA	NA
TRINITY_DN2546_c0_g1	MA	0.00117338	2.34677e-05	50	0	960	109.963	850.037	NA	1	0.00258057	0.997419	NA	NA	0.00104167	0.01:0.01:7.87785:6.84788:22.1988:1	0.292835(0.330218:0.28972:0.258567)	-1225.86	NA	NA	NA
TRINITY_DN5898_c0_g1	MA	0.00118064	2.36127e-05	50	0	942	96.938	845.062	NA	1	0.00228897	0.997711	NA	NA	0.00106157	0.01:0.01:0.01:0.01:7.80607:1	0.320106(0.415873:0.279365:0.265079)	-1205.18	NA	NA	NA
TRINITY_DN9328_c0_g2	MA	0.00118514	2.37028e-05	50	0	1032	179.911	852.089	NA	1	0.00420505	0.995795	NA	NA	0.000982663	20.2729:30:20.2234:20.2234:0.01:1	0.28343(0.338663:0.27907:0.232558)	-1297.07	NA	NA	NA
TRINITY_DN8407_c0_g1	MA	0.00118535	2.37069e-05	50	0	1026	175.955	850.045	NA	1	0.00412283	0.995877	NA	NA	0.000986129	0.01:0.01:5.2197:7.87592:0.01:1	0.333333(0.345029:0.388889:0.266082)	-1322.6	NA	NA	NA
TRINITY_DN8762_c1_g1	MA	0.00119626	2.39252e-05	50	0	993	153.305	839.695	NA	1	0.00363815	0.996362	NA	NA	0.00101527	0.01:0.01:5.29802:7.86993:0.01:1	0.324297(0.430723:0.379518:0.162651)	-1258.39	NA	NA	NA
TRINITY_DN8833_c0_g1	MA	0.00120212	2.40425e-05	50	0	999	168.353	830.647	NA	1	0.00403718	0.995963	NA	NA	0.00100359	0.01:0.01:5.27179:7.87093:0.01:1	0.342315(0.458084:0.341317:0.227545)	-1280.83	NA	NA	NA
TRINITY_DN9387_c0_g1	MA	0.00120611	2.41223e-05	50	0	1020	188.177	831.823	NA	1	0.00450406	0.995496	NA	NA	0.000988052	19.7952:30:19.7369:19.7369:0.01:1	0.336755(0.434018:0.344575:0.231672)	-1324.38	NA	NA	NA
TRINITY_DN4844_c0_g1	MA	0.00120902	2.41803e-05	50	0	942	117.226	824.774	NA	1	0.00283456	0.997165	NA	NA	0.00106157	0.01:0.01:7.87402:6.84659:22.2039:1	0.289947(0.336508:0.295238:0.238095)	-1200.46	NA	NA	NA
TRINITY_DN2354_c0_g1	MA	0.00121119	2.42238e-05	50	0	909	85.0658	823.934	NA	1	0.00206061	0.997939	NA	NA	0.00110011	0.01:0.01:7.86722:6.90497:22.214:1	0.246425(0.323432:0.227723:0.188119)	-1106.2	NA	NA	NA
TRINITY_DN12845_c12_g1	MA	0.00121175	2.42349e-05	50	0	1068	197.727	870.273	NA	1	0.00452346	0.995477	NA	NA	0.000991892	19.4512:30:19.3452:19.3452:0.01:1	0.316993(0.490196:0.289916:0.170868)	-1325.76	NA	NA	NA
TRINITY_DN1032_c0_g1	MA	0.00121738	2.43476e-05	50	0	1023	188.659	834.341	NA	1	0.004502	0.995498	NA	NA	0.000997364	0.01:0.01:4.30113:7.86696:0.01:1	0.275828(0.30117:0.327485:0.19883)	-1277.79	NA	NA	NA
TRINITY_DN12089_c8_g1	MA	0.00121925	2.43851e-05	50	0	915	94.6525	820.348	NA	1	0.00230231	0.997698	NA	NA	0.00109565	0.01:0.01:0.01:0.01:0.01:1	0.322985(0.415033:0.328431:0.22549)	-1171.01	NA	NA	NA
TRINITY_DN6747_c0_g1	MA	0.00121955	2.43909e-05	50	0	870	48.4232	821.577	NA	1	0.0011774	0.998823	NA	NA	0.00115303	0.01:0.01:0.01:0.01:7.78317:1	0.288087(0.390034:0.333333:0.140893)	-1066.81	NA	NA	NA
TRINITY_DN6140_c0_g1	MA	0.00122065	2.4413e-05	50	0	903	71.1351	831.865	NA	1	0.00170734	0.998293	NA	NA	0.00112641	0.01:0.01:0.01:0.01:7.79413:1	0.334994(0.320598:0.495017:0.189369)	-1125.5	NA	NA	NA
TRINITY_DN7867_c0_g1	MA	0.00122165	2.4433e-05	50	0	1035	172.018	862.982	NA	1	0.00397075	0.996029	NA	NA	0.00102267	30:15.3607:15.0432:15.0432:0.01:1	0.328998(0.393064:0.432081:0.16185)	-1305.98	NA	NA	NA
TRINITY_DN9763_c0_g1	MA	0.0012226	2.44519e-05	50	0	1029	207.896	821.104	NA	1	0.0050383	0.994962	NA	NA	0.000980527	18.7548:30:18.6269:18.6269:0.01:1	0.314438(0.425872:0.313953:0.203488)	-1311.32	NA	NA	NA
TRINITY_DN8251_c0_g1	MA	0.00123493	2.46986e-05	50	0	981	174.734	806.266	NA	1	0.00431569	0.995684	NA	NA	0.00101937	20.9298:30:20.918:20.918:0.01:1	0.275915(0.327744:0.271341:0.228659)	-1213.18	NA	NA	NA
TRINITY_DN11236_c3_g1	MA	0.0012376	2.47519e-05	50	0	948	139.289	808.711	NA	1	0.0034329	0.996567	NA	NA	0.00105939	0.01:0.01:4.89041:7.856:0.01:1	0.316509(0.359621:0.302839:0.287066)	-1229.68	NA	NA	NA
TRINITY_DN22302_c0_g1	MA	0.00124352	2.48705e-05	50	0	894	91.6674	802.333	NA	1	0.00227981	0.99772	NA	NA	0.00111857	0.01:0.01:7.86302:6.84117:22.2188:1	0.293065(0.372483:0.268456:0.238255)	-1132.59	NA	NA	NA
TRINITY_DN2694_c0_g1	MA	0.00124397	2.48794e-05	50	0	873	68.4463	804.554	NA	1	0.00169858	0.998301	NA	NA	0.00114839	0.01:0.01:0.01:0.01:0.01:1	0.311073(0.388699:0.311644:0.232877)	-1113.18	NA	NA	NA
TRINITY_DN10884_c7_g1	MA	0.00124546	2.49093e-05	50	0	909	108.252	800.748	NA	1	0.00269647	0.997304	NA	NA	0.00110011	0.01:0.01:7.86598:6.78483:22.214:1	0.327851(0.4375:0.335526:0.210526)	-1153.71	NA	NA	NA
TRINITY_DN12503_c2_g1	MA	0.00124812	2.49624e-05	50	0	1077	250.015	826.985	NA	1	0.00601008	0.99399	NA	NA	0.000964175	30:16.3413:16.0353:16.0353:0.01:1	0.304167(0.363889:0.3125:0.236111)	-1373.79	NA	NA	NA
TRINITY_DN10242_c0_g1	MA	0.0012612	2.52239e-05	50	0	894	103.165	790.835	NA	1	0.00260221	0.997398	NA	NA	0.00111857	0.01:0.01:7.8625:6.79197:22.2188:1	0.313266(0.414716:0.317726:0.207358)	-1134.65	NA	NA	NA
TRINITY_DN6928_c0_g2	MA	0.0012615	2.52301e-05	50	0	1038	220.796	817.204	NA	1	0.00537465	0.994625	NA	NA	0.000998533	30:14.6201:14.2053:14.2053:0.01:1	0.319404(0.393372:0.351585:0.213256)	-1328.25	NA	NA	NA
TRINITY_DN6283_c0_g1	MA	0.00127782	2.55565e-05	50	0	891	110.272	780.728	NA	1	0.0028169	0.997183	NA	NA	0.00112284	0.01:0.01:0.01:0.01:0.01:1	0.335017(0.439394:0.323232:0.242424)	-1144.53	NA	NA	NA
TRINITY_DN5183_c0_g2	MA	0.00128511	2.57022e-05	50	0	933	153.697	779.303	NA	1	0.00392899	0.996071	NA	NA	0.00107764	0.01:0.01:5.24015:7.85592:0.01:1	0.351496(0.394231:0.333333:0.326923)	-1227.66	NA	NA	NA
TRINITY_DN12647_c0_g1	MA	0.00129517	2.59034e-05	50	0	861	89.695	771.305	NA	1	0.0023204	0.99768	NA	NA	0.00116294	0.01:0.01:0.01:0.01:7.78003:1	0.311921(0.340278:0.357639:0.237847)	-1085.63	NA	NA	NA
TRINITY_DN12467_c3_g1	MA	0.00129547	2.59095e-05	50	0	891	118.324	772.676	NA	1	0.00305335	0.996947	NA	NA	0.00112688	0.01:0.01:7.86182:6.7959:22.2198:1	0.316555(0.348993:0.372483:0.228188)	-1142.16	NA	NA	NA
TRINITY_DN11701_c0_g1	MA	0.00129877	2.59754e-05	50	0	978	188.559	789.441	NA	1	0.00475432	0.995246	NA	NA	0.00105337	19.8029:30:19.741:19.741:0.01:1	0.323649(0.379205:0.33792:0.253823)	-1267	NA	NA	NA
TRINITY_DN11065_c2_g3	MA	0.00130197	2.60394e-05	50	0	858	89.3154	768.685	NA	1	0.00231846	0.997682	NA	NA	0.00116915	0.01:0.01:7.85371:6.81522:22.231:1	0.30662(0.383275:0.28223:0.254355)	-1095.83	NA	NA	NA
TRINITY_DN8965_c0_g1	MA	0.00130878	2.61756e-05	50	0	963	202.99	760.01	NA	1	0.00531338	0.994687	NA	NA	0.00103842	0.01:0.01:5.47339:7.86513:0.01:1	0.337474(0.42236:0.375776:0.214286)	-1234.41	NA	NA	NA
TRINITY_DN9384_c0_g1	MA	0.00131136	2.62271e-05	50	0	855	94.3177	760.682	NA	1	0.00247368	0.997526	NA	NA	0.00116959	0.01:0.01:7.85371:6.88667:22.2321:1	0.2669(0.255245:0.293706:0.251748)	-1054.81	NA	NA	NA
TRINITY_DN15368_c0_g1	MA	0.00132333	2.64666e-05	50	0	936	173.166	762.834	NA	1	0.00451954	0.99548	NA	NA	0.0010834	20.6008:30:20.5683:20.5683:0.01:1	0.263578(0.303514:0.269968:0.217252)	-1150.97	NA	NA	NA
TRINITY_DN10383_c0_g1	MA	0.00133411	2.66822e-05	50	0	924	169.177	754.823	NA	1	0.00446255	0.995537	NA	NA	0.00109473	19.996:30:19.9441:19.9441:0.01:1	0.30151(0.378641:0.305825:0.220065)	-1175.08	NA	NA	NA
TRINITY_DN7712_c0_g1	MA	0.00133992	2.67985e-05	50	0	1011	242.688	768.312	NA	1	0.00627777	0.993722	NA	NA	0.00102471	30:14.6221:14.1363:14.1363:0.01:1	0.286489(0.359467:0.251479:0.248521)	-1272.87	NA	NA	NA
TRINITY_DN13154_c0_g1	MA	0.00134156	2.68312e-05	50	0	837	93.4696	743.53	NA	1	0.0025079	0.997492	NA	NA	0.00119474	0.01:0.01:7.84851:6.85371:22.2387:1	0.279762(0.314286:0.285714:0.239286)	-1055.19	NA	NA	NA
TRINITY_DN6043_c0_g1	MA	0.0013594	2.71881e-05	50	0	963	200.041	762.959	NA	1	0.00521648	0.994784	NA	NA	0.00108267	30:14.927:14.541:14.541:0.01:1	0.321429(0.400621:0.336957:0.226708)	-1235.53	NA	NA	NA
TRINITY_DN8518_c0_g1	MA	0.00135983	2.71966e-05	50	0	966	196.044	769.956	NA	1	0.00506655	0.994933	NA	NA	0.00108938	30:15.0912:14.5715:14.5715:0.01:1	0.25129(0.360681:0.201238:0.19195)	-1171.61	NA	NA	NA
TRINITY_DN4557_c0_g1	MA	0.0013612	2.7224e-05	50	0	804	70.5112	733.489	NA	1	0.00191894	0.998081	NA	NA	0.00124421	0.01:0.01:0.01:0.01:7.75839:1	0.357497(0.436803:0.256506:0.379182)	-1037.37	NA	NA	NA
TRINITY_DN21828_c0_g1	MA	0.00136855	2.7371e-05	50	0	819	83.8428	735.157	NA	1	0.00227576	0.997724	NA	NA	0.00123125	0.01:0.01:0.01:0.01:0.01:1	0.271673(0.349817:0.245421:0.21978)	-1022.1	NA	NA	NA
TRINITY_DN7130_c0_g1	MA	0.00136914	2.73828e-05	50	0	852	124.097	727.903	NA	1	0.00339811	0.996602	NA	NA	0.00117371	0.01:0.01:7.85062:6.67922:22.2332:1	0.335673(0.417544:0.421053:0.168421)	-1087.34	NA	NA	NA
TRINITY_DN1095_c0_g1	MA	0.00137381	2.74763e-05	50	0	981	221.593	759.407	NA	1	0.0058021	0.994198	NA	NA	0.0010697	30:13.8572:13.35:13.35:0.01:1	0.315549(0.426829:0.297256:0.222561)	-1252.5	NA	NA	NA
TRINITY_DN5083_c0_g1	MA	0.00137944	2.75888e-05	50	0	807	83.7425	723.258	NA	1	0.00231035	0.99769	NA	NA	0.00123916	0.01:0.01:0.01:0.01:0.01:1	0.287037(0.42963:0.261111:0.17037)	-1009.15	NA	NA	NA
TRINITY_DN4992_c0_g1	MA	0.00138493	2.76986e-05	50	0	801	80.5518	720.448	NA	1	0.00223117	0.997769	NA	NA	0.00124844	0.01:0.01:7.83785:6.82618:22.2527:1	0.285893(0.344569:0.329588:0.183521)	-1011.16	NA	NA	NA
TRINITY_DN120_c0_g1	MA	0.00138952	2.77904e-05	50	0	810	92.1702	717.83	NA	1	0.00256145	0.997439	NA	NA	0.00123457	0.01:0.01:7.83944:6.7338:22.2491:1	0.314815(0.433333:0.344444:0.166667)	-1012.07	NA	NA	NA
TRINITY_DN12601_c3_g1	MA	0.00139313	2.78626e-05	50	0	804	87.3901	716.61	NA	1	0.00243305	0.997567	NA	NA	0.00124473	0.01:0.01:7.83781:6.74668:22.2515:1	0.345105(0.466543:0.356877:0.211896)	-1019.43	NA	NA	NA
TRINITY_DN6749_c0_g1	MA	0.00139313	2.78626e-05	50	0	828	111.94	716.06	NA	1	0.00311682	0.996883	NA	NA	0.00120856	0.01:0.01:0.01:0.01:0.01:1	0.358002(0.447653:0.407942:0.218412)	-1077.8	NA	NA	NA
TRINITY_DN6013_c0_g1	MA	0.00139769	2.79539e-05	50	0	768	53.6078	714.392	NA	1	0.00149855	0.998501	NA	NA	0.00130208	0.01:0.01:0.01:0.01:7.74316:1	0.287289(0.350195:0.266537:0.245136)	-964.238	NA	NA	NA
TRINITY_DN7827_c1_g2	MA	0.00139983	2.79965e-05	50	0	819	84.7023	734.298	NA	1	0.00230172	0.997698	NA	NA	0.00125795	0.01:0.01:4.09:7.81155:0.01:1	0.265207(0.372263:0.233577:0.189781)	-999.657	NA	NA	NA
TRINITY_DN20230_c0_g1	MA	0.0014026	2.8052e-05	50	0	960	207.649	752.351	NA	1	0.00548969	0.99451	NA	NA	0.00110529	30:15.2357:14.8341:14.8341:0.01:1	0.304688(0.392188:0.315625:0.20625)	-1219.07	NA	NA	NA
TRINITY_DN12217_c1_g1	MA	0.00140431	2.80862e-05	50	0	960	208.681	751.319	NA	1	0.00552437	0.994476	NA	NA	0.00110515	30:17.4186:17.1765:17.1765:0.01:1	0.296469(0.364486:0.300623:0.224299)	-1215.69	NA	NA	NA
TRINITY_DN12547_c6_g1	MA	0.00140746	2.81492e-05	50	0	909	167.647	741.353	NA	1	0.00450238	0.995498	NA	NA	0.00115307	30:14.7433:14.253:14.253:0.01:1	0.29538(0.409241:0.282178:0.194719)	-1125.77	NA	NA	NA
TRINITY_DN11851_c1_g1	MA	0.00140891	2.81782e-05	50	0	762	46.17	715.83	NA	1	0.00128831	0.998712	NA	NA	0.00132525	0.01:0.01:0.01:0.01:0.01:1	0.242484(0.392157:0.166667:0.168627)	-883.191	NA	NA	NA
TRINITY_DN11497_c0_g1	MA	0.00140959	2.81918e-05	50	0	876	159.675	716.325	NA	1	0.00443839	0.995562	NA	NA	0.00115779	20.0348:30:19.9897:19.9897:0.01:1	0.304323(0.401024:0.303754:0.208191)	-1108.77	NA	NA	NA
TRINITY_DN8376_c0_g1	MA	0.00141241	2.82481e-05	50	0	825	119.376	705.624	NA	1	0.00337215	0.996628	NA	NA	0.00121212	0.01:0.01:0.01:0.01:7.76677:1	0.381039(0.490942:0.394928:0.257246)	-1079.98	NA	NA	NA
TRINITY_DN9240_c0_g1	MA	0.00141391	2.82783e-05	50	0	918	209.777	708.223	NA	1	0.00588916	0.994111	NA	NA	0.00109727	18.1383:30:18.0123:18.0123:0.01:1	0.405537(0.568404:0.42671:0.221498)	-1191.66	NA	NA	NA
TRINITY_DN10007_c6_g1	MA	0.00141571	2.83141e-05	50	0	801	92.9969	708.003	NA	1	0.00262014	0.99738	NA	NA	0.00125463	0.01:0.01:0.01:0.01:0.01:1	0.317786(0.440299:0.330224:0.182836)	-1016.89	NA	NA	NA
TRINITY_DN6531_c0_g1	MA	0.00141804	2.83608e-05	50	0	789	85.5118	703.488	NA	1	0.00242518	0.997575	NA	NA	0.00126743	0.01:0.01:7.83405:6.81481:22.2577:1	0.294192(0.386364:0.287879:0.208333)	-988.11	NA	NA	NA
TRINITY_DN11488_c0_g2	MA	0.0014269	2.8538e-05	50	0	882	178.897	703.103	NA	1	0.00506301	0.994937	NA	NA	0.00114327	19.6539:30:19.6073:19.6073:0.01:1	0.348588(0.452542:0.386441:0.20678)	-1128.46	NA	NA	NA
TRINITY_DN6383_c0_g1	MA	0.00143619	2.87238e-05	50	0	753	46.8825	706.118	NA	1	0.00132613	0.998674	NA	NA	0.00134856	0.01:0.01:0.01:0.01:7.73633:1	0.29828(0.450397:0.277778:0.166667)	-926.254	NA	NA	NA
TRINITY_DN10357_c3_g2	MA	0.00143658	2.87317e-05	50	0	870	155.515	714.485	NA	1	0.00433433	0.995666	NA	NA	0.00118493	19.2458:30:19.1643:19.1643:0.01:1	0.315578(0.42268:0.328179:0.195876)	-1105.73	NA	NA	NA
TRINITY_DN12583_c1_g2	MA	0.00143675	2.87349e-05	50	0	732	30.9507	701.049	NA	1	0.000882204	0.999118	NA	NA	0.00137721	0.01:0.01:0.01:0.01:7.72629:1	0.24966(0.32449:0.212245:0.212245)	-883.433	NA	NA	NA
TRINITY_DN11593_c3_g4	MA	0.00144053	2.88106e-05	50	0	774	81.44	692.56	NA	1	0.00234634	0.997654	NA	NA	0.00129199	0.01:0.01:7.82902:6.79153:22.2642:1	0.303732(0.393822:0.301158:0.216216)	-978.813	NA	NA	NA
TRINITY_DN9668_c0_g1	MA	0.0014452	2.89041e-05	50	0	762	71.4855	690.514	NA	1	0.00206622	0.997934	NA	NA	0.00131234	0.01:0.01:7.8252:6.8007:22.2695:1	0.291503(0.411765:0.282353:0.180392)	-949.622	NA	NA	NA
TRINITY_DN12504_c1_g1	MA	0.00144627	2.89255e-05	50	0	819	129.763	689.237	NA	1	0.0037513	0.996249	NA	NA	0.00122171	0.01:0.01:5.50771:7.82792:0.01:1	0.3382(0.434307:0.39781:0.182482)	-1048.45	NA	NA	NA
TRINITY_DN12050_c3_g4	MA	0.00144804	2.89608e-05	50	0	891	175.465	715.535	NA	1	0.00488051	0.995119	NA	NA	0.00116858	30:14.3517:13.8459:13.8459:0.01:1	0.288031(0.399329:0.256711:0.208054)	-1109.37	NA	NA	NA
TRINITY_DN9601_c0_g1	MA	0.00145087	2.90174e-05	50	0	750	56.4556	693.544	NA	1	0.00162539	0.998375	NA	NA	0.00134384	0.01:0.01:0.01:0.01:7.73493:1	0.276892(0.370518:0.286853:0.173307)	-913.67	NA	NA	NA
TRINITY_DN7509_c0_g1	MA	0.00145263	2.90526e-05	50	0	852	166.932	685.068	NA	1	0.0048498	0.99515	NA	NA	0.00117371	20.4648:30:20.4338:20.4338:0.01:1	0.285965(0.357895:0.257895:0.242105)	-1062.32	NA	NA	NA
TRINITY_DN8086_c0_g1	MA	0.00145933	2.91865e-05	50	0	843	146.519	696.481	NA	1	0.00418979	0.99581	NA	NA	0.00121076	19.664:30:19.6014:19.6014:0.01:1	0.298463(0.35461:0.345745:0.195035)	-1069.61	NA	NA	NA
TRINITY_DN12693_c2_g1	MA	0.00146302	2.92604e-05	50	0	891	159.663	731.337	NA	1	0.00434733	0.995653	NA	NA	0.0012061	30:19.7097:19.6082:19.6082:0.01:1	0.254209(0.308081:0.363636:0.0909091)	-992.714	NA	NA	NA
TRINITY_DN12377_c5_g1	MA	0.00146431	2.92863e-05	50	0	756	74.578	681.422	NA	1	0.00218411	0.997816	NA	NA	0.00132275	0.01:0.01:7.8237:6.84148:22.2723:1	0.279315(0.379447:0.300395:0.158103)	-926.532	NA	NA	NA
TRINITY_DN16161_c0_g1	MA	0.00146928	2.93856e-05	50	0	741	61.6282	679.372	NA	1	0.00181098	0.998189	NA	NA	0.00134953	0.01:0.01:0.01:0.01:7.73067:1	0.307124(0.316532:0.350806:0.254032)	-952.328	NA	NA	NA
TRINITY_DN4349_c0_g2	MA	0.00147521	2.95041e-05	50	0	822	147.07	674.93	NA	1	0.00433917	0.995661	NA	NA	0.00121655	0.01:0.01:0.01:0.01:0.01:1	0.394769(0.437956:0.30292:0.443431)	-1101.7	NA	NA	NA
TRINITY_DN12084_c4_g1	MA	0.00148028	2.96056e-05	50	0	840	153.197	686.803	NA	1	0.00444136	0.995559	NA	NA	0.00121571	19.8292:30:19.7657:19.7657:0.01:1	0.283929(0.369643:0.282143:0.2)	-1045.23	NA	NA	NA
TRINITY_DN11775_c3_g1	MA	0.00148034	2.96068e-05	50	0	792	112.855	679.145	NA	1	0.00331243	0.996688	NA	NA	0.00127362	19.5475:30:19.4779:19.4779:0.01:1	0.289937(0.381132:0.330189:0.158491)	-990.084	NA	NA	NA
TRINITY_DN11155_c1_g1	MA	0.00148124	2.96248e-05	50	0	729	37.778	691.222	NA	1	0.00109189	0.998908	NA	NA	0.00140602	0.01:0.01:0.01:0.01:7.72481:1	0.30123(0.415984:0.25:0.237705)	-882.956	NA	NA	NA
TRINITY_DN6827_c0_g1	MA	0.00149789	2.99578e-05	50	0	855	174.357	680.643	NA	1	0.00509721	0.994903	NA	NA	0.00119854	19.4726:30:19.3666:19.3666:0.01:1	0.265152(0.283217:0.263986:0.248252)	-1051.93	NA	NA	NA
TRINITY_DN10572_c0_g2	MA	0.00150333	3.00666e-05	50	0	762	98.7863	663.214	NA	1	0.00297017	0.99703	NA	NA	0.00131234	0.01:0.01:0.01:0.01:0.01:1	0.426797(0.523529:0.521569:0.235294)	-992.559	NA	NA	NA
TRINITY_DN8863_c0_g2	MA	0.00150945	3.01889e-05	50	0	699	37.2501	661.75	NA	1	0.00112454	0.998875	NA	NA	0.00143062	0.01:0.01:0.01:0.01:7.70925:1	0.261396(0.316239:0.230769:0.237179)	-863.585	NA	NA	NA
TRINITY_DN8299_c0_g1	MA	0.00151223	3.02445e-05	50	0	774	115.024	658.976	NA	1	0.00347885	0.996521	NA	NA	0.00129199	0.01:0.01:0.01:0.01:7.74581:1	0.379022(0.474903:0.401544:0.260618)	-1003.8	NA	NA	NA
TRINITY_DN12684_c2_g2	MA	0.00151308	3.02617e-05	50	0	813	140.349	672.651	NA	1	0.00415567	0.995844	NA	NA	0.0012571	21.1946:30:21.1972:21.1972:0.01:1	0.25674(0.332721:0.227941:0.209559)	-973.44	NA	NA	NA
TRINITY_DN10071_c0_g1	MA	0.00153052	3.06103e-05	50	0	729	77.1694	651.831	NA	1	0.00236218	0.997638	NA	NA	0.00137174	0.01:0.01:7.81375:6.80351:22.2852:1	0.293716(0.360656:0.27459:0.245902)	-907.012	NA	NA	NA
TRINITY_DN4071_c0_g2	MA	0.00153943	3.07887e-05	50	0	696	47.3573	648.643	NA	1	0.00145807	0.998542	NA	NA	0.00143678	0.01:0.01:7.8019:6.85786:22.3024:1	0.271552(0.327586:0.232759:0.25431)	-866.649	NA	NA	NA
TRINITY_DN8891_c0_g1	MA	0.00154793	3.09587e-05	50	0	795	145.532	649.468	NA	1	0.00446158	0.995538	NA	NA	0.00127024	19.6828:30:19.6289:19.6289:0.01:1	0.31015(0.392857:0.334586:0.203008)	-1006.17	NA	NA	NA
TRINITY_DN1448_c0_g1	MA	0.00156271	3.12543e-05	50	0	783	143.712	639.288	NA	1	0.00447587	0.995524	NA	NA	0.00128163	19.9493:30:19.8917:19.8917:0.01:1	0.280534(0.368321:0.248092:0.225191)	-982.839	NA	NA	NA
TRINITY_DN3125_c0_g2	MA	0.00158825	3.1765e-05	50	0	690	56.3459	633.654	NA	1	0.00177528	0.998225	NA	NA	0.00146115	0.01:0.01:7.79928:6.8431:22.3057:1	0.265217(0.330435:0.265217:0.2)	-847.644	NA	NA	NA
TRINITY_DN5460_c0_g1	MA	0.00159595	3.1919e-05	50	0	783	159.607	623.393	NA	1	0.0050945	0.994906	NA	NA	0.00127714	20.4703:30:20.4496:20.4496:0.01:1	0.300891(0.425573:0.236641:0.240458)	-982.229	NA	NA	NA
TRINITY_DN9540_c0_g1	MA	0.0016109	3.22181e-05	50	0	828	187.237	640.763	NA	1	0.00581021	0.99419	NA	NA	0.00125391	30:14.5614:14.0763:14.0763:0.01:1	0.307461(0.418773:0.254513:0.249097)	-1054.99	NA	NA	NA
TRINITY_DN16915_c0_g1	MA	0.00161819	3.23638e-05	50	0	774	143.492	630.508	NA	1	0.004531	0.995469	NA	NA	0.0013242	19.398:30:19.3158:19.3158:0.01:1	0.286358(0.337838:0.332046:0.189189)	-972.501	NA	NA	NA
TRINITY_DN12130_c0_g1	MA	0.00162765	3.2553e-05	50	0	753	117.284	635.716	NA	1	0.00367627	0.996324	NA	NA	0.0013792	30:14.7286:14.3633:14.3633:0.01:1	0.312831(0.410714:0.380952:0.146825)	-939.232	NA	NA	NA
TRINITY_DN22410_c0_g1	MA	0.0016302	3.2604e-05	50	0	690	78.1409	611.859	NA	1	0.0025477	0.997452	NA	NA	0.00144928	0.01:0.01:7.79892:6.81684:22.3057:1	0.295815(0.38961:0.311688:0.186147)	-859.516	NA	NA	NA
TRINITY_DN10902_c2_g1	MA	0.00164773	3.29547e-05	50	0	714	104.31	609.69	NA	1	0.00341007	0.99659	NA	NA	0.00141183	0.01:0.01:4.47411:7.77698:0.01:1	0.30265(0.41841:0.276151:0.213389)	-889.205	NA	NA	NA
TRINITY_DN6358_c0_g1	MA	0.00164915	3.29829e-05	50	0	777	155.098	621.902	NA	1	0.00496312	0.995037	NA	NA	0.00132654	30:16.1772:15.9082:15.9082:0.01:1	0.335256(0.444231:0.357692:0.203846)	-997.136	NA	NA	NA
TRINITY_DN22546_c0_g1	MA	0.001651	3.30199e-05	50	0	729	125.821	603.179	NA	1	0.00415461	0.995845	NA	NA	0.00137174	0.01:0.01:7.81391:6.81569:22.2852:1	0.295082(0.27459:0.393443:0.217213)	-912.335	NA	NA	NA
TRINITY_DN6230_c0_g1	MA	0.00166687	3.33374e-05	50	0	666	67.4208	598.579	NA	1	0.00224763	0.997752	NA	NA	0.0015015	0.01:0.01:7.78861:6.80364:22.3195:1	0.292975(0.349776:0.251121:0.278027)	-848.878	NA	NA	NA
TRINITY_DN11438_c2_g1	MA	0.0016701	3.3402e-05	50	0	726	127.086	598.914	NA	1	0.00422595	0.995774	NA	NA	0.0013836	20.6691:30:20.6654:20.6654:0.01:1	0.354595(0.489712:0.372428:0.201646)	-924.686	NA	NA	NA
TRINITY_DN4797_c0_g1	MA	0.00167133	3.34266e-05	50	0	642	44.5653	597.435	NA	1	0.00148966	0.99851	NA	NA	0.00155763	0.01:0.01:0.01:0.01:0.01:1	0.306202(0.388372:0.302326:0.227907)	-815.512	NA	NA	NA
TRINITY_DN12299_c0_g1	MA	0.00167257	3.34515e-05	50	0	660	63.387	596.613	NA	1	0.00212039	0.99788	NA	NA	0.00151515	0.01:0.01:7.78626:6.82416:22.3232:1	0.279035(0.334842:0.276018:0.226244)	-831.55	NA	NA	NA
TRINITY_DN10310_c0_g1	MA	0.00167746	3.35492e-05	50	0	777	169.899	607.101	NA	1	0.00556591	0.994434	NA	NA	0.001318	30:16.0856:15.7941:15.7941:0.01:1	0.316026(0.413462:0.326923:0.207692)	-990.045	NA	NA	NA
TRINITY_DN8546_c0_g1	MA	0.00169163	3.38326e-05	50	0	720	131.485	588.515	NA	1	0.00444847	0.995552	NA	NA	0.00138889	20.1742:30:20.1344:20.1344:0.01:1	0.280083(0.375519:0.248963:0.215768)	-898.525	NA	NA	NA
TRINITY_DN4879_c0_g1	MA	0.00169326	3.38652e-05	50	0	684	90.9104	593.09	NA	1	0.00305629	0.996944	NA	NA	0.00147271	0.01:0.01:5.07706:7.77205:0.01:1	0.304094(0.342105:0.368421:0.201754)	-842.565	NA	NA	NA
TRINITY_DN12076_c0_g4	MA	0.00169612	3.39223e-05	50	0	642	53.4876	588.512	NA	1	0.00181443	0.998186	NA	NA	0.00155763	0.01:0.01:0.01:0.01:7.67555:1	0.34031(0.432558:0.267442:0.32093)	-829.875	NA	NA	NA
TRINITY_DN7138_c0_g1	MA	0.00170179	3.40358e-05	50	0	717	132.024	584.976	NA	1	0.00449353	0.995506	NA	NA	0.0013947	20.7968:30:20.7969:20.7969:0.01:1	0.332639(0.40625:0.341667:0.25)	-922.334	NA	NA	NA
TRINITY_DN757_c0_g1	MA	0.00170753	3.41506e-05	50	0	648	63.632	584.368	NA	1	0.00217307	0.997827	NA	NA	0.00154321	0.01:0.01:0.01:0.01:7.67939:1	0.317204(0.366359:0.308756:0.276498)	-830.324	NA	NA	NA
TRINITY_DN10334_c0_g1	MA	0.00172135	3.4427e-05	50	0	651	71.4905	579.509	NA	1	0.0024612	0.997539	NA	NA	0.0015361	0.01:0.01:0.01:0.01:0.01:1	0.330275(0.364679:0.424312:0.201835)	-839.582	NA	NA	NA
TRINITY_DN8166_c0_g1	MA	0.00172874	3.45747e-05	50	0	723	142.148	580.852	NA	1	0.00487062	0.995129	NA	NA	0.00139565	19.7124:30:19.6758:19.6758:0.01:1	0.362948(0.469008:0.400826:0.219008)	-934.365	NA	NA	NA
TRINITY_DN6378_c0_g1	MA	0.00173019	3.46037e-05	50	0	813	219.619	593.381	NA	1	0.0073479	0.992652	NA	NA	0.00127215	0.01:0.01:0.01:0.01:7.76209:1	0.308118(0.210332:0.51845:0.195572)	-951.354	NA	NA	NA
TRINITY_DN12370_c1_g1	MA	0.00173506	3.47012e-05	50	0	615	36.8578	578.142	NA	1	0.00127342	0.998727	NA	NA	0.00163315	0.01:0.01:0.01:0.01:7.65732:1	0.266181(0.337379:0.218447:0.242718)	-761.585	NA	NA	NA
TRINITY_DN12472_c2_g3	MA	0.00176	3.52001e-05	50	0	615	41.7708	573.229	NA	1	0.00145527	0.998545	NA	NA	0.00164285	0.01:0.01:0.01:0.01:7.65732:1	0.295307(0.427184:0.276699:0.182039)	-769.801	NA	NA	NA
TRINITY_DN12111_c1_g2	MA	0.00176969	3.53937e-05	50	0	612	41.2305	570.77	NA	1	0.00144265	0.998557	NA	NA	0.00165285	0.01:0.01:0.01:0.01:7.6552:1	0.330894(0.55122:0.3:0.141463)	-756.809	NA	NA	NA
TRINITY_DN161_c0_g1	MA	0.00177914	3.55828e-05	50	0	606	40.2267	565.773	NA	1	0.00141999	0.99858	NA	NA	0.0016634	0.01:0.01:0.01:0.01:7.65087:1	0.286535(0.327586:0.344828:0.187192)	-749.846	NA	NA	NA
TRINITY_DN12246_c0_g4	MA	0.00178794	3.57588e-05	50	0	618	58.3239	559.676	NA	1	0.00207987	0.99792	NA	NA	0.00162258	0.01:0.01:0.01:0.01:7.65943:1	0.297101(0.388889:0.256039:0.246377)	-785.975	NA	NA	NA
TRINITY_DN10763_c0_g1	MA	0.00179305	3.5861e-05	50	0	660	104.378	555.622	NA	1	0.0037431	0.996257	NA	NA	0.00151515	0.01:0.01:7.78524:6.75437:22.3232:1	0.319759(0.352941:0.384615:0.221719)	-827.226	NA	NA	NA
TRINITY_DN10970_c0_g2	MA	0.00179838	3.59677e-05	50	0	666	93.8056	572.194	NA	1	0.00326809	0.996732	NA	NA	0.00155015	20.6177:30:20.59:20.59:0.01:1	0.2429(0.360987:0.206278:0.161435)	-793.445	NA	NA	NA
TRINITY_DN12699_c3_g1	MA	0.00179887	3.59775e-05	50	0	690	136.833	553.167	NA	1	0.00492291	0.995077	NA	NA	0.00144928	20.7816:30:20.7778:20.7778:0.01:1	0.31087(0.421739:0.254348:0.256522)	-856.311	NA	NA	NA
TRINITY_DN12799_c1_g2	MA	0.00180148	3.60295e-05	50	0	702	138.748	563.252	NA	1	0.00490254	0.995097	NA	NA	0.00145254	30:13.868:13.3535:13.3535:0.01:1	0.30698(0.435897:0.292735:0.192308)	-886.311	NA	NA	NA
TRINITY_DN7087_c0_g1	MA	0.00180247	3.60494e-05	50	0	690	128.357	561.643	NA	1	0.00454997	0.99545	NA	NA	0.00147387	19.4882:30:19.4157:19.4157:0.01:1	0.31241(0.383117:0.30303:0.251082)	-886.276	NA	NA	NA
TRINITY_DN9083_c0_g1	MA	0.00181306	3.62612e-05	50	0	669	108.373	560.627	NA	1	0.00385126	0.996149	NA	NA	0.00152523	20.646:30:20.6356:20.6356:0.01:1	0.289435(0.377232:0.276786:0.214286)	-828.425	NA	NA	NA
TRINITY_DN12688_c7_g1	MA	0.00181547	3.63094e-05	50	0	627	73.3697	553.63	NA	1	0.00264349	0.997357	NA	NA	0.00160728	0.01:0.01:0.01:0.01:0.01:1	0.303828(0.34689:0.354067:0.210526)	-796.609	NA	NA	NA
TRINITY_DN8950_c0_g2	MA	0.0018175	3.63501e-05	50	0	693	121.785	571.215	NA	1	0.00424597	0.995754	NA	NA	0.00150449	19.896:30:19.8083:19.8083:0.01:1	0.221983(0.282328:0.206897:0.176724)	-827.862	NA	NA	NA
TRINITY_DN6243_c0_g2	MA	0.00181809	3.63618e-05	50	0	687	132.252	554.748	NA	1	0.00474536	0.995255	NA	NA	0.00147509	20.1748:30:20.1578:20.1578:0.01:1	0.352899(0.476087:0.369565:0.213043)	-885.92	NA	NA	NA
TRINITY_DN10225_c0_g1	MA	0.00182094	3.64189e-05	50	0	585	34.7296	550.27	NA	1	0.00126068	0.998739	NA	NA	0.001715	0.01:0.01:0.01:0.01:7.63502:1	0.289966(0.336735:0.321429:0.211735)	-739.203	NA	NA	NA
TRINITY_DN1002_c0_g1	MA	0.00182401	3.64803e-05	50	0	660	109.159	550.841	NA	1	0.00394771	0.996052	NA	NA	0.00152837	20.4353:30:20.4189:20.4189:0.01:1	0.299397(0.355204:0.321267:0.221719)	-835.051	NA	NA	NA
TRINITY_DN12157_c7_g2	MA	0.00183289	3.66577e-05	50	0	681	120.607	560.393	NA	1	0.00428591	0.995714	NA	NA	0.00151477	19.2806:30:19.1889:19.1889:0.01:1	0.31652(0.425439:0.342105:0.182018)	-850.016	NA	NA	NA
TRINITY_DN16760_c0_g1	MA	0.0018332	3.6664e-05	50	0	702	139.97	562.03	NA	1	0.00495617	0.995044	NA	NA	0.00147499	30:15.0141:14.5989:14.5989:0.01:1	0.295745(0.355319:0.285106:0.246809)	-886.854	NA	NA	NA
TRINITY_DN21543_c0_g1	MA	0.00184297	3.68593e-05	50	0	708	155.439	552.561	NA	1	0.00559465	0.994405	NA	NA	0.00144644	17.6133:30:17.4121:17.4121:0.01:1	0.276371(0.244726:0.35654:0.227848)	-888.544	NA	NA	NA
TRINITY_DN5101_c0_g1	MA	0.00184481	3.68962e-05	50	0	657	115.149	541.851	NA	1	0.00423223	0.995768	NA	NA	0.00152794	19.8536:30:19.8126:19.8126:0.01:1	0.340152(0.454545:0.338636:0.227273)	-845.122	NA	NA	NA
TRINITY_DN12273_c1_g1	MA	0.00185575	3.71149e-05	50	0	582	35.7399	546.26	NA	1	0.00130682	0.998693	NA	NA	0.00174407	0.01:0.01:0.01:0.01:0.01:1	0.32735(0.407692:0.328205:0.246154)	-730.956	NA	NA	NA
TRINITY_DN10893_c0_g2	MA	0.00186038	3.72076e-05	50	0	696	146.268	549.732	NA	1	0.00529327	0.994707	NA	NA	0.00147723	30:15.2451:14.9081:14.9081:0.01:1	0.342672(0.476293:0.344828:0.206897)	-897.004	NA	NA	NA
TRINITY_DN12330_c2_g1	MA	0.00187669	3.75338e-05	50	0	684	130.15	553.85	NA	1	0.00467785	0.995322	NA	NA	0.00152674	30:14.7074:14.3357:14.3357:0.01:1	0.339884(0.443231:0.384279:0.19214)	-870.802	NA	NA	NA
TRINITY_DN10555_c0_g1	MA	0.00188451	3.76902e-05	50	0	564	28.0472	535.953	NA	1	0.00104553	0.998954	NA	NA	0.00179267	0.01:0.01:0.01:0.01:7.61794:1	0.249559(0.37037:0.206349:0.171958)	-672.54	NA	NA	NA
TRINITY_DN192_c0_g1	MA	0.00188647	3.77294e-05	50	0	603	74.3971	528.603	NA	1	0.00280696	0.997193	NA	NA	0.00165837	0.01:0.01:7.75754:6.76626:22.3613:1	0.283828(0.405941:0.287129:0.158416)	-748.055	NA	NA	NA
TRINITY_DN3288_c0_g1	MA	0.00190103	3.80207e-05	50	0	657	131.342	525.658	NA	1	0.00497241	0.995028	NA	NA	0.00152859	20.4121:30:20.3897:20.3897:0.01:1	0.265909(0.345455:0.222727:0.229545)	-800.766	NA	NA	NA
TRINITY_DN11701_c0_g2	MA	0.00190553	3.81105e-05	50	0	612	88.8842	523.116	NA	1	0.00338675	0.996613	NA	NA	0.00163431	0.01:0.01:7.76171:6.7316:22.355:1	0.317073(0.365854:0.365854:0.219512)	-774.772	NA	NA	NA
TRINITY_DN6354_c0_g1	MA	0.00191517	3.83033e-05	50	0	579	58.0126	520.987	NA	1	0.00222208	0.997778	NA	NA	0.00172712	0.01:0.01:7.74472:6.8014:22.3797:1	0.28152(0.305699:0.295337:0.243523)	-728.38	NA	NA	NA
TRINITY_DN4556_c0_g1	MA	0.00191772	3.83545e-05	50	0	648	115.979	532.021	NA	1	0.00434102	0.995659	NA	NA	0.00158135	19.2062:30:19.1206:19.1206:0.01:1	0.266513(0.315668:0.327189:0.156682)	-800.751	NA	NA	NA
TRINITY_DN10329_c0_g3	MA	0.00195643	3.91285e-05	50	0	681	135.182	545.818	NA	1	0.00492897	0.995071	NA	NA	0.00157583	30:14.8468:14.4719:14.4719:0.01:1	0.322368(0.359649:0.405702:0.201754)	-873.022	NA	NA	NA
TRINITY_DN11787_c0_g3	MA	0.00197413	3.94826e-05	50	0	594	89.2328	504.767	NA	1	0.00352314	0.996477	NA	NA	0.0016835	0.01:0.01:0.01:0.01:0.01:1	0.355946(0.439698:0.261307:0.366834)	-784.759	NA	NA	NA
TRINITY_DN9311_c0_g1	MA	0.00198106	3.96212e-05	50	0	570	66.5505	503.449	NA	1	0.00263681	0.997363	NA	NA	0.00175439	0.01:0.01:7.73805:6.72216:22.387:1	0.331588(0.445026:0.356021:0.193717)	-726.813	NA	NA	NA
TRINITY_DN12809_c2_g3	MA	0.00199348	3.98697e-05	50	0	621	111.12	509.88	NA	1	0.00433975	0.99566	NA	NA	0.00164391	20.2882:30:20.2634:20.2634:0.01:1	0.255233(0.285024:0.301932:0.178744)	-755.753	NA	NA	NA
TRINITY_DN4234_c0_g2	MA	0.00199907	3.99813e-05	50	0	609	103.028	505.972	NA	1	0.00405597	0.995944	NA	NA	0.00166764	20.9956:30:21.0113:21.0113:0.01:1	0.337418(0.458333:0.357843:0.196078)	-765.872	NA	NA	NA
TRINITY_DN4011_c0_g1	MA	0.00201509	4.03017e-05	50	0	558	59.7846	498.215	NA	1	0.0023942	0.997606	NA	NA	0.00180351	0.01:0.01:4.69767:7.69512:0.01:1	0.292335(0.379679:0.240642:0.256684)	-702.586	NA	NA	NA
TRINITY_DN8872_c0_g2	MA	0.00201669	4.03339e-05	50	0	651	128.784	522.216	NA	1	0.00490799	0.995092	NA	NA	0.00162572	30:15.1381:14.7312:14.7312:0.01:1	0.308104(0.389908:0.327982:0.206422)	-833.989	NA	NA	NA
TRINITY_DN12330_c3_g2	MA	0.00201706	4.03411e-05	50	0	654	138.619	515.381	NA	1	0.00535048	0.99465	NA	NA	0.00159808	30:15.157:14.8173:14.8173:0.01:1	0.309741(0.372146:0.342466:0.214612)	-822.765	NA	NA	NA
TRINITY_DN7859_c0_g1	MA	0.00202523	4.05045e-05	50	0	609	96.3857	512.614	NA	1	0.00374646	0.996254	NA	NA	0.00171111	18.7484:30:18.6289:18.6289:0.01:1	0.271757(0.357143:0.315271:0.142857)	-754.423	NA	NA	NA
TRINITY_DN6464_c0_g2	MA	0.00202905	4.05811e-05	50	0	636	127.27	508.73	NA	1	0.00497854	0.995021	NA	NA	0.00163114	18.5933:30:18.4778:18.4778:0.01:1	0.296557(0.35446:0.319249:0.215962)	-809.524	NA	NA	NA
TRINITY_DN10906_c0_g1	MA	0.0020505	4.101e-05	50	0	570	83.9945	486.006	NA	1	0.00344462	0.996555	NA	NA	0.00175439	0.01:0.01:4.65146:7.70254:0.01:1	0.273997(0.293194:0.340314:0.188482)	-713.199	NA	NA	NA
TRINITY_DN11498_c3_g4	MA	0.00205783	4.11565e-05	50	0	558	73.5208	484.479	NA	1	0.00302586	0.996974	NA	NA	0.00179211	0.01:0.01:7.73173:6.78311:22.3972:1	0.272727(0.320856:0.304813:0.192513)	-696.126	NA	NA	NA
TRINITY_DN9012_c0_g1	MA	0.00206727	4.13454e-05	50	0	555	72.7187	482.281	NA	1	0.00300655	0.996993	NA	NA	0.00180182	0.01:0.01:4.93143:7.69714:0.01:1	0.283154(0.430108:0.263441:0.155914)	-685.475	NA	NA	NA
TRINITY_DN18729_c0_g1	MA	0.00208012	4.16023e-05	50	0	504	23.7324	480.268	NA	1	0.000987321	0.999013	NA	NA	0.00198413	0.01:0.01:0.01:0.01:7.56094:1	0.252976(0.35119:0.223214:0.184524)	-616.671	NA	NA	NA
TRINITY_DN12279_c0_g1	MA	0.00208896	4.17792e-05	50	0	525	47.2371	477.763	NA	1	0.00197352	0.998026	NA	NA	0.00190476	0.01:0.01:7.70997:6.79615:22.4276:1	0.263258(0.3125:0.267045:0.210227)	-653.929	NA	NA	NA
TRINITY_DN12399_c0_g1	MA	0.0020903	4.18059e-05	50	0	654	153.334	500.666	NA	1	0.0060879	0.993912	NA	NA	0.00161002	30:14.9899:14.6068:14.6068:0.01:1	0.317352(0.392694:0.280822:0.278539)	-829.7	NA	NA	NA
TRINITY_DN4722_c0_g1	MA	0.00209168	4.18335e-05	50	0	540	63.1783	476.822	NA	1	0.00264297	0.997357	NA	NA	0.00185185	0.01:0.01:0.01:0.01:0.01:1	0.286111(0.363889:0.244444:0.25)	-679.141	NA	NA	NA
TRINITY_DN14034_c0_g1	MA	0.00209302	4.18604e-05	50	0	528	47.1019	480.898	NA	1	0.00195508	0.998045	NA	NA	0.00191004	0.01:0.01:0.01:0.01:0.01:1	0.268362(0.316384:0.319209:0.169492)	-655.978	NA	NA	NA
TRINITY_DN7291_c0_g1	MA	0.00209594	4.19187e-05	50	0	552	71.8308	480.169	NA	1	0.00298297	0.997017	NA	NA	0.00182865	0.01:0.01:4.96747:7.69567:0.01:1	0.320721(0.432432:0.264865:0.264865)	-710.641	NA	NA	NA
TRINITY_DN6275_c0_g1	MA	0.00211388	4.22775e-05	50	0	645	148.255	496.745	NA	1	0.00593363	0.994066	NA	NA	0.00163771	30:14.7037:14.1952:14.1952:0.01:1	0.283179(0.398148:0.238426:0.212963)	-809.794	NA	NA	NA
TRINITY_DN4523_c0_g1	MA	0.00212851	4.25702e-05	50	0	537	58.0558	478.944	NA	1	0.00241846	0.997582	NA	NA	0.001903	0.01:0.01:4.63691:7.67872:0.01:1	0.277778(0.355556:0.344444:0.133333)	-653.971	NA	NA	NA
TRINITY_DN10792_c2_g1	MA	0.00213319	4.26638e-05	50	0	549	81.8558	467.144	NA	1	0.00349228	0.996508	NA	NA	0.00182149	0.01:0.01:0.01:0.01:0.01:1	0.341486(0.423913:0.372283:0.228261)	-708.848	NA	NA	NA
TRINITY_DN6203_c0_g1	MA	0.00213377	4.26754e-05	50	0	549	81.9858	467.014	NA	1	0.00349878	0.996501	NA	NA	0.00182149	0.01:0.01:7.72635:6.80272:22.4051:1	0.287796(0.355191:0.278689:0.229508)	-688.345	NA	NA	NA
TRINITY_DN9686_c0_g1	MA	0.00213386	4.26771e-05	50	0	582	97.8982	484.102	NA	1	0.00402824	0.995972	NA	NA	0.0017821	21.0023:30:21.0033:21.0033:0.01:1	0.248718(0.346154:0.205128:0.194872)	-707.06	NA	NA	NA
TRINITY_DN11487_c1_g2	MA	0.00213525	4.2705e-05	50	0	507	37.0241	469.976	NA	1	0.0015731	0.998427	NA	NA	0.00198244	0.01:0.01:0.01:0.01:7.56413:1	0.271569(0.317647:0.305882:0.191176)	-635.48	NA	NA	NA
TRINITY_DN11720_c0_g2	MA	0.00213993	4.27987e-05	50	0	528	61.9347	466.065	NA	1	0.00265073	0.997349	NA	NA	0.00189394	0.01:0.01:7.71079:6.72693:22.4246:1	0.320151(0.338983:0.355932:0.265537)	-682.889	NA	NA	NA
TRINITY_DN12537_c0_g1	MA	0.00214044	4.28088e-05	50	0	576	108.719	467.281	NA	1	0.00463173	0.995368	NA	NA	0.00174452	21.563:30:21.6002:21.6002:0.01:1	0.253022(0.316062:0.189119:0.253886)	-674.568	NA	NA	NA
TRINITY_DN16953_c0_g1	MA	0.00214706	4.29411e-05	50	0	519	54.3327	464.667	NA	1	0.00233311	0.997667	NA	NA	0.00192678	0.01:0.01:0.01:0.01:7.57648:1	0.328544(0.396552:0.33908:0.25)	-670.136	NA	NA	NA
TRINITY_DN10307_c0_g1	MA	0.00215971	4.31942e-05	50	0	615	143.938	471.062	NA	1	0.00607412	0.993926	NA	NA	0.00166435	30:15.1042:14.727:14.727:0.01:1	0.313107(0.390777:0.305825:0.242718)	-793.806	NA	NA	NA
TRINITY_DN642_c0_g1	MA	0.00222702	4.45404e-05	50	0	591	126.627	464.373	NA	1	0.00542407	0.994576	NA	NA	0.00175941	18.3411:30:18.1938:18.1938:0.01:1	0.287037(0.315657:0.308081:0.237374)	-753.479	NA	NA	NA
TRINITY_DN7928_c1_g1	MA	0.00222923	4.45845e-05	50	0	486	38.1772	447.823	NA	1	0.00170211	0.998298	NA	NA	0.00205761	0.01:0.01:0.01:0.01:7.54097:1	0.369121(0.52454:0.300613:0.282209)	-630.831	NA	NA	NA
TRINITY_DN7216_c0_g1	MA	0.00223237	4.46475e-05	50	0	513	66.3738	446.626	NA	1	0.00296342	0.997037	NA	NA	0.00194932	0.01:0.01:7.69891:6.67471:22.4396:1	0.329457(0.430233:0.302326:0.255814)	-664.701	NA	NA	NA
TRINITY_DN7205_c0_g1	MA	0.00224145	4.4829e-05	50	0	477	31.49	445.51	NA	1	0.00141167	0.998588	NA	NA	0.00209644	0.01:0.01:0.01:0.01:0.01:1	0.305208(0.4875:0.184375:0.24375)	-591.633	NA	NA	NA
TRINITY_DN12370_c2_g3	MA	0.00224267	4.48533e-05	50	0	492	44.7004	447.3	NA	1	0.00199469	0.998005	NA	NA	0.00204298	0.01:0.01:5.47782:7.65832:0.01:1	0.381818(0.630303:0.266667:0.248485)	-590.312	NA	NA	NA
TRINITY_DN11600_c0_g1	MA	0.00225346	4.50692e-05	50	0	564	112.199	451.801	NA	1	0.00494219	0.995058	NA	NA	0.00181414	20.4454:30:20.4473:20.4473:0.01:1	0.337743(0.444444:0.335979:0.232804)	-726.421	NA	NA	NA
TRINITY_DN12298_c0_g1	MA	0.00226462	4.52924e-05	50	0	519	72.9834	446.017	NA	1	0.003262	0.996738	NA	NA	0.00195253	0.01:0.01:4.99425:7.67136:0.01:1	0.315992(0.34104:0.410405:0.196532)	-657.096	NA	NA	NA
TRINITY_DN8768_c1_g2	MA	0.00229083	4.58166e-05	50	0	540	105.589	434.411	NA	1	0.00483774	0.995162	NA	NA	0.00185185	0.01:0.01:0.01:0.01:0.01:1	0.395028(0.458564:0.466851:0.259669)	-708.49	NA	NA	NA
TRINITY_DN4751_c0_g1	MA	0.00230176	4.60353e-05	50	0	576	123.504	452.496	NA	1	0.00542914	0.994571	NA	NA	0.0018181	30:18.5119:18.3885:18.3885:0.01:1	0.313472(0.360104:0.373057:0.207254)	-740.394	NA	NA	NA
TRINITY_DN9395_c0_g1	MA	0.00231482	4.62964e-05	50	0	561	124.783	436.217	NA	1	0.0056886	0.994311	NA	NA	0.00181023	0.01:0.01:4.93061:7.70127:0.01:1	0.330688(0.309524:0.465608:0.216931)	-701.711	NA	NA	NA
TRINITY_DN5826_c0_g1	MA	0.00235515	4.71029e-05	50	0	498	72.7473	425.253	NA	1	0.0034097	0.99659	NA	NA	0.00201799	0.01:0.01:5.41887:7.6623:0.01:1	0.355289(0.461078:0.275449:0.329341)	-658.757	NA	NA	NA
TRINITY_DN1601_c0_g1	MA	0.002359	4.71801e-05	50	0	552	104.891	447.109	NA	1	0.00467007	0.99533	NA	NA	0.00191971	19.909:30:19.8535:19.8535:0.01:1	0.262162(0.240541:0.324324:0.221622)	-683.527	NA	NA	NA
TRINITY_DN5549_c0_g1	MA	0.002365	4.73001e-05	50	0	483	56.4534	426.547	NA	1	0.00264001	0.99736	NA	NA	0.00209411	0.01:0.01:4.67829:7.63384:0.01:1	0.294239(0.395062:0.283951:0.203704)	-612.113	NA	NA	NA
TRINITY_DN4929_c0_g1	MA	0.00236879	4.73758e-05	50	0	540	105.625	434.375	NA	1	0.00483979	0.99516	NA	NA	0.00191472	30:15.3006:14.944:14.944:0.01:1	0.310313(0.367403:0.381215:0.18232)	-686.915	NA	NA	NA
TRINITY_DN7034_c0_g1	MA	0.00237464	4.74929e-05	50	0	546	109.075	436.925	NA	1	0.00496807	0.995032	NA	NA	0.00190974	30:13.5289:12.9968:12.9968:0.01:1	0.301457(0.398907:0.286885:0.218579)	-685.038	NA	NA	NA
TRINITY_DN4402_c0_g1	MA	0.00237933	4.75866e-05	50	0	504	80.1661	423.834	NA	1	0.00376865	0.996231	NA	NA	0.00200844	19.4669:30:19.4005:19.4005:0.01:1	0.275148(0.251479:0.360947:0.213018)	-631.344	NA	NA	NA
TRINITY_DN9822_c0_g1	MA	0.00238837	4.77674e-05	50	0	465	47.2491	417.751	NA	1	0.00225696	0.997743	NA	NA	0.00215054	0.01:0.01:7.66077:6.74658:22.4944:1	0.277778(0.365385:0.24359:0.224359)	-583.444	NA	NA	NA
TRINITY_DN10224_c0_g1	MA	0.00243048	4.86097e-05	50	0	558	133.037	424.963	NA	1	0.00622215	0.993778	NA	NA	0.0018626	30:16.4479:16.1302:16.1302:0.01:1	0.282531(0.331551:0.264706:0.251337)	-702.568	NA	NA	NA
TRINITY_DN12086_c0_g1	MA	0.00245979	4.91957e-05	50	0	462	56.5925	405.407	NA	1	0.00278411	0.997216	NA	NA	0.0021645	0.01:0.01:0.01:0.01:0.01:1	0.356061(0.512987:0.350649:0.204545)	-595.421	NA	NA	NA
TRINITY_DN7254_c0_g1	MA	0.00247573	4.95146e-05	50	0	558	128.014	429.986	NA	1	0.00591906	0.994081	NA	NA	0.00191912	30:14.2495:13.669:13.669:0.01:1	0.287634(0.392473:0.239247:0.231183)	-694.593	NA	NA	NA
TRINITY_DN12814_c3_g2	MA	0.0024781	4.95621e-05	50	0	444	40.2425	403.757	NA	1	0.00198944	0.998011	NA	NA	0.00225799	0.01:0.01:7.63813:6.63595:22.5229:1	0.328859(0.389262:0.362416:0.234899)	-572.598	NA	NA	NA
TRINITY_DN5406_c0_g1	MA	0.00248249	4.96499e-05	50	0	444	38.0356	405.964	NA	1	0.00187033	0.99813	NA	NA	0.00227408	0.01:0.01:0.01:0.01:0.01:1	0.291946(0.40604:0.288591:0.181208)	-554.402	NA	NA	NA
TRINITY_DN7126_c0_g1	MA	0.00249637	4.99274e-05	50	0	495	94.1336	400.866	NA	1	0.00467455	0.995325	NA	NA	0.00203113	0.01:0.01:5.71409:7.66566:0.01:1	0.379518(0.5:0.427711:0.210843)	-645.682	NA	NA	NA
TRINITY_DN4123_c0_g1	MA	0.0025176	5.03519e-05	50	0	438	41.6282	396.372	NA	1	0.00209606	0.997904	NA	NA	0.00228311	0.01:0.01:7.63382:6.7106:22.5307:1	0.294785(0.37415:0.22449:0.285714)	-548.478	NA	NA	NA
TRINITY_DN20526_c0_g1	MA	0.00257275	5.14549e-05	50	0	528	124.732	403.268	NA	1	0.00614802	0.993852	NA	NA	0.00197713	30:17.6883:17.5349:17.5349:0.01:1	0.307765(0.375:0.34375:0.204545)	-672.857	NA	NA	NA
TRINITY_DN6211_c1_g1	MA	0.00259049	5.18099e-05	50	0	465	78.4627	386.537	NA	1	0.00404336	0.995957	NA	NA	0.00216212	0.01:0.01:5.35135:7.63071:0.01:1	0.331197(0.416667:0.391026:0.185897)	-598.151	NA	NA	NA
TRINITY_DN8075_c0_g1	MA	0.00261996	5.23993e-05	50	0	411	28.5337	382.466	NA	1	0.00148987	0.99851	NA	NA	0.00244171	0.01:0.01:0.01:0.01:0.01:1	0.295894(0.336957:0.282609:0.268116)	-519.838	NA	NA	NA
TRINITY_DN11444_c1_g6	MA	0.0026213	5.24259e-05	50	0	414	33.1727	380.827	NA	1	0.00173911	0.998261	NA	NA	0.00241546	0.01:0.01:7.6072:6.69287:22.5672:1	0.285714(0.342857:0.271429:0.242857)	-522.264	NA	NA	NA
TRINITY_DN16584_c0_g1	MA	0.00262522	5.25044e-05	50	0	432	45.3327	386.667	NA	1	0.00233931	0.997661	NA	NA	0.00235525	0.01:0.01:7.62761:6.7131:22.5395:1	0.30787(0.402778:0.347222:0.173611)	-530.608	NA	NA	NA
TRINITY_DN1554_c0_g1	MA	0.0026346	5.26921e-05	50	0	444	60.4971	383.503	NA	1	0.00314505	0.996855	NA	NA	0.00228281	0.01:0.01:0.01:0.01:0.01:1	0.257883(0.290541:0.243243:0.239865)	-551.114	NA	NA	NA
TRINITY_DN5524_c0_g1	MA	0.00264175	5.2835e-05	50	0	435	57.6152	377.385	NA	1	0.0030441	0.996956	NA	NA	0.00229885	0.01:0.01:7.63068:6.70918:22.5351:1	0.301149(0.310345:0.351724:0.241379)	-559.243	NA	NA	NA
TRINITY_DN12432_c0_g1	MA	0.00265083	5.30165e-05	50	0	441	65.0604	375.94	NA	1	0.00344928	0.996551	NA	NA	0.00226757	0.01:0.01:7.63583:6.66432:22.5265:1	0.346939(0.394558:0.367347:0.278912)	-582.302	NA	NA	NA
TRINITY_DN8967_c0_g2	MA	0.00266159	5.32319e-05	50	0	420	45.189	374.811	NA	1	0.00240549	0.997595	NA	NA	0.00238095	0.01:0.01:7.61319:6.65765:22.5577:1	0.32619(0.407143:0.321429:0.25)	-544.169	NA	NA	NA
TRINITY_DN12059_c3_g1	MA	0.00267732	5.35463e-05	50	0	408	34.5239	373.476	NA	1	0.00184538	0.998155	NA	NA	0.0024553	0.01:0.01:0.01:0.01:7.43293:1	0.283455(0.364964:0.277372:0.208029)	-513.041	NA	NA	NA
TRINITY_DN4999_c0_g2	MA	0.00267793	5.35585e-05	50	0	432	52.8861	379.114	NA	1	0.00278222	0.997218	NA	NA	0.00235665	20.4141:30:20.4068:20.4068:0.01:1	0.255787(0.3125:0.298611:0.15625)	-523.88	NA	NA	NA
TRINITY_DN8806_c0_g1	MA	0.00268271	5.36541e-05	50	0	501	119.891	381.109	NA	1	0.00625237	0.993748	NA	NA	0.00205356	30:15.1797:14.8406:14.8406:0.01:1	0.33631(0.449405:0.321429:0.238095)	-640.835	NA	NA	NA
TRINITY_DN11892_c1_g2	MA	0.00269326	5.38651e-05	50	0	465	95.6144	369.386	NA	1	0.00515028	0.99485	NA	NA	0.00215054	0.01:0.01:7.66037:6.72816:22.4944:1	0.314103(0.320513:0.403846:0.217949)	-580.492	NA	NA	NA
TRINITY_DN20055_c0_g1	MA	0.00270181	5.40363e-05	50	0	459	82.2002	376.8	NA	1	0.00434412	0.995656	NA	NA	0.00222764	0.01:0.01:4.01787:7.59557:0.01:1	0.268398(0.279221:0.318182:0.207792)	-569.592	NA	NA	NA
TRINITY_DN11629_c0_g1	MA	0.00270693	5.41385e-05	50	0	459	88.4894	370.511	NA	1	0.00475391	0.995246	NA	NA	0.0021955	20.9323:30:20.9527:20.9527:0.01:1	0.308442(0.425325:0.227273:0.272727)	-578.008	NA	NA	NA
TRINITY_DN21445_c0_g1	MA	0.00271508	5.43015e-05	50	0	492	114.187	377.813	NA	1	0.00600834	0.993992	NA	NA	0.00209754	18.0406:30:17.9001:17.9001:0.01:1	0.316162(0.378788:0.29697:0.272727)	-637.557	NA	NA	NA
TRINITY_DN10620_c3_g4	MA	0.00271728	5.43456e-05	50	0	516	121.408	394.592	NA	1	0.00611594	0.993884	NA	NA	0.00209073	30:15.7715:15.3784:15.3784:0.01:1	0.301541(0.352601:0.297688:0.254335)	-656.405	NA	NA	NA
TRINITY_DN8129_c0_g3	MA	0.0027223	5.4446e-05	50	0	411	44.5545	366.445	NA	1	0.00242581	0.997574	NA	NA	0.00243309	0.01:0.01:0.01:0.01:0.01:1	0.293478(0.445652:0.246377:0.188406)	-508.847	NA	NA	NA
TRINITY_DN9489_c0_g1	MA	0.0027224	5.4448e-05	50	0	393	19.0941	373.906	NA	1	0.00102029	0.99898	NA	NA	0.00259278	0.01:0.01:0.01:0.01:7.40695:1	0.286616(0.371212:0.238636:0.25)	-475.163	NA	NA	NA
TRINITY_DN9800_c0_g1	MA	0.0027232	5.44641e-05	50	0	477	105.804	371.196	NA	1	0.00566837	0.994332	NA	NA	0.00213125	30:14.8816:14.5956:14.5956:0.01:1	0.403125(0.446875:0.525:0.2375)	-620.471	NA	NA	NA
TRINITY_DN5527_c0_g1	MA	0.00272723	5.45446e-05	50	0	468	95.6428	372.357	NA	1	0.0051109	0.994889	NA	NA	0.00218103	19.6918:30:19.6633:19.6633:0.01:1	0.321581(0.314103:0.426282:0.224359)	-598.069	NA	NA	NA
TRINITY_DN12673_c2_g1	MA	0.0027293	5.4586e-05	50	0	420	54.0307	365.969	NA	1	0.00294405	0.997056	NA	NA	0.00238521	0.01:0.01:0.01:0.01:0.01:1	0.325059(0.439716:0.312057:0.223404)	-543.375	NA	NA	NA
TRINITY_DN5330_c0_g1	MA	0.00273405	5.4681e-05	50	0	405	40.0428	364.957	NA	1	0.00218958	0.99781	NA	NA	0.00246914	0.01:0.01:7.59765:6.73622:22.5821:1	0.281863(0.301471:0.272059:0.272059)	-514.523	NA	NA	NA
TRINITY_DN10620_c1_g1	MA	0.00274237	5.48475e-05	50	0	453	86.1001	366.9	NA	1	0.00467146	0.995329	NA	NA	0.00223156	20.79:30:20.8131:20.8131:0.01:1	0.321272(0.434211:0.292763:0.236842)	-575.563	NA	NA	NA
TRINITY_DN4014_c0_g1	MA	0.00275324	5.50648e-05	50	0	396	33.4611	362.539	NA	1	0.00184253	0.998157	NA	NA	0.00252525	0.01:0.01:7.58564:6.70122:22.5977:1	0.273183(0.278195:0.323308:0.218045)	-494.848	NA	NA	NA
TRINITY_DN6096_c0_g1	MA	0.00276792	5.53585e-05	50	0	435	72.6432	362.357	NA	1	0.00399347	0.996007	NA	NA	0.00231494	20.2732:30:20.2836:20.2836:0.01:1	0.329909(0.441781:0.356164:0.191781)	-557.029	NA	NA	NA
TRINITY_DN636_c0_g1	MA	0.00278285	5.5657e-05	50	0	420	57.2931	362.707	NA	1	0.00314924	0.996851	NA	NA	0.00241083	0.01:0.01:0.01:0.01:0.01:1	0.258865(0.297872:0.234043:0.244681)	-518.924	NA	NA	NA
TRINITY_DN16197_c0_g1	MA	0.00278413	5.56826e-05	50	0	387	28.3888	358.611	NA	1	0.00158076	0.998419	NA	NA	0.00258398	0.01:0.01:0.01:0.01:0.01:1	0.277778(0.294574:0.267442:0.271318)	-484.457	NA	NA	NA
TRINITY_DN4039_c0_g1	MA	0.00282309	5.64618e-05	50	0	501	125.479	375.521	NA	1	0.00663854	0.993361	NA	NA	0.00213017	30:15.6015:15.1797:15.1797:0.01:1	0.274802(0.339286:0.247024:0.238095)	-626.976	NA	NA	NA
TRINITY_DN11491_c0_g3	MA	0.00282828	5.65656e-05	50	0	450	95.232	354.768	NA	1	0.00534002	0.99466	NA	NA	0.00224171	20.3945:30:20.3904:20.3904:0.01:1	0.292494(0.413907:0.225166:0.238411)	-569.1	NA	NA	NA
TRINITY_DN4926_c0_g1	MA	0.00283046	5.66092e-05	50	0	426	74.1843	351.816	NA	1	0.00419952	0.9958	NA	NA	0.00234742	20.3513:30:20.3565:20.3565:0.01:1	0.294872(0.405594:0.27972:0.199301)	-537.143	NA	NA	NA
TRINITY_DN9331_c1_g3	MA	0.00284521	5.69042e-05	50	0	381	27.7088	353.291	NA	1	0.00156615	0.998434	NA	NA	0.00264243	0.01:0.01:0.01:0.01:0.01:1	0.326772(0.409449:0.401575:0.169291)	-465.524	NA	NA	NA
TRINITY_DN12038_c2_g2	MA	0.00284776	5.69552e-05	50	0	498	149.843	348.157	NA	1	0.00853436	0.991466	NA	NA	0.00200803	30:21.5225:21.5761:21.5761:0.01:1	0.472892(0.5:0.756024:0.162651)	-591.347	NA	NA	NA
TRINITY_DN10463_c6_g1	MA	0.0028484	5.69679e-05	50	0	450	89.6697	360.33	NA	1	0.00495244	0.995048	NA	NA	0.00229216	20.3032:30:20.3065:20.3065:0.01:1	0.34989(0.490066:0.307947:0.251656)	-578.536	NA	NA	NA
TRINITY_DN12707_c3_g3	MA	0.00286391	5.72781e-05	50	0	405	56.9657	348.034	NA	1	0.00326289	0.996737	NA	NA	0.00246914	0.01:0.01:0.01:0.01:7.42789:1	0.351716(0.441176:0.290441:0.323529)	-519.618	NA	NA	NA
TRINITY_DN4324_c0_g1	MA	0.00286676	5.73352e-05	50	0	381	32.3798	348.62	NA	1	0.00185415	0.998146	NA	NA	0.002628	0.01:0.01:0.01:0.01:7.38461:1	0.345052(0.425781:0.40625:0.203125)	-494.477	NA	NA	NA
TRINITY_DN12563_c1_g6	MA	0.00287853	5.75706e-05	50	0	435	85.4145	349.586	NA	1	0.00486285	0.995137	NA	NA	0.00232462	19.559:30:19.5288:19.5288:0.01:1	0.31621(0.328767:0.393836:0.226027)	-558.34	NA	NA	NA
TRINITY_DN5377_c0_g1	MA	0.00288494	5.76988e-05	50	0	441	92.5185	348.481	NA	1	0.00528176	0.994718	NA	NA	0.00229181	19.8991:30:19.8829:19.8829:0.01:1	0.323198(0.341216:0.351351:0.277027)	-572.693	NA	NA	NA
TRINITY_DN6898_c0_g1	MA	0.00290741	5.81482e-05	50	0	429	79.566	349.434	NA	1	0.00453335	0.995467	NA	NA	0.00237896	19.5996:30:19.5744:19.5744:0.01:1	0.334491(0.392361:0.333333:0.277778)	-555.028	NA	NA	NA
TRINITY_DN11059_c4_g7	MA	0.0029156	5.83119e-05	50	0	447	101.004	345.996	NA	1	0.00580457	0.994195	NA	NA	0.00226996	20.3768:30:20.369:20.369:0.01:1	0.29(0.296667:0.253333:0.32)	-569.944	NA	NA	NA
TRINITY_DN12212_c0_g4	MA	0.00292409	5.84818e-05	50	0	450	96.2441	353.756	NA	1	0.00541183	0.994588	NA	NA	0.00231121	30:13.0714:12.6036:12.6036:0.01:1	0.347778(0.383333:0.46:0.2)	-565.761	NA	NA	NA
TRINITY_DN1109_c0_g1	MA	0.00293314	5.86628e-05	50	0	465	104.399	360.601	NA	1	0.00575692	0.994243	NA	NA	0.00228778	30:14.1536:13.6729:13.6729:0.01:1	0.308602(0.4:0.3:0.225806)	-590.589	NA	NA	NA
TRINITY_DN4856_c0_g2	MA	0.00293527	5.87053e-05	50	0	381	41.1383	339.862	NA	1	0.00241504	0.997585	NA	NA	0.00262467	0.01:0.01:7.56397:6.63048:22.6254:1	0.312336(0.377953:0.377953:0.181102)	-485.061	NA	NA	NA
TRINITY_DN18456_c0_g1	MA	0.00295481	5.90961e-05	50	0	417	76.4642	340.536	NA	1	0.00447074	0.995529	NA	NA	0.00242383	20.5622:30:20.5878:20.5878:0.01:1	0.32494(0.377698:0.366906:0.230216)	-536.143	NA	NA	NA
TRINITY_DN5093_c0_g1	MA	0.00299302	5.98604e-05	50	0	375	40.6106	334.389	NA	1	0.00242306	0.997577	NA	NA	0.00267537	0.01:0.01:4.31277:7.49162:0.01:1	0.261905(0.309524:0.285714:0.190476)	-467.425	NA	NA	NA
TRINITY_DN4558_c0_g1	MA	0.00299329	5.98657e-05	50	0	435	91.1627	343.837	NA	1	0.00527469	0.994725	NA	NA	0.00237853	30:16.3822:16.0844:16.0844:0.01:1	0.275114(0.339041:0.287671:0.19863)	-550.581	NA	NA	NA
TRINITY_DN11187_c2_g1	MA	0.00299861	5.99722e-05	50	0	399	66.8489	332.151	NA	1	0.00400907	0.995991	NA	NA	0.00250627	0.01:0.01:0.01:0.01:7.41759:1	0.394279(0.496269:0.410448:0.276119)	-516.374	NA	NA	NA
TRINITY_DN7470_c0_g1	MA	0.00301832	6.03664e-05	50	0	357	16.0353	340.965	NA	1	0.000939701	0.99906	NA	NA	0.00288546	0.01:0.01:0.01:0.01:0.01:1	0.326389(0.454167:0.3:0.225)	-433.579	NA	NA	NA
TRINITY_DN5302_c0_g1	MA	0.00302028	6.04056e-05	50	0	384	53.5041	330.496	NA	1	0.00322736	0.996773	NA	NA	0.00260787	0.01:0.01:7.56418:6.48573:22.6197:1	0.377604(0.492188:0.390625:0.25)	-502.078	NA	NA	NA
TRINITY_DN19881_c0_g1	MA	0.00302541	6.05081e-05	50	0	435	80.8348	354.165	NA	1	0.00454407	0.995456	NA	NA	0.00247445	30:14.8847:14.4522:14.4522:0.01:1	0.28653(0.356164:0.318493:0.184932)	-544.078	NA	NA	NA
TRINITY_DN22443_c0_g1	MA	0.00302674	6.05347e-05	50	0	357	22.4114	334.589	NA	1	0.00133785	0.998662	NA	NA	0.00284053	0.01:0.01:7.52906:6.64273:22.6749:1	0.285714(0.336134:0.394958:0.12605)	-439.081	NA	NA	NA
TRINITY_DN11264_c2_g1	MA	0.00303347	6.06694e-05	50	0	357	20.8803	336.12	NA	1	0.00124089	0.998759	NA	NA	0.0028596	0.01:0.01:0.01:0.01:7.33513:1	0.279167(0.383333:0.270833:0.183333)	-447.428	NA	NA	NA
TRINITY_DN12696_c1_g4	MA	0.00303751	6.07503e-05	50	0	375	45.6292	329.371	NA	1	0.00276303	0.997237	NA	NA	0.00267531	0.01:0.01:0.01:0.01:7.37287:1	0.326667(0.44:0.292:0.248)	-458.647	NA	NA	NA
TRINITY_DN22748_c0_g1	MA	0.00304079	6.08158e-05	50	0	366	26.6938	339.306	NA	1	0.00157096	0.998429	NA	NA	0.00282345	0.01:0.01:7.54114:6.58326:22.6555:1	0.311653(0.406504:0.414634:0.113821)	-450.506	NA	NA	NA
TRINITY_DN12245_c0_g2	MA	0.00309004	6.18007e-05	50	0	381	57.7909	323.209	NA	1	0.00356332	0.996437	NA	NA	0.00263071	0.01:0.01:0.01:0.01:0.01:1	0.31901(0.355469:0.34375:0.257812)	-488.193	NA	NA	NA
TRINITY_DN4804_c0_g2	MA	0.00309808	6.19615e-05	50	0	369	47.1624	321.838	NA	1	0.00292226	0.997078	NA	NA	0.00271003	0.01:0.01:7.5484:6.68305:22.6493:1	0.293011(0.322581:0.330645:0.225806)	-468.146	NA	NA	NA
TRINITY_DN11336_c5_g1	MA	0.00310766	6.21531e-05	50	0	369	46.4932	322.507	NA	1	0.00287495	0.997125	NA	NA	0.00272393	0.01:0.01:7.54227:6.46504:22.6493:1	0.41129(0.467742:0.362903:0.403226)	-492.805	NA	NA	NA
TRINITY_DN12059_c3_g4	MA	0.00313002	6.26004e-05	50	0	393	73.851	319.149	NA	1	0.00460667	0.995393	NA	NA	0.0025536	20.7648:30:20.7986:20.7986:0.01:1	0.314394(0.405303:0.30303:0.234848)	-499.249	NA	NA	NA
TRINITY_DN10454_c3_g2	MA	0.00314336	6.28672e-05	50	0	390	73.336	316.664	NA	1	0.00461043	0.99539	NA	NA	0.0025641	20.4273:30:20.4387:20.4387:0.01:1	0.326972(0.507634:0.236641:0.236641)	-489.049	NA	NA	NA
TRINITY_DN9656_c0_g2	MA	0.00314758	6.29516e-05	50	0	357	40.0975	316.902	NA	1	0.0025242	0.997476	NA	NA	0.00280112	0.01:0.01:0.01:0.01:7.33513:1	0.368056(0.4125:0.35:0.341667)	-474.163	NA	NA	NA
TRINITY_DN16454_c0_g1	MA	0.00314797	6.29595e-05	50	0	390	71.635	318.365	NA	1	0.00448002	0.99552	NA	NA	0.00258132	19.9164:30:19.9003:19.9003:0.01:1	0.296154(0.388462:0.307692:0.192308)	-497.905	NA	NA	NA
TRINITY_DN12359_c5_g1	MA	0.00315104	6.30209e-05	50	0	399	76.7261	322.274	NA	1	0.00473898	0.995261	NA	NA	0.00255723	0.01:0.01:0.01:0.01:7.41759:1	0.45398(0.473881:0.656716:0.231343)	-502.708	NA	NA	NA
TRINITY_DN17168_c0_g1	MA	0.00316698	6.33396e-05	50	0	444	102.787	341.213	NA	1	0.00598868	0.994011	NA	NA	0.00244848	30:16.9816:16.7609:16.7609:0.01:1	0.316441(0.435811:0.310811:0.202703)	-563.812	NA	NA	NA
TRINITY_DN617_c0_g1	MA	0.00318715	6.3743e-05	50	0	435	108.107	326.893	NA	1	0.00657076	0.993429	NA	NA	0.00241091	19.5827:30:19.5468:19.5468:0.01:1	0.274713(0.248276:0.327586:0.248276)	-524.731	NA	NA	NA
TRINITY_DN16125_c0_g1	MA	0.00319292	6.38584e-05	50	0	378	62.362	315.638	NA	1	0.00393594	0.996064	NA	NA	0.00267669	0.01:0.01:0.01:0.01:0.01:1	0.284392(0.329365:0.206349:0.31746)	-471.182	NA	NA	NA
TRINITY_DN12317_c4_g1	MA	0.00320633	6.41266e-05	50	0	423	104.204	318.796	NA	1	0.00649492	0.993505	NA	NA	0.00243226	30:14.0245:13.5648:13.5648:0.01:1	0.318075(0.422535:0.264085:0.267606)	-538.432	NA	NA	NA
TRINITY_DN11698_c1_g6	MA	0.0032134	6.42681e-05	50	0	375	45.0802	329.92	NA	1	0.00272535	0.997275	NA	NA	0.00283483	0.01:0.01:7.55252:6.51913:22.6371:1	0.388889(0.460317:0.468254:0.238095)	-466.977	NA	NA	NA
TRINITY_DN4850_c0_g1	MA	0.00321925	6.4385e-05	50	0	369	59.5599	309.44	NA	1	0.00383476	0.996165	NA	NA	0.00271003	0.01:0.01:7.54542:6.5771:22.6493:1	0.33871(0.354839:0.435484:0.225806)	-476.96	NA	NA	NA
TRINITY_DN3754_c0_g2	MA	0.00323266	6.46532e-05	50	0	348	32.4604	315.54	NA	1	0.00205323	0.997947	NA	NA	0.00293716	0.01:0.01:7.51313:6.59499:22.6953:1	0.310345(0.413793:0.362069:0.155172)	-439.205	NA	NA	NA
TRINITY_DN9368_c0_g1	MA	0.00324676	6.49352e-05	50	0	375	68.2719	306.728	NA	1	0.00443189	0.995568	NA	NA	0.00266748	0.01:0.01:5.6781:7.52956:0.01:1	0.354497(0.460317:0.396825:0.206349)	-490.274	NA	NA	NA
TRINITY_DN11208_c0_g1	MA	0.00326932	6.53864e-05	50	0	333	14.9883	318.012	NA	1	0.000941739	0.999058	NA	NA	0.00312511	0.01:0.01:0.01:0.01:7.27805:1	0.272321(0.352679:0.223214:0.241071)	-410.451	NA	NA	NA
TRINITY_DN3751_c0_g1	MA	0.00330388	6.60776e-05	50	0	351	48.9529	302.047	NA	1	0.00323094	0.996769	NA	NA	0.00285231	0.01:0.01:0.01:0.01:0.01:1	0.292023(0.294872:0.316239:0.264957)	-450.874	NA	NA	NA
TRINITY_DN5411_c0_g1	MA	0.00330464	6.60927e-05	50	0	330	26.0283	303.972	NA	1	0.00170962	0.99829	NA	NA	0.0030492	0.01:0.01:0.01:0.01:7.27029:1	0.295796(0.315315:0.31982:0.252252)	-424.823	NA	NA	NA
TRINITY_DN13133_c0_g1	MA	0.00330514	6.61028e-05	50	0	348	46.3681	301.632	NA	1	0.00306506	0.996935	NA	NA	0.00287356	0.01:0.01:0.01:0.01:7.31471:1	0.397989(0.49569:0.439655:0.258621)	-464.354	NA	NA	NA
TRINITY_DN12033_c1_g1	MA	0.00331906	6.63811e-05	50	0	333	32.3566	300.643	NA	1	0.00214786	0.997852	NA	NA	0.003003	0.01:0.01:7.48756:6.60889:22.7319:1	0.303571(0.419643:0.223214:0.267857)	-429.891	NA	NA	NA
TRINITY_DN12120_c2_g1	MA	0.0033259	6.65181e-05	50	0	372	58.5326	313.467	NA	1	0.00372063	0.996279	NA	NA	0.00281305	30:14.8144:14.4061:14.4061:0.01:1	0.270667(0.344:0.292:0.176)	-458.467	NA	NA	NA
TRINITY_DN20257_c0_g1	MA	0.00332677	6.65354e-05	50	0	330	26.787	303.213	NA	1	0.00176376	0.998236	NA	NA	0.00306213	0.01:0.01:0.01:0.01:0.01:1	0.28979(0.378378:0.283784:0.207207)	-409.648	NA	NA	NA
TRINITY_DN10733_c1_g1	MA	0.00333916	6.67832e-05	50	0	423	126.044	296.956	NA	1	0.00841765	0.991582	NA	NA	0.00236407	0.01:0.01:0.01:0.01:0.01:1	0.555164(0.580986:0.697183:0.387324)	-546.043	NA	NA	NA
TRINITY_DN12684_c4_g1	MA	0.00334172	6.68344e-05	50	0	321	22.1971	298.803	NA	1	0.00148353	0.998516	NA	NA	0.00311526	0.01:0.01:7.46677:6.66263:22.7639:1	0.25(0.259259:0.324074:0.166667)	-393.912	NA	NA	NA
TRINITY_DN11713_c2_g3	MA	0.003353	6.706e-05	50	0	354	35.2943	318.706	NA	1	0.00220996	0.99779	NA	NA	0.00302539	0.01:0.01:0.01:0.01:0.01:1	0.457983(0.630252:0.592437:0.151261)	-421.571	NA	NA	NA
TRINITY_DN11868_c5_g3	MA	0.00337656	6.75312e-05	50	0	348	51.8025	296.198	NA	1	0.00348564	0.996514	NA	NA	0.00288399	0.01:0.01:0.01:0.01:0.01:1	0.289174(0.333333:0.282051:0.252137)	-444.894	NA	NA	NA
TRINITY_DN12558_c0_g1	MA	0.00337897	6.75794e-05	50	0	375	73.5475	301.452	NA	1	0.00485585	0.995144	NA	NA	0.00272952	30:16.1315:15.9397:15.9397:0.01:1	0.366667(0.42:0.456:0.224)	-489.286	NA	NA	NA
TRINITY_DN15247_c0_g1	MA	0.00338693	6.77386e-05	50	0	321	26.2727	294.727	NA	1	0.00177967	0.99822	NA	NA	0.00311526	0.01:0.01:7.46489:6.60614:22.7639:1	0.290123(0.333333:0.342593:0.194444)	-405.556	NA	NA	NA
TRINITY_DN11524_c3_g1	MA	0.00346559	6.93119e-05	50	0	387	88.6165	298.384	NA	1	0.0059047	0.994095	NA	NA	0.0026879	30:15.0079:14.4952:14.4952:0.01:1	0.247436(0.296154:0.215385:0.230769)	-468.142	NA	NA	NA
TRINITY_DN22026_c0_g1	MA	0.00346825	6.93649e-05	50	0	360	71.9703	288.03	NA	1	0.00497257	0.995027	NA	NA	0.00278875	0.01:0.01:5.47186:7.49983:0.01:1	0.341667(0.416667:0.425:0.183333)	-465.063	NA	NA	NA
TRINITY_DN9845_c5_g1	MA	0.00348701	6.97401e-05	50	0	333	47.1644	285.836	NA	1	0.00328925	0.996711	NA	NA	0.003003	0.01:0.01:7.4791:6.34247:22.7319:1	0.458333(0.491071:0.419643:0.464286)	-451.668	NA	NA	NA
TRINITY_DN7383_c0_g1	MA	0.00349674	6.99347e-05	50	0	339	51.8644	287.136	NA	1	0.00359954	0.9964	NA	NA	0.00297246	20.6234:30:20.6617:20.6617:0.01:1	0.314327(0.421053:0.337719:0.184211)	-430.165	NA	NA	NA
TRINITY_DN17965_c0_g1	MA	0.00351887	7.03774e-05	50	0	315	29.0016	285.998	NA	1	0.00202399	0.997976	NA	NA	0.00320137	0.01:0.01:0.01:0.01:7.22913:1	0.3(0.361905:0.328571:0.209524)	-395.938	NA	NA	NA
TRINITY_DN7026_c0_g3	MA	0.00353143	7.06285e-05	50	0	357	69.3558	287.644	NA	1	0.00479919	0.995201	NA	NA	0.00285908	20.4322:30:20.446:20.446:0.01:1	0.273611(0.3375:0.241667:0.241667)	-449.053	NA	NA	NA
TRINITY_DN4851_c0_g1	MA	0.00353292	7.06583e-05	50	0	324	38.6209	285.379	NA	1	0.00269933	0.997301	NA	NA	0.00312021	0.01:0.01:0.01:0.01:0.01:1	0.310398(0.366972:0.334862:0.229358)	-412.936	NA	NA	NA
TRINITY_DN13310_c0_g1	MA	0.00353805	7.0761e-05	50	0	333	49.9136	283.086	NA	1	0.00351399	0.996486	NA	NA	0.00301833	0.01:0.01:5.56653:7.45447:0.01:1	0.333333(0.414414:0.441441:0.144144)	-412.744	NA	NA	NA
TRINITY_DN18604_c0_g1	MA	0.00358199	7.16398e-05	50	0	306	27.3731	278.627	NA	1	0.001961	0.998039	NA	NA	0.00326797	0.01:0.01:7.43236:6.55601:22.8076:1	0.320261(0.372549:0.313725:0.27451)	-389.438	NA	NA	NA
TRINITY_DN3842_c0_g1	MA	0.00360985	7.2197e-05	50	0	393	100.387	292.613	NA	1	0.00681468	0.993185	NA	NA	0.0027062	15.2828:30:15.0649:15.0649:0.01:1	0.354962(0.366412:0.484733:0.21374)	-477.713	NA	NA	NA
TRINITY_DN257_c0_g1	MA	0.00362245	7.2449e-05	50	0	315	39.7385	275.262	NA	1	0.00287901	0.997121	NA	NA	0.0031746	0.01:0.01:7.45038:6.53049:22.7809:1	0.355346(0.330189:0.424528:0.311321)	-414.804	NA	NA	NA
TRINITY_DN3115_c0_g1	MA	0.00362927	7.25855e-05	50	0	318	43.3294	274.671	NA	1	0.00314509	0.996855	NA	NA	0.00314465	0.01:0.01:7.45984:6.63189:22.7723:1	0.305031(0.358491:0.330189:0.226415)	-403.005	NA	NA	NA
TRINITY_DN11626_c0_g1	MA	0.003633	7.266e-05	50	0	366	87.862	278.138	NA	1	0.0062782	0.993722	NA	NA	0.00277831	30:16.1028:15.7339:15.7339:0.01:1	0.280488(0.390244:0.207317:0.243902)	-460.045	NA	NA	NA
TRINITY_DN7836_c0_g1	MA	0.00363398	7.26796e-05	50	0	342	55.2018	286.798	NA	1	0.00383476	0.996165	NA	NA	0.00305915	30:13.0879:12.5298:12.5298:0.01:1	0.268116(0.382609:0.308696:0.113043)	-416.033	NA	NA	NA
TRINITY_DN11583_c0_g3	MA	0.00364324	7.28648e-05	50	0	309	32.8943	276.106	NA	1	0.00237707	0.997623	NA	NA	0.00326316	0.01:0.01:7.44262:6.6667:22.7985:1	0.246795(0.307692:0.25:0.182692)	-379.472	NA	NA	NA
TRINITY_DN10257_c0_g1	MA	0.00364348	7.28696e-05	50	0	369	84.0042	284.996	NA	1	0.00586057	0.994139	NA	NA	0.00283062	30:17.945:17.8069:17.8069:0.01:1	0.291667(0.342742:0.290323:0.241935)	-467.133	NA	NA	NA
TRINITY_DN11714_c4_g4	MA	0.00365127	7.30254e-05	50	0	381	91.0113	289.989	NA	1	0.00623773	0.993762	NA	NA	0.00279652	30:18.0893:17.9629:17.9629:0.01:1	0.30315(0.228346:0.429134:0.251969)	-483.079	NA	NA	NA
TRINITY_DN21434_c0_g1	MA	0.00366476	7.32951e-05	50	0	357	70.2413	286.759	NA	1	0.0048751	0.995125	NA	NA	0.00295812	16.8061:30:16.5998:16.5998:0.01:1	0.279167(0.35:0.320833:0.166667)	-444.931	NA	NA	NA
TRINITY_DN11596_c2_g1	MA	0.00369649	7.39298e-05	50	0	339	67.4253	271.575	NA	1	0.00494097	0.995059	NA	NA	0.00297598	0.01:0.01:0.01:0.01:7.29313:1	0.355457(0.40708:0.393805:0.265487)	-436.458	NA	NA	NA
TRINITY_DN7392_c0_g1	MA	0.00371339	7.42678e-05	50	0	381	101.827	279.173	NA	1	0.0072421	0.992758	NA	NA	0.00274079	30:15.6522:15.4531:15.4531:0.01:1	0.44401(0.46875:0.628906:0.234375)	-496.229	NA	NA	NA
TRINITY_DN6852_c0_g1	MA	0.00374247	7.48494e-05	50	0	333	67.1271	265.873	NA	1	0.00502419	0.994976	NA	NA	0.00300314	18.4891:30:18.4438:18.4438:0.01:1	0.391369(0.5:0.459821:0.214286)	-441.343	NA	NA	NA
TRINITY_DN11649_c1_g1	MA	0.00375963	7.51927e-05	50	0	300	34.7108	265.289	NA	1	0.00261	0.99739	NA	NA	0.00333333	0.01:0.01:0.01:0.01:0.01:1	0.338284(0.455446:0.356436:0.20297)	-380.253	NA	NA	NA
TRINITY_DN12802_c8_g1	MA	0.00376566	7.53132e-05	50	0	321	56.3232	264.677	NA	1	0.00423797	0.995762	NA	NA	0.00311814	0.01:0.01:7.45999:6.45827:22.7639:1	0.37037(0.481481:0.342593:0.287037)	-424.722	NA	NA	NA
TRINITY_DN17890_c0_g1	MA	0.00378834	7.57667e-05	50	0	348	81.7455	266.255	NA	1	0.00610293	0.993897	NA	NA	0.00291625	30:14.886:14.4691:14.4691:0.01:1	0.294872(0.367521:0.260684:0.25641)	-443.25	NA	NA	NA
TRINITY_DN12169_c0_g1	MA	0.00383242	7.66484e-05	50	0	366	93.5695	272.431	NA	1	0.00682237	0.993178	NA	NA	0.00287224	30:16.9992:16.8356:16.8356:0.01:1	0.334688(0.373984:0.345528:0.284553)	-477.398	NA	NA	NA
TRINITY_DN16015_c0_g1	MA	0.00385004	7.70008e-05	50	0	333	61.9206	271.079	NA	1	0.00454767	0.995452	NA	NA	0.00314845	18.0362:30:17.9145:17.9145:0.01:1	0.292793(0.382883:0.333333:0.162162)	-418.811	NA	NA	NA
TRINITY_DN5374_c0_g1	MA	0.00385905	7.7181e-05	50	0	318	59.8437	258.156	NA	1	0.00461484	0.995385	NA	NA	0.00314735	0.01:0.01:0.01:0.01:0.01:1	0.362928(0.495327:0.32243:0.271028)	-406.932	NA	NA	NA
TRINITY_DN6370_c0_g1	MA	0.00388275	7.76551e-05	50	0	354	77.8656	276.134	NA	1	0.00560806	0.994392	NA	NA	0.00304579	30:15.1131:14.6789:14.6789:0.01:1	0.267507(0.344538:0.264706:0.193277)	-442.667	NA	NA	NA
TRINITY_DN11234_c1_g1	MA	0.00389039	7.78078e-05	50	0	297	38.3927	258.607	NA	1	0.0029604	0.99704	NA	NA	0.00339755	0.01:0.01:5.37261:7.3692:0.01:1	0.403333(0.43:0.29:0.49)	-380.102	NA	NA	NA
TRINITY_DN11856_c3_g1	MA	0.00394824	7.89647e-05	50	0	351	99.7166	251.283	NA	1	0.00787409	0.992126	NA	NA	0.002849	30:19.1963:19.1713:19.1713:0.01:1	0.422316(0.347458:0.54661:0.372881)	-468.6	NA	NA	NA
TRINITY_DN4769_c0_g2	MA	0.00395267	7.90533e-05	50	0	330	69.2416	260.758	NA	1	0.00528273	0.994717	NA	NA	0.00313989	19.7949:30:19.784:19.784:0.01:1	0.307576(0.331818:0.327273:0.263636)	-426.895	NA	NA	NA
TRINITY_DN11954_c8_g5	MA	0.00400921	8.01842e-05	50	0	300	51.1644	248.836	NA	1	0.00409546	0.995905	NA	NA	0.00333912	0.01:0.01:0.01:0.01:0.01:1	0.460396(0.688119:0.485149:0.207921)	-372.03	NA	NA	NA
TRINITY_DN12668_c0_g3	MA	0.00402673	8.05346e-05	50	0	489	244.778	244.222	NA	1	0.0196515	0.980348	NA	NA	0.00205139	0.01:0.01:7.67185:6.2723:22.4657:1	0.506098(0.634146:0.573171:0.310976)	-589.464	NA	NA	NA
TRINITY_DN11022_c7_g1	MA	0.00410685	8.2137e-05	50	0	309	66.4582	242.542	NA	1	0.00545027	0.99455	NA	NA	0.00324124	0.01:0.01:7.43535:6.45718:22.7985:1	0.403846(0.548077:0.432692:0.230769)	-378.781	NA	NA	NA
TRINITY_DN9973_c0_g1	MA	0.00411519	8.23038e-05	50	0	303	55.8224	247.178	NA	1	0.00449648	0.995504	NA	NA	0.0033722	20.7525:30:20.7971:20.7971:0.01:1	0.276144(0.308824:0.264706:0.254902)	-383.794	NA	NA	NA
TRINITY_DN11400_c4_g4	MA	0.00412002	8.24005e-05	50	0	336	74.1118	261.888	NA	1	0.00562795	0.994372	NA	NA	0.00322944	30:14.4311:13.9417:13.9417:0.01:1	0.287611(0.371681:0.269912:0.221239)	-423.77	NA	NA	NA
TRINITY_DN8626_c0_g1	MA	0.00423969	8.47938e-05	50	0	297	62.3813	234.619	NA	1	0.00528954	0.99471	NA	NA	0.003367	20.7108:30:20.7777:20.7777:0.01:1	0.391667(0.58:0.395:0.2)	-381.404	NA	NA	NA
TRINITY_DN12622_c3_g2	MA	0.00428482	8.56963e-05	50	0	324	76.744	247.256	NA	1	0.00616936	0.993831	NA	NA	0.00329019	30:14.6214:14.1306:14.1306:0.01:1	0.276758(0.380734:0.220183:0.229358)	-405.49	NA	NA	NA
TRINITY_DN7520_c0_g1	MA	0.00430228	8.60457e-05	50	0	303	62.7723	240.228	NA	1	0.0051989	0.994801	NA	NA	0.00342881	30:17.6011:17.4429:17.4429:0.01:1	0.289216(0.29902:0.343137:0.22549)	-387.194	NA	NA	NA
TRINITY_DN12629_c2_g1	MA	0.00445682	8.91365e-05	50	0	327	101.452	225.548	NA	1	0.00891581	0.991084	NA	NA	0.00310175	0.01:0.01:0.01:0.01:0.01:1	0.456061(0.654545:0.55:0.163636)	-389.814	NA	NA	NA
TRINITY_DN12062_c1_g1	MA	0.00455506	9.11012e-05	50	0	306	77.6632	228.337	NA	1	0.00675655	0.993243	NA	NA	0.0034221	30:13.2755:12.7413:12.7413:0.01:1	0.331715(0.407767:0.305825:0.281553)	-395.784	NA	NA	NA
TRINITY_DN20305_c0_g1	MA	0.00475444	9.50888e-05	50	0	258	41.2708	216.729	NA	1	0.00379406	0.996206	NA	NA	0.00400911	19.8827:30:19.9121:19.9121:0.01:1	0.312016(0.377907:0.360465:0.197674)	-333.306	NA	NA	NA
TRINITY_DN11520_c1_g1	MA	0.00481893	9.63785e-05	50	0	300	81.8353	218.165	NA	1	0.0074463	0.992554	NA	NA	0.00353069	30:10.6569:9.87095:9.87095:0.01:1	0.311881(0.415842:0.232673:0.287129)	-376.721	NA	NA	NA
TRINITY_DN3510_c0_g1	MA	0.00620737	0.000124147	50	0	777	299.698	477.302	NA	3	0.0372067	2.96279	NA	NA	0.003861	0.01:0.01:0.906485:0.340942:3.38735:1	0.498713(0.627413:0.532819:0.335907)	-1020.37	NA	NA	NA
TRINITY_DN11504_c3_g2	MA	0.0116692	0.000233384	50	0	297	118.155	178.845	NA	2	0.0260818	1.97392	NA	NA	0.0071197	0.01:0.01:2.81988:0.141583:21.2525:1	0.438333(0.515:0.65:0.15)	-345.944	NA	NA	NA
TRINITY_DN10639_c1_g1	MA	0.00113224	2.26646e-05	49.9563	0	1059	176.763	882.237	NA	1	0.00399463	0.996005	NA	NA	0.000947035	20.4889:30:20.4635:20.4635:0.01:1	0.297081(0.430791:0.285311:0.175141)	-1304.55	NA	NA	NA
TRINITY_DN4087_c0_g1	MA	0.00306103	6.13045e-05	49.9316	0	393	65.8717	327.128	NA	1	0.00401659	0.995983	NA	NA	0.00255824	0.01:0.01:5.42091:7.54788:0.01:1	0.325758(0.371212:0.409091:0.19697)	-510.289	NA	NA	NA
TRINITY_DN2616_c0_g1	MA	0.0021092	4.22489e-05	49.9232	0	624	134.152	489.848	NA	1	0.00545577	0.994544	NA	NA	0.00166483	30:13.0213:12.3778:12.3778:0.01:1	0.270335(0.375598:0.244019:0.191388)	-768.07	NA	NA	NA
TRINITY_DN10976_c7_g1	MA	0.00373773	7.49067e-05	49.8985	0	333	55.6576	277.342	NA	1	0.00400569	0.995994	NA	NA	0.00312552	20.6849:30:20.7321:20.7321:0.01:1	0.308036(0.370536:0.339286:0.214286)	-423.859	NA	NA	NA
TRINITY_DN1182_c0_g1	MA	0.00372536	7.46666e-05	49.8933	0	393	99.4547	293.545	NA	1	0.0067448	0.993255	NA	NA	0.0028015	29.986:11.3705:10.4621:10.4621:0.01:1	0.28117(0.358779:0.232824:0.251908)	-488.338	NA	NA	NA
TRINITY_DN15722_c0_g1	MA	0.00182865	3.66952e-05	49.8334	0	609	63.4201	545.58	NA	1	0.00232721	0.997673	NA	NA	0.00164204	0.01:0.01:7.75913:6.77449:22.3703:1	0.297386(0.387255:0.284314:0.220588)	-772.263	NA	NA	NA
TRINITY_DN5117_c0_g1	MA	0.000980847	1.96834e-05	49.8311	0	1320	258.837	1061.16	NA	1	0.00487105	0.995129	NA	NA	0.000792374	30:14.2016:13.7038:13.7038:0.01:1	0.291383(0.356009:0.314059:0.204082)	-1659.06	NA	NA	NA
TRINITY_DN11622_c0_g1	MA	0.00147694	2.96421e-05	49.8256	0	900	197.118	702.882	NA	1	0.00559698	0.994403	NA	NA	0.00115995	30:15.1653:14.747:14.747:0.01:1	0.29402(0.368771:0.287375:0.225914)	-1138.36	NA	NA	NA
TRINITY_DN7202_c1_g1	MA	0.00303965	6.10128e-05	49.8198	0	450	109.692	340.308	NA	1	0.00642839	0.993572	NA	NA	0.00231357	29.9219:14.2318:13.519:13.519:0.01:1	0.299117(0.410596:0.228477:0.258278)	-570.29	NA	NA	NA
TRINITY_DN8587_c0_g1	MA	0.00273725	5.49712e-05	49.7943	0	453	85.8119	367.188	NA	1	0.00467138	0.995329	NA	NA	0.00222915	20.7032:30:20.7273:20.7273:0.01:1	0.347588(0.467105:0.338816:0.236842)	-586.313	NA	NA	NA
TRINITY_DN20877_c0_g1	MA	0.00221262	4.44413e-05	49.7873	0	489	37.8056	451.194	NA	1	0.00168013	0.99832	NA	NA	0.00204499	0.01:0.01:7.68065:6.7772:22.478:1	0.274029(0.361963:0.202454:0.257669)	-603.495	NA	NA	NA
TRINITY_DN6324_c0_g1	MA	0.00320828	6.44412e-05	49.7862	0	399	85.1783	313.822	NA	1	0.0054222	0.994578	NA	NA	0.00253713	20.9291:29.9217:20.9662:20.9662:0.01:1	0.292289(0.324627:0.246269:0.30597)	-506.56	NA	NA	NA
TRINITY_DN7728_c0_g1	MA	0.00110968	2.22949e-05	49.7727	0	1134	228.475	905.525	NA	1	0.00504372	0.994956	NA	NA	0.000890596	19.804:30:19.7343:19.7343:0.01:1	0.317062(0.344327:0.319261:0.287599)	-1464	NA	NA	NA
TRINITY_DN994_c0_g1	MA	0.0022893	4.59956e-05	49.7721	0	567	123.999	443.001	NA	1	0.0055923	0.994408	NA	NA	0.0017987	20.0193:29.9911:20.0089:20.0089:0.01:1	0.334206(0.400524:0.340314:0.26178)	-729.279	NA	NA	NA
TRINITY_DN5402_c0_g1	MA	0.00261095	5.24625e-05	49.7679	0	423	40.7465	382.254	NA	1	0.00213727	0.997863	NA	NA	0.00236449	0.01:0.01:0.01:0.01:7.45696:1	0.311033(0.415493:0.352113:0.165493)	-539.923	NA	NA	NA
TRINITY_DN6776_c0_g1	MA	0.00258743	5.19959e-05	49.7621	0	483	91.5871	391.413	NA	1	0.00468018	0.99532	NA	NA	0.00210665	20.587:29.959:20.4866:20.4866:0.01:1	0.272634(0.367284:0.234568:0.216049)	-597.291	NA	NA	NA
TRINITY_DN820_c0_g1	MA	0.0020248	4.06919e-05	49.7593	0	627	122.534	504.466	NA	1	0.00485776	0.995142	NA	NA	0.00163705	20.844:29.9611:20.8304:20.8304:0.01:1	0.232057(0.272727:0.19378:0.229665)	-752.698	NA	NA	NA
TRINITY_DN19832_c0_g1	MA	0.00277799	5.58318e-05	49.7565	0	441	81.2271	359.773	NA	1	0.00451707	0.995483	NA	NA	0.0022766	20.5668:29.9674:20.4906:20.4906:0.01:1	0.273649(0.327703:0.256757:0.236486)	-550.44	NA	NA	NA
TRINITY_DN4487_c0_g1	MA	0.00371321	7.46284e-05	49.756	0	324	50.7033	273.297	NA	1	0.00371484	0.996285	NA	NA	0.0031438	19.7488:30:19.7454:19.7454:0.01:1	0.331804(0.46789:0.325688:0.201835)	-415.322	NA	NA	NA
TRINITY_DN12125_c0_g1	MA	0.0011273	2.26636e-05	49.7405	0	1080	184.013	895.987	NA	1	0.00411194	0.995888	NA	NA	0.000939088	19.8928:30:19.8334:19.8334:0.01:1	0.282087(0.308864:0.32687:0.210526)	-1339.7	NA	NA	NA
TRINITY_DN10833_c0_g3	MA	0.00122134	2.45559e-05	49.7373	0	996	167.066	828.934	NA	1	0.0040358	0.995964	NA	NA	0.0010206	19.6847:30:19.6257:19.6257:0.01:1	0.312813(0.391892:0.366366:0.18018)	-1261.3	NA	NA	NA
TRINITY_DN8455_c1_g1	MA	0.00132387	2.66203e-05	49.7315	0	951	193.184	757.816	NA	1	0.00509984	0.9949	NA	NA	0.00106035	19.0968:30:18.9962:18.9962:0.01:1	0.309748(0.34434:0.336478:0.248428)	-1226.63	NA	NA	NA
TRINITY_DN11712_c0_g2	MA	0.00133318	2.6809e-05	49.7287	0	933	179.704	753.296	NA	1	0.00477426	0.995226	NA	NA	0.00108156	20.125:30:20.0738:20.0738:0.01:1	0.303953(0.371795:0.290064:0.25)	-1187.01	NA	NA	NA
TRINITY_DN14854_c0_g1	MA	0.00389209	7.82675e-05	49.728	0	342	82.9484	259.052	NA	1	0.00639784	0.993602	NA	NA	0.00296709	16.8841:30:16.6987:16.6987:0.01:1	0.27971(0.23913:0.347826:0.252174)	-431.354	NA	NA	NA
TRINITY_DN20588_c0_g1	MA	0.00281478	5.66063e-05	49.7256	0	429	64.5697	364.43	NA	1	0.0035505	0.996449	NA	NA	0.00239964	19.5263:30:19.4904:19.4904:0.01:1	0.308858(0.367133:0.377622:0.181818)	-541.75	NA	NA	NA
TRINITY_DN6725_c0_g1	MA	0.00157242	3.16269e-05	49.7177	0	801	151.239	649.761	NA	1	0.00465982	0.99534	NA	NA	0.0012815	19.2466:30:19.1595:19.1595:0.01:1	0.305348(0.371269:0.33209:0.212687)	-1018.14	NA	NA	NA
TRINITY_DN7552_c0_g1	MA	0.00138892	2.79536e-05	49.6864	0	792	73.0228	718.977	NA	1	0.00203994	0.99796	NA	NA	0.00126343	0.01:0.01:6.94685:6.82946:23.0865:1	0.300629(0.332075:0.343396:0.226415)	-1009.66	NA	NA	NA
TRINITY_DN11344_c2_g2	MA	0.00060823	1.22467e-05	49.665	0	2040	383.163	1656.84	NA	1	0.00463486	0.995365	NA	NA	0.000496289	20.492:30:20.4476:20.4476:0.01:1	0.318894(0.414097:0.304699:0.237885)	-2565.75	NA	NA	NA
TRINITY_DN3256_c0_g1	MA	0.00142446	2.86877e-05	49.654	0	780	79.5795	700.42	NA	1	0.00228295	0.997717	NA	NA	0.00128206	0.01:0.01:0.01:0.01:0.01:1	0.271154(0.263462:0.353846:0.196154)	-953.458	NA	NA	NA
TRINITY_DN11753_c1_g2	MA	0.00246176	4.95949e-05	49.6374	0	546	140.339	405.661	NA	1	0.00692132	0.993079	NA	NA	0.00184176	19.6345:30:19.6023:19.6023:0.01:1	0.385246(0.439891:0.393443:0.322404)	-718.391	NA	NA	NA
TRINITY_DN5518_c0_g1	MA	0.000840538	1.6936e-05	49.6303	0	1443	248.699	1194.3	NA	1	0.00417826	0.995822	NA	NA	0.000698591	20.0491:30:19.9779:19.9779:0.01:1	0.261608(0.336798:0.254678:0.193347)	-1772.86	NA	NA	NA
TRINITY_DN12239_c0_g1	MA	0.00139394	2.8106e-05	49.5958	0	852	137.338	714.662	NA	1	0.00385982	0.99614	NA	NA	0.00117377	20.8974:30:20.8847:20.8847:0.01:1	0.285965(0.424561:0.22807:0.205263)	-1051.08	NA	NA	NA
TRINITY_DN10206_c0_g1	MA	0.00308341	6.21759e-05	49.5918	0	363	38.4154	324.585	NA	1	0.00238085	0.997619	NA	NA	0.00276368	0.01:0.01:0.01:0.01:1.57953:1	0.356749(0.487603:0.359504:0.22314)	-470.941	NA	NA	NA
TRINITY_DN7354_c0_g2	MA	0.00207877	4.19191e-05	49.59	0	600	117.913	482.087	NA	1	0.00490802	0.995092	NA	NA	0.00167848	20.4476:29.8845:20.1547:20.1547:0.01:1	0.297678(0.380597:0.258706:0.253731)	-758.065	NA	NA	NA
TRINITY_DN3648_c0_g1	MA	0.0020375	4.109e-05	49.5863	0	639	140.254	498.746	NA	1	0.0056392	0.994361	NA	NA	0.00159931	29.8991:17.5493:17.1514:17.1514:0.01:1	0.355919(0.341121:0.488318:0.238318)	-809.316	NA	NA	NA
TRINITY_DN6712_c0_g1	MA	0.00307724	6.20715e-05	49.5758	0	354	29.6305	324.369	NA	1	0.0018392	0.998161	NA	NA	0.00282487	0.01:0.01:0.01:0.01:4.92101:1	0.312325(0.432773:0.260504:0.243697)	-445.052	NA	NA	NA
TRINITY_DN10695_c3_g10	MA	0.00334382	6.75005e-05	49.5377	0	369	71.348	297.652	NA	1	0.00481549	0.995185	NA	NA	0.00271033	19.3271:29.7204:18.5873:18.5873:0.01:1	0.297043(0.387097:0.278226:0.225806)	-462.257	NA	NA	NA
TRINITY_DN1768_c0_g1	MA	0.0027344	5.52259e-05	49.513	0	414	49.0111	364.989	NA	1	0.0027047	0.997295	NA	NA	0.00241723	0.01:0.01:0.01:0.01:0.01:1	0.310552(0.273381:0.453237:0.205036)	-529.411	NA	NA	NA
TRINITY_DN12060_c0_g2	MA	0.000564009	1.13956e-05	49.4936	0	1935	157.669	1777.33	NA	1	0.00178916	0.998211	NA	NA	0.000518981	0.0110011:0.01:0.01:0.01:0.01:1	0.365067(0.521672:0.384675:0.188854)	-2454.35	NA	NA	NA
TRINITY_DN12663_c3_g3	MA	0.00276385	5.58625e-05	49.4761	0	432	69.9298	362.07	NA	1	0.0038885	0.996111	NA	NA	0.0023255	20.5624:29.6889:19.8067:19.8067:0.01:1	0.283908(0.37931:0.293103:0.17931)	-540.022	NA	NA	NA
TRINITY_DN10650_c0_g1	MA	0.00143468	2.90087e-05	49.457	0	858	155.404	702.596	NA	1	0.00445236	0.995548	NA	NA	0.00118008	19.6549:29.7186:18.9191:18.9191:0.01:1	0.333914(0.463415:0.3223:0.216028)	-1102.81	NA	NA	NA
TRINITY_DN8519_c0_g1	MA	0.00050672	1.02458e-05	49.4563	0	2130	159.705	1970.29	NA	1	0.00163627	0.998364	NA	NA	0.000469495	0.01:0.01:0.01:0.01:0.01:1	0.319503(0.387482:0.338959:0.232068)	-2650.67	NA	NA	NA
TRINITY_DN11469_c0_g2	MA	0.0012259	2.48061e-05	49.4192	0	903	89.067	813.933	NA	1	0.00220939	0.997791	NA	NA	0.00110743	0.01:0.01:0.01:0.01:0.01:1	0.349338(0.483444:0.389073:0.175497)	-1144.79	NA	NA	NA
TRINITY_DN11835_c1_g3	MA	0.00197649	4.00035e-05	49.408	0	609	105.177	503.823	NA	1	0.00420742	0.995793	NA	NA	0.00164205	20.0937:29.5811:19.0365:19.0365:0.01:1	0.324346(0.414216:0.338235:0.220588)	-784.186	NA	NA	NA
TRINITY_DN11873_c5_g2	MA	0.00128211	2.59584e-05	49.3908	0	924	147.002	776.998	NA	1	0.00381589	0.996184	NA	NA	0.00108226	19.7753:29.5615:18.667:18.667:0.01:1	0.288565(0.357605:0.320388:0.187702)	-1157.58	NA	NA	NA
TRINITY_DN7548_c0_g1	MA	0.00132561	2.69053e-05	49.2695	0	918	153.45	764.55	NA	1	0.00405712	0.995943	NA	NA	0.00110852	20.6078:30:20.5916:20.5916:0.01:1	0.306732(0.459283:0.26873:0.192182)	-1142.06	NA	NA	NA
TRINITY_DN11031_c0_g1	MA	0.00125797	2.5565e-05	49.2067	0	927	134.808	792.192	NA	1	0.00344637	0.996554	NA	NA	0.00107875	0.01:0.01:8.02856:7.00197:1.74944:1	0.268817(0.312903:0.287097:0.206452)	-1157.64	NA	NA	NA
TRINITY_DN576_c0_g1	MA	0.000800467	1.62753e-05	49.1829	0	1467	222.216	1244.78	NA	1	0.00361655	0.996383	NA	NA	0.00068168	0.01:0.01:8.20861:7.05829:1.25028:1	0.310157(0.394683:0.327198:0.208589)	-1868.2	NA	NA	NA
TRINITY_DN10454_c3_g1	MA	0.000725487	1.47565e-05	49.1639	0	1590	215.972	1374.03	NA	1	0.00318691	0.996813	NA	NA	0.000628947	0.01:0.01:8.22018:7.05768:1.31667:1	0.322034(0.39548:0.327684:0.242938)	-2028.83	NA	NA	NA
TRINITY_DN7202_c0_g1	MA	0.00340203	6.92339e-05	49.1382	0	393	100.979	292.021	NA	1	0.00698798	0.993012	NA	NA	0.00254569	0.01:0.01:6.22431:7.57389:0.01:1	0.381313(0.628788:0.378788:0.136364)	-484.44	NA	NA	NA
TRINITY_DN9547_c0_g1	MA	0.000439983	8.96826e-06	49.06	0	2670	374.205	2295.8	NA	1	0.00331137	0.996689	NA	NA	0.000379576	0.0165852:0.01:4.77003:5.00393:0.0310913:1	0.292929(0.361392:0.294052:0.223345)	-3354.49	NA	NA	NA
TRINITY_DN4996_c0_g1	MA	0.00208083	4.24429e-05	49.0266	0	561	82.0975	478.902	NA	1	0.00348446	0.996516	NA	NA	0.00178253	0.01:0.01:7.73641:6.71813:22.3946:1	0.303191(0.425532:0.324468:0.159574)	-703.184	NA	NA	NA
TRINITY_DN12055_c3_g1	MA	0.00152554	3.1142e-05	48.9865	0	765	111.577	653.423	NA	1	0.00347371	0.996526	NA	NA	0.00130758	0.01:0.01:7.82489:6.70597:22.2691:1	0.339869(0.462745:0.270588:0.286275)	-989.558	NA	NA	NA
TRINITY_DN6552_c0_g2	MA	0.0010861	2.22123e-05	48.8962	0	1068	148.271	919.729	NA	1	0.00328617	0.996714	NA	NA	0.000938398	0.01:0.01:8.13659:6.80223:2.09475:1	0.404295(0.512605:0.355742:0.344538)	-1415.11	NA	NA	NA
TRINITY_DN8853_c0_g1	MA	0.00400824	8.19807e-05	48.8926	0	300	50.0406	249.959	NA	1	0.00407789	0.995922	NA	NA	0.00335334	20.2309:30:20.2649:20.2649:0.01:1	0.40429(0.618812:0.425743:0.168317)	-381.279	NA	NA	NA
TRINITY_DN12768_c0_g1	MA	0.00133353	2.72784e-05	48.8862	0	861	113.424	747.576	NA	1	0.00309398	0.996906	NA	NA	0.00116145	0.01:0.01:4.96107:5.60726:0.01:1	0.292824(0.340278:0.322917:0.215278)	-1096.33	NA	NA	NA
TRINITY_DN11815_c0_g3	MA	0.00114748	2.351e-05	48.8084	0	966	94.6599	871.34	NA	1	0.00222084	0.997779	NA	NA	0.00103734	0.01:0.01:0.01:0.01:0.01:1	0.322464(0.363354:0.420807:0.18323)	-1223.78	NA	NA	NA
TRINITY_DN12750_c0_g4	MA	0.000970539	1.99076e-05	48.7522	0	1230	200.727	1029.27	NA	1	0.00398426	0.996016	NA	NA	0.000815403	21.2477:30:21.2449:21.2449:0.01:1	0.31914(0.46837:0.306569:0.182482)	-1474.7	NA	NA	NA
TRINITY_DN11021_c0_g1	MA	0.00635047	0.000130264	48.7509	0	504	186.572	317.428	NA	2	0.0238257	1.97617	NA	NA	0.00404785	6.40377:0.679374:0.368689:0.368689:0.01:1	0.258383(0.307692:0.227811:0.239645)	-617.082	NA	NA	NA
TRINITY_DN12766_c7_g1	MA	0.00116422	2.39973e-05	48.5148	0	963	106.027	856.973	NA	1	0.00254371	0.997456	NA	NA	0.00103868	0.01:0.01:0.01:0.01:0.01:1	0.333849(0.434985:0.352941:0.213622)	-1240.23	NA	NA	NA
TRINITY_DN12051_c5_g1	MA	0.00201751	4.15964e-05	48.5021	0	564	68.8006	495.199	NA	1	0.00285634	0.997144	NA	NA	0.00177648	0.01:0.01:7.71117:6.58788:22.3921:1	0.367021(0.521277:0.340426:0.239362)	-724.578	NA	NA	NA
TRINITY_DN5467_c0_g1	MA	0.00305062	6.29843e-05	48.4346	0	396	68.2377	327.762	NA	1	0.00428002	0.99572	NA	NA	0.0025358	20.9524:30:20.9803:20.9803:0.01:1	0.261364(0.325758:0.261364:0.19697)	-485.359	NA	NA	NA
TRINITY_DN11065_c2_g4	MA	0.00266446	5.50785e-05	48.3758	0	417	41.4755	375.525	NA	1	0.0022779	0.997722	NA	NA	0.00240493	0.01:0.01:7.58624:6.69077:22.5624:1	0.266667(0.25:0.3:0.25)	-511.369	NA	NA	NA
TRINITY_DN13730_c0_g1	MA	0.00326417	6.75998e-05	48.2866	0	330	23.4382	306.562	NA	1	0.00158085	0.998419	NA	NA	0.00303713	0.01:0.01:7.46007:6.59327:22.7397:1	0.321212(0.409091:0.272727:0.281818)	-415.106	NA	NA	NA
TRINITY_DN8024_c0_g1	MA	0.000911808	1.88879e-05	48.2748	0	1362	254.292	1107.71	NA	1	0.0047329	0.995267	NA	NA	0.000745096	19.0226:30:18.8651:18.8651:0.01:1	0.258076(0.331498:0.229075:0.213656)	-1675.99	NA	NA	NA
TRINITY_DN4876_c0_g1	MA	0.0019011	3.93818e-05	48.2736	0	552	25.508	526.492	NA	1	0.00100263	0.998997	NA	NA	0.00181507	0.01:0.01:0.01:0.01:5.1001:1	0.256757(0.381081:0.227027:0.162162)	-664.925	NA	NA	NA
TRINITY_DN18412_c0_g1	MA	0.00246752	5.11876e-05	48.2054	0	459	54.4235	404.577	NA	1	0.00278278	0.997217	NA	NA	0.00218102	0.01:0.01:2.83597:5.44783:0.01:1	0.309524(0.350649:0.324675:0.253247)	-590.112	NA	NA	NA
TRINITY_DN6859_c0_g1	MA	0.00236006	4.89864e-05	48.178	0	585	160.012	424.988	NA	1	0.00775438	0.992246	NA	NA	0.00172793	19.9687:30:19.9974:19.9974:0.01:1	0.480442(0.584184:0.403061:0.454082)	-794.861	NA	NA	NA
TRINITY_DN754_c0_g1	MA	0.00173111	3.59906e-05	48.0989	0	696	117.872	578.128	NA	1	0.00422099	0.995779	NA	NA	0.00144403	19.6824:30:19.6516:19.6516:0.01:1	0.334049(0.435622:0.360515:0.206009)	-892.898	NA	NA	NA
TRINITY_DN4117_c0_g2	MA	0.00231555	4.81716e-05	48.0689	0	495	61.7705	433.229	NA	1	0.00295742	0.997043	NA	NA	0.00203261	0.01:0.01:0.01:0.01:0.01:1	0.296185(0.349398:0.319277:0.21988)	-627.736	NA	NA	NA
TRINITY_DN12768_c2_g1	MA	0.00284636	5.92457e-05	48.0433	0	387	32.8786	354.121	NA	1	0.00192881	0.998071	NA	NA	0.00260957	0.01:0.01:6.19603:5.12354:22.614:1	0.371795(0.323077:0.4:0.392308)	-513.853	NA	NA	NA
TRINITY_DN14750_c0_g1	MA	0.0011762	2.45036e-05	48.0009	0	945	95.1474	849.853	NA	1	0.00232698	0.997673	NA	NA	0.00106024	0.01:0.01:0.01:0.01:0.01:1	0.280952(0.403175:0.239683:0.2)	-1172.27	NA	NA	NA
TRINITY_DN14658_c0_g1	MA	0.00143798	2.99573e-05	48.0008	0	795	95.6049	699.395	NA	1	0.00283971	0.99716	NA	NA	0.00126865	0.01:0.01:0.01:0.01:0.01:1	0.250943(0.324528:0.196226:0.232075)	-970.736	NA	NA	NA
TRINITY_DN12433_c0_g1	MA	0.00253436	5.28193e-05	47.9816	0	495	93.9622	401.038	NA	1	0.00485934	0.995141	NA	NA	0.00206331	20.3744:29.8504:20.4218:20.4218:0.01:1	0.350402(0.349398:0.442771:0.259036)	-639.331	NA	NA	NA
TRINITY_DN7396_c0_g1	MA	0.00241999	5.04559e-05	47.9624	0	465	52.7596	412.24	NA	1	0.00266129	0.997339	NA	NA	0.00215114	0.01:0.01:0.01:0.01:7.51562:1	0.291667(0.326923:0.314103:0.233974)	-586.192	NA	NA	NA
TRINITY_DN9410_c0_g1	MA	0.00184422	3.84953e-05	47.9077	0	582	40.0609	541.939	NA	1	0.00154062	0.998459	NA	NA	0.00171993	0.01:0.01:0.01:0.01:7.66364:1	0.276068(0.410256:0.215385:0.202564)	-707.825	NA	NA	NA
TRINITY_DN12252_c4_g3	MA	0.00237862	4.97646e-05	47.7973	0	429	8.50651	420.493	NA	1	0.000423063	0.999577	NA	NA	0.00233244	0.01:0.01:0.01:0.01:0.01:1	0.320602(0.538194:0.263889:0.159722)	-485.143	NA	NA	NA
TRINITY_DN10409_c0_g1	MA	0.00085528	1.79432e-05	47.666	0	1260	90.621	1169.38	NA	1	0.00162315	0.998377	NA	NA	0.000795057	0.01:0.01:0.01:0.01:7.87534:1	0.307601(0.397862:0.31829:0.206651)	-1608.3	NA	NA	NA
TRINITY_DN10132_c0_g1	MA	0.000873174	1.83791e-05	47.5091	0	1410	256.534	1153.47	NA	1	0.00465946	0.995341	NA	NA	0.000717653	19.7295:30:19.6171:19.6171:0.01:1	0.270701(0.353503:0.235669:0.22293)	-1750.08	NA	NA	NA
TRINITY_DN10805_c0_g1	MA	0.00132427	2.79221e-05	47.4275	0	789	34.5653	754.435	NA	1	0.000965094	0.999035	NA	NA	0.00126748	0.01:0.01:0.01:0.01:7.75227:1	0.26452(0.4375:0.136364:0.219697)	-909.661	NA	NA	NA
TRINITY_DN9474_c2_g1	MA	0.0012409	2.61688e-05	47.4189	0	921	107.509	813.491	NA	1	0.00277928	0.997221	NA	NA	0.0010991	0.01:0.01:0.01:0.01:0.01:1	0.268939(0.357143:0.243506:0.206169)	-1123.15	NA	NA	NA
TRINITY_DN5978_c0_g1	MA	0.00402845	8.51272e-05	47.3227	0	312	62.0895	249.911	NA	1	0.00522264	0.994777	NA	NA	0.00324371	18.4994:30:18.4644:18.4644:0.01:1	0.312698(0.37619:0.371429:0.190476)	-399.674	NA	NA	NA
TRINITY_DN12091_c0_g1	MA	0.00183777	3.88649e-05	47.286	0	621	78.5099	542.49	NA	1	0.00305121	0.996949	NA	NA	0.00161034	0.01:0.01:0.01:0.01:0.01:1	0.302083(0.341346:0.288462:0.276442)	-790.756	NA	NA	NA
TRINITY_DN10736_c1_g1	MA	0.0012102	2.55986e-05	47.2759	0	924	99.2821	824.718	NA	1	0.00253993	0.99746	NA	NA	0.00108291	0.01:0.01:0.01:0.01:0.01:1	0.324164(0.456311:0.291262:0.224919)	-1176.83	NA	NA	NA
TRINITY_DN12737_c1_g4	MA	0.00099612	2.10714e-05	47.2735	0	1137	135.94	1001.06	NA	1	0.00286434	0.997136	NA	NA	0.000879543	0.01:0.01:1.67278:0.50776:1.52157:1	0.296491(0.307895:0.352632:0.228947)	-1429.62	NA	NA	NA
TRINITY_DN6812_c0_g1	MA	0.000663771	1.40657e-05	47.1907	0	1728	226.251	1501.75	NA	1	0.00318238	0.996818	NA	NA	0.000578704	0.01:0.01:0.01:0.01:0.01:1	0.31684(0.387153:0.282118:0.28125)	-2220.33	NA	NA	NA
TRINITY_DN18777_c0_g1	MA	0.0038612	8.18568e-05	47.1702	0	318	57.1494	260.851	NA	1	0.00462317	0.995377	NA	NA	0.00318199	20.9545:30:20.9921:20.9921:0.01:1	0.300314(0.400943:0.273585:0.226415)	-399.543	NA	NA	NA
TRINITY_DN10970_c0_g9	MA	0.0023847	5.07129e-05	47.0236	0	489	71.1674	417.833	NA	1	0.00360905	0.996391	NA	NA	0.00204502	0.01:0.01:0.01:0.01:0.01:1	0.248466(0.343558:0.177914:0.223926)	-589.377	NA	NA	NA
TRINITY_DN8122_c1_g1	MA	0.0020307	4.33886e-05	46.8026	0	522	28.798	493.202	NA	1	0.00124602	0.998754	NA	NA	0.00192106	0.01:0.01:0.01:0.01:7.57948:1	0.288314(0.41092:0.270115:0.183908)	-651.179	NA	NA	NA
TRINITY_DN2938_c0_g2	MA	0.0014072	3.00755e-05	46.7888	0	759	41.7765	717.224	NA	1	0.00124336	0.998757	NA	NA	0.0013314	0.01:0.01:0.01:0.01:7.7391:1	0.277559(0.360236:0.330709:0.141732)	-932.689	NA	NA	NA
TRINITY_DN11052_c1_g1	MA	0.00203074	4.34308e-05	46.7581	0	573	79.9295	493.071	NA	1	0.00345492	0.996545	NA	NA	0.00175353	0.01:0.01:5.00645:7.7106:0.01:1	0.302083(0.390625:0.307292:0.208333)	-718.02	NA	NA	NA
TRINITY_DN10840_c5_g3	MA	0.00110047	2.35542e-05	46.7209	0	1062	150.898	911.102	NA	1	0.00353238	0.996468	NA	NA	0.000947457	0.01:0.01:5.31526:7.88361:0.01:1	0.316384(0.468927:0.29661:0.183616)	-1333.01	NA	NA	NA
TRINITY_DN11556_c0_g3	MA	0.00071457	1.53024e-05	46.6966	0	1530	113.119	1416.88	NA	1	0.00170676	0.998293	NA	NA	0.000662871	0.01:0.01:0.01:0.01:0.01:1	0.285388(0.356164:0.313112:0.186888)	-1874.78	NA	NA	NA
TRINITY_DN2025_c0_g1	MA	0.00284206	6.08776e-05	46.6847	0	426	75.7594	350.241	NA	1	0.00461198	0.995388	NA	NA	0.00234745	28.3204:14.1435:9.60944:9.60944:0.01:1	0.29021(0.433566:0.297203:0.13986)	-529.817	NA	NA	NA
TRINITY_DN12005_c2_g1	MA	0.00239809	5.13698e-05	46.6828	0	441	24.5201	416.48	NA	1	0.00125957	0.99874	NA	NA	0.00226761	0.01:0.01:0.01:0.01:7.48354:1	0.275901(0.402027:0.189189:0.236486)	-535.81	NA	NA	NA
TRINITY_DN11233_c7_g1	MA	0.00304586	6.53145e-05	46.6337	0	378	50.6978	327.302	NA	1	0.00331055	0.996689	NA	NA	0.0026461	0.01:0.01:4.61329:7.50472:0.01:1	0.265092(0.377953:0.220472:0.19685)	-467.551	NA	NA	NA
TRINITY_DN5742_c0_g1	MA	0.000852627	1.82863e-05	46.6265	0	1293	111.904	1181.1	NA	1	0.0020279	0.997972	NA	NA	0.000780418	0.01:0.01:0.01:0.01:0.01:1	0.25733(0.318287:0.240741:0.212963)	-1585.61	NA	NA	NA
TRINITY_DN11875_c1_g5	MA	0.00117122	2.51372e-05	46.5931	0	921	63.9707	857.029	NA	1	0.00159944	0.998401	NA	NA	0.00109161	0.01:0.01:0.01:0.01:0.01:1	0.239719(0.327922:0.262987:0.128247)	-1081.75	NA	NA	NA
TRINITY_DN11004_c1_g1	MA	0.00103645	2.22484e-05	46.5856	0	1026	59.5785	966.421	NA	1	0.00132159	0.998678	NA	NA	0.00097756	0.01:0.01:0.01:0.01:7.82864:1	0.268707(0.364431:0.247813:0.193878)	-1267.33	NA	NA	NA
TRINITY_DN12179_c0_g1	MA	0.000830301	1.78296e-05	46.5686	0	1308	105.891	1202.11	NA	1	0.001888	0.998112	NA	NA	0.000764526	0.01:0.01:0.01:0.01:7.88282:1	0.319954(0.450688:0.325688:0.183486)	-1646.85	NA	NA	NA
TRINITY_DN6355_c0_g1	MA	0.00184685	3.96826e-05	46.5406	0	582	41.3711	540.629	NA	1	0.00164154	0.998358	NA	NA	0.00171839	0.01:0.01:0.01:0.01:0.01:1	0.284615(0.397436:0.194872:0.261538)	-713.588	NA	NA	NA
TRINITY_DN12381_c1_g1	MA	0.00170551	3.66459e-05	46.5404	0	651	66.0687	584.931	NA	1	0.00242107	0.997579	NA	NA	0.00153614	0.01:0.01:7.78165:6.78666:22.3287:1	0.288991(0.385321:0.270642:0.211009)	-806.524	NA	NA	NA
TRINITY_DN9833_c0_g1	MA	0.000728008	1.56494e-05	46.5197	0	1476	98.3941	1377.61	NA	1	0.001533	0.998467	NA	NA	0.00068052	0.01:0.01:0.01:0.01:7.9051:1	0.300541(0.358012:0.330629:0.212982)	-1849.52	NA	NA	NA
TRINITY_DN7608_c0_g1	MA	0.00112206	2.41403e-05	46.4809	0	1257	312.688	944.312	NA	1	0.00707357	0.992926	NA	NA	0.000848947	28.7459:13.3647:9.86585:9.86585:0.01:1	0.294841(0.359524:0.270238:0.254762)	-1592.41	NA	NA	NA
TRINITY_DN6954_c0_g1	MA	0.00180806	3.89005e-05	46.4791	0	591	38.7388	552.261	NA	1	0.00150692	0.998493	NA	NA	0.0016921	0.01:0.01:0.01:0.01:0.01:1	0.335859(0.474747:0.320707:0.212121)	-739.091	NA	NA	NA
TRINITY_DN7228_c0_g2	MA	0.000666071	1.43331e-05	46.4708	0	1665	167.259	1497.74	NA	1	0.00239734	0.997603	NA	NA	0.000600601	0.01:0.01:0.01:0.01:0.01:1	0.323441(0.466727:0.294964:0.208633)	-2109.1	NA	NA	NA
TRINITY_DN11311_c0_g2	MA	0.000990071	2.13136e-05	46.4526	0	1107	99.0359	1007.96	NA	1	0.00211067	0.997889	NA	NA	0.000903403	0.01:0.01:0.01:0.01:0.01:1	0.307658(0.443243:0.251351:0.228378)	-1383.07	NA	NA	NA
TRINITY_DN8406_c0_g1	MA	0.000951267	2.04861e-05	46.4349	0	1149	90.2805	1058.72	NA	1	0.00183304	0.998167	NA	NA	0.000878133	0.01:0.01:0.01:0.01:0.01:1	0.368581(0.522193:0.39295:0.190601)	-1443.79	NA	NA	NA
TRINITY_DN6802_c0_g1	MA	0.00104794	2.25904e-05	46.3887	0	1029	76.3724	952.628	NA	1	0.00172525	0.998275	NA	NA	0.000971837	0.01:0.01:0.01:0.01:0.01:1	0.300872(0.446221:0.22093:0.235465)	-1267.33	NA	NA	NA
TRINITY_DN12789_c0_g3	MA	0.00100902	2.18399e-05	46.2008	0	1146	157.142	988.858	NA	1	0.00342782	0.996572	NA	NA	0.000873654	0.01:0.01:7.90977:6.79089:22.155:1	0.321149(0.436031:0.347258:0.180157)	-1451.64	NA	NA	NA
TRINITY_DN3415_c0_g1	MA	0.00192628	4.17427e-05	46.1465	0	561	42.7739	518.226	NA	1	0.00178543	0.998215	NA	NA	0.00178259	0.01:0.01:7.73448:6.83327:22.3946:1	0.260638(0.340426:0.265957:0.175532)	-684.217	NA	NA	NA
TRINITY_DN5995_c0_g1	MA	0.00143437	3.12595e-05	45.886	0	834	139.64	694.36	NA	1	0.00436362	0.995636	NA	NA	0.00119944	20.8648:30:20.8345:20.8345:0.01:1	0.281362(0.405018:0.238351:0.200717)	-1014.35	NA	NA	NA
TRINITY_DN9714_c4_g1	MA	0.00389121	8.48237e-05	45.8742	0	348	85.4028	262.597	NA	1	0.00703957	0.99296	NA	NA	0.00295709	30:15.9776:15.7733:15.7733:0.01:1	0.351852(0.440171:0.350427:0.264957)	-455.795	NA	NA	NA
TRINITY_DN9478_c0_g1	MA	0.00162144	3.53872e-05	45.82	0	660	43.2153	616.785	NA	1	0.00152681	0.998473	NA	NA	0.00151759	0.01:0.01:0.01:0.01:7.9095:1	0.281297(0.40724:0.226244:0.210407)	-816.887	NA	NA	NA
TRINITY_DN996_c0_g1	MA	0.000888368	1.93886e-05	45.8191	0	1260	129.714	1130.29	NA	1	0.00249843	0.997502	NA	NA	0.000798909	0.01:0.01:0.01:0.01:0.01:1	0.264846(0.304038:0.26247:0.228029)	-1569.24	NA	NA	NA
TRINITY_DN11050_c1_g1	MA	0.000955931	2.08697e-05	45.8047	0	1182	136.597	1045.4	NA	1	0.00284453	0.997155	NA	NA	0.000847871	0.01:0.01:0.01:0.01:0.01:1	0.310127(0.374684:0.339241:0.216456)	-1502.92	NA	NA	NA
TRINITY_DN3713_c0_g1	MA	0.00102161	2.25171e-05	45.3703	0	1083	106.335	976.665	NA	1	0.00239395	0.997606	NA	NA	0.00092351	0.01:0.01:0.01:0.01:0.01:1	0.334718(0.444598:0.376731:0.182825)	-1389.68	NA	NA	NA
TRINITY_DN8622_c0_g1	MA	0.000718833	1.58456e-05	45.3649	0	1599	212.413	1386.59	NA	1	0.0033655	0.996635	NA	NA	0.000625447	0.017723:0.01:8.21855:7.05921:1.20831:1	0.308989(0.383895:0.340824:0.202247)	-2021.69	NA	NA	NA
TRINITY_DN11255_c3_g1	MA	0.00109524	2.4151e-05	45.3495	0	1074	164.548	909.452	NA	1	0.00397386	0.996026	NA	NA	0.000931136	0.01:0.01:8.1074:7.03821:1.35555:1	0.29805(0.376045:0.29805:0.220056)	-1348.37	NA	NA	NA
TRINITY_DN12733_c2_g1	MA	0.000423419	9.39376e-06	45.0745	0	2727	367.715	2359.29	NA	1	0.00344588	0.996554	NA	NA	0.000367591	0.01:0.01:5.8464:9.2256:0.01:1	0.318681(0.423077:0.320879:0.212088)	-3451.6	NA	NA	NA
TRINITY_DN7105_c0_g1	MA	0.00144133	3.20821e-05	44.9263	0	750	57.4559	692.544	NA	1	0.00184326	0.998157	NA	NA	0.00133337	0.01:0.01:0.01:0.01:7.73493:1	0.300797(0.430279:0.24502:0.227092)	-949.383	NA	NA	NA
TRINITY_DN6658_c0_g1	MA	0.00133313	2.97404e-05	44.8257	0	849	95.4166	753.583	NA	1	0.0028167	0.997183	NA	NA	0.00118665	0.01:0.01:4.82067:7.82917:0.01:1	0.306338(0.369718:0.31338:0.235915)	-1081.68	NA	NA	NA
TRINITY_DN12400_c9_g1	MA	0.00212345	4.75304e-05	44.6757	0	609	131.222	477.778	NA	1	0.00611007	0.99389	NA	NA	0.00167615	19.9078:30:19.8695:19.8695:0.01:1	0.353758(0.465686:0.355392:0.240196)	-781.958	NA	NA	NA
TRINITY_DN11201_c3_g1	MA	0.00266224	5.97209e-05	44.5781	0	411	35.6008	375.399	NA	1	0.00212286	0.997877	NA	NA	0.00243681	0.01:0.01:5.19618:4.16979:22.5721:1	0.36715(0.456522:0.376812:0.268116)	-527.515	NA	NA	NA
TRINITY_DN8210_c0_g1	MA	0.000744218	1.67178e-05	44.5165	0	1518	177.112	1340.89	NA	1	0.00295834	0.997042	NA	NA	0.000659337	0.01:0.01:7.95113:6.86527:22.1001:1	0.292571(0.386588:0.301775:0.189349)	-1889.4	NA	NA	NA
TRINITY_DN12627_c1_g1	MA	0.000402468	9.08749e-06	44.2882	0	2802	324.663	2477.34	NA	1	0.00295037	0.99705	NA	NA	0.000356888	0.0120585:0.01:1.69741:0.394167:22.0236:1	0.339037(0.435294:0.35508:0.226738)	-3572.51	NA	NA	NA
TRINITY_DN10652_c0_g1	MA	0.00069056	1.56399e-05	44.1537	0	1605	136.937	1468.06	NA	1	0.00210811	0.997892	NA	NA	0.000632977	0.01:0.01:0.01:0.01:0.01:1	0.319938(0.380374:0.347664:0.231776)	-2034.63	NA	NA	NA
TRINITY_DN7641_c0_g1	MA	0.000534184	1.21022e-05	44.1394	0	2076	183.365	1892.64	NA	1	0.00219013	0.99781	NA	NA	0.00048807	0.01:0.01:7.97584:6.89427:22.0551:1	0.290524(0.382395:0.275613:0.213564)	-2476	NA	NA	NA
TRINITY_DN2083_c0_g1	MA	0.000634344	1.44228e-05	43.9819	0	2040	382.803	1657.2	NA	1	0.00522458	0.994775	NA	NA	0.000518017	30:12.061:11.4613:11.4613:0.01:1	0.323789(0.385463:0.41116:0.174743)	-2537.98	NA	NA	NA
TRINITY_DN11316_c1_g2	MA	0.00242162	5.50847e-05	43.9616	0	519	102.299	416.701	NA	1	0.00555336	0.994447	NA	NA	0.00195515	20.1704:30:20.1431:20.1431:0.01:1	0.391762(0.551724:0.422414:0.201149)	-666.64	NA	NA	NA
TRINITY_DN9461_c2_g2	MA	0.00192892	4.38881e-05	43.9509	0	555	37.0976	517.902	NA	1	0.00162713	0.998373	NA	NA	0.00180292	0.01:0.01:0.01:0.01:0.01:1	0.285842(0.341398:0.295699:0.22043)	-682.872	NA	NA	NA
TRINITY_DN10960_c2_g2	MA	0.00122886	2.79922e-05	43.9002	0	909	91.5058	817.494	NA	1	0.00254327	0.997457	NA	NA	0.00110797	0.01:0.01:7.86689:6.87319:22.214:1	0.260965(0.319079:0.246711:0.217105)	-1131.32	NA	NA	NA
TRINITY_DN6194_c0_g1	MA	0.00172857	3.93886e-05	43.8851	0	633	52.8313	580.169	NA	1	0.00207071	0.997929	NA	NA	0.00158759	0.01:0.01:8.12982:7.04554:22.3403:1	0.319182(0.457547:0.278302:0.221698)	-781.967	NA	NA	NA
TRINITY_DN11296_c5_g1	MA	0.0022272	5.07715e-05	43.8671	0	606	159.645	446.355	NA	1	0.00808738	0.991913	NA	NA	0.00165384	29.755:17.1569:17.0636:17.0636:0.01:1	0.418317(0.564356:0.35396:0.336634)	-805.97	NA	NA	NA
TRINITY_DN18490_c0_g1	MA	0.00280052	6.38927e-05	43.8317	0	399	41.6068	357.393	NA	1	0.00264898	0.997351	NA	NA	0.00251515	0.01:0.01:0.01:0.01:0.01:1	0.279449(0.360902:0.285714:0.191729)	-501.995	NA	NA	NA
TRINITY_DN12306_c0_g4	MA	0.00250143	5.72019e-05	43.7299	0	489	90.4941	398.506	NA	1	0.00516604	0.994834	NA	NA	0.0020491	20.3561:30:20.375:20.375:0.01:1	0.307927(0.426829:0.295732:0.20122)	-615.895	NA	NA	NA
TRINITY_DN23177_c0_g1	MA	0.00284285	6.50483e-05	43.7037	0	432	81.6345	350.365	NA	1	0.00530304	0.994697	NA	NA	0.00231793	20.5984:30:20.6325:20.6325:0.01:1	0.304398(0.284722:0.381944:0.246528)	-550.069	NA	NA	NA
TRINITY_DN11484_c2_g1	MA	0.000776674	1.77882e-05	43.6624	0	1545	257.22	1287.78	NA	1	0.00455379	0.995446	NA	NA	0.000650331	0.01:0.01:5.18841:5.49699:0.01:1	0.293928(0.310078:0.360465:0.21124)	-1928.78	NA	NA	NA
TRINITY_DN5246_c0_g1	MA	0.000848509	1.94495e-05	43.6263	0	1317	141.345	1175.66	NA	1	0.00274825	0.997252	NA	NA	0.000759532	0.01:0.01:5.13395:7.92247:0.01:1	0.302202(0.410023:0.321185:0.175399)	-1636.46	NA	NA	NA
TRINITY_DN11124_c0_g1	MA	0.000696589	1.59794e-05	43.5929	0	1611	172.071	1438.93	NA	1	0.00273567	0.997264	NA	NA	0.000623893	0.01:0.01:0.01:0.01:0.01:1	0.276022(0.373606:0.248141:0.20632)	-1991.82	NA	NA	NA
TRINITY_DN12548_c0_g1	MA	0.000870464	1.99715e-05	43.5854	0	1413	247.112	1165.89	NA	1	0.00483938	0.995161	NA	NA	0.000721726	20.4385:30:20.405:20.405:0.01:1	0.315325(0.476695:0.293432:0.175847)	-1754.75	NA	NA	NA
TRINITY_DN10986_c0_g1	MA	0.00124529	2.85999e-05	43.5419	0	948	139.914	808.086	NA	1	0.0039607	0.996039	NA	NA	0.00106572	0.01:0.01:4.96476:7.85673:0.01:1	0.296414(0.417722:0.310127:0.161392)	-1183.37	NA	NA	NA
TRINITY_DN6969_c0_g1	MA	0.000712277	1.64409e-05	43.3235	0	1674	246.128	1427.87	NA	1	0.003963	0.996037	NA	NA	0.000609969	19.7011:30:19.6253:19.6253:0.01:1	0.305605(0.41771:0.334526:0.16458)	-2103.79	NA	NA	NA
TRINITY_DN8345_c0_g1	MA	0.000703428	1.62443e-05	43.3031	0	1722	306.114	1415.89	NA	1	0.0049679	0.995032	NA	NA	0.00058127	20.9813:30:20.9605:20.9605:0.01:1	0.278551(0.398261:0.225217:0.212174)	-2076.59	NA	NA	NA
TRINITY_DN7169_c0_g1	MA	0.00169147	3.91755e-05	43.1767	0	750	139.865	610.135	NA	1	0.00528121	0.994719	NA	NA	0.00138334	30:13.7722:13.297:13.297:0.01:1	0.324701(0.460159:0.338645:0.175299)	-951.366	NA	NA	NA
TRINITY_DN11599_c0_g1	MA	0.000856632	1.98576e-05	43.1387	0	1293	127.934	1165.07	NA	1	0.002539	0.997461	NA	NA	0.000773838	0.01:0.01:0.01:0.01:0.01:1	0.326775(0.436343:0.344907:0.199074)	-1645.12	NA	NA	NA
TRINITY_DN12343_c0_g1	MA	0.00225966	5.24093e-05	43.1156	0	465	13.6728	451.327	NA	1	0.000702143	0.999298	NA	NA	0.00219476	0.01:0.01:0.01:0.01:0.01:1	0.317308(0.544872:0.195513:0.211538)	-532.648	NA	NA	NA
TRINITY_DN10114_c0_g2	MA	0.000623534	1.4507e-05	42.9817	0	1767	167.019	1599.98	NA	1	0.00242279	0.997577	NA	NA	0.000565968	0.01:0.01:0.559442:0.469977:2.01749:1	0.29096(0.347458:0.3:0.225424)	-2213.81	NA	NA	NA
TRINITY_DN8259_c0_g1	MA	0.00230989	5.37516e-05	42.9734	0	567	116.43	450.57	NA	1	0.00597722	0.994023	NA	NA	0.00184661	30:17.2853:17.07:17.07:0.01:1	0.29386(0.360526:0.315789:0.205263)	-719.51	NA	NA	NA
TRINITY_DN12586_c2_g1	MA	0.00382818	8.91414e-05	42.9451	0	321	60.0116	260.988	NA	1	0.00532576	0.994674	NA	NA	0.00312916	21.0032:30:21.0693:21.0693:0.01:1	0.266975(0.328704:0.25:0.222222)	-404.945	NA	NA	NA
TRINITY_DN6761_c0_g1	MA	0.00173917	4.05737e-05	42.8646	0	768	175.392	592.608	NA	1	0.00685733	0.993143	NA	NA	0.00135126	30:16.0128:15.6656:15.6656:0.01:1	0.300259(0.373541:0.27821:0.249027)	-982.628	NA	NA	NA
TRINITY_DN12446_c0_g1	MA	0.000595435	1.38949e-05	42.8528	0	2025	350.547	1674.45	NA	1	0.00486158	0.995138	NA	NA	0.000494764	20.1864:30:20.1474:20.1474:0.01:1	0.29216(0.403107:0.266272:0.207101)	-2527.78	NA	NA	NA
TRINITY_DN8038_c0_g1	MA	0.00205214	4.79882e-05	42.7634	0	567	81.5693	485.431	NA	1	0.00391403	0.996086	NA	NA	0.00176382	0.01:0.01:8.19355:7.05437:4.66865:1	0.329825(0.389474:0.4:0.2)	-730.881	NA	NA	NA
TRINITY_DN12328_c0_g1	MA	0.00163333	3.82683e-05	42.6811	0	645	33.2491	611.751	NA	1	0.00127179	0.998728	NA	NA	0.00155111	0.01:0.01:0.01:0.01:7.66905:1	0.229167(0.25463:0.222222:0.210648)	-772.058	NA	NA	NA
TRINITY_DN18953_c0_g1	MA	0.00140941	3.30516e-05	42.6426	0	768	55.5788	712.421	NA	1	0.00182614	0.998174	NA	NA	0.0013098	0.01:0.01:0.01:0.01:7.74316:1	0.301556(0.412451:0.284047:0.208171)	-960.705	NA	NA	NA
TRINITY_DN12452_c0_g4	MA	0.00133887	3.14707e-05	42.5434	0	825	73.5185	751.481	NA	1	0.00229429	0.997706	NA	NA	0.00122236	0.01:0.01:0.01:0.01:7.76677:1	0.270909(0.298182:0.345455:0.169091)	-1006.14	NA	NA	NA
TRINITY_DN11363_c3_g3	MA	0.00121644	2.86322e-05	42.485	0	1011	167.125	843.875	NA	1	0.00463988	0.99536	NA	NA	0.00102009	30:13.9736:13.4663:13.4663:0.01:1	0.295365(0.414201:0.303254:0.168639)	-1256.99	NA	NA	NA
TRINITY_DN12779_c5_g1	MA	0.000902636	2.12637e-05	42.4496	0	1305	201.787	1103.21	NA	1	0.00429035	0.99571	NA	NA	0.000766353	0.01:0.01:0.01:0.01:0.01:1	0.352829(0.465596:0.347477:0.245413)	-1690.21	NA	NA	NA
TRINITY_DN8362_c0_g1	MA	0.00287696	6.79231e-05	42.3561	0	468	102.062	365.938	NA	1	0.00654166	0.993458	NA	NA	0.00226436	30:13.108:12.5996:12.5996:0.01:1	0.321656(0.39172:0.324841:0.248408)	-590.008	NA	NA	NA
TRINITY_DN9086_c0_g1	MA	0.00124361	2.9372e-05	42.3399	0	876	70.9201	805.08	NA	1	0.00207624	0.997924	NA	NA	0.0011453	0.01:0.01:0.01:0.01:0.01:1	0.286121(0.361775:0.351536:0.145051)	-1084.05	NA	NA	NA
TRINITY_DN10563_c7_g1	MA	0.00165845	3.9222e-05	42.2837	0	702	99.6266	602.373	NA	1	0.0038962	0.996104	NA	NA	0.00142865	0.01:0.01:0.01:0.01:0.01:1	0.302837(0.421277:0.297872:0.189362)	-873.894	NA	NA	NA
TRINITY_DN5457_c0_g1	MA	0.0024129	5.72499e-05	42.1468	0	549	104.183	444.817	NA	1	0.00552644	0.994474	NA	NA	0.00196587	30:12.4254:11.8249:11.8249:0.01:1	0.314312(0.4375:0.342391:0.163043)	-688.394	NA	NA	NA
TRINITY_DN12243_c0_g1	MA	0.00207904	4.94095e-05	42.0778	0	543	57.7748	485.225	NA	1	0.00282172	0.997178	NA	NA	0.00186309	0.01:0.01:0.01:0.01:7.59949:1	0.341575(0.423077:0.326923:0.274725)	-699.926	NA	NA	NA
TRINITY_DN8094_c0_g1	MA	0.00209087	4.97329e-05	42.042	0	534	49.6117	484.388	NA	1	0.00243025	0.99757	NA	NA	0.00190124	0.01:0.01:0.01:0.01:7.59111:1	0.306331(0.360335:0.346369:0.212291)	-669.761	NA	NA	NA
TRINITY_DN7349_c0_g1	MA	0.000547086	1.30645e-05	41.8758	0	2439	534.829	1904.17	NA	1	0.00666258	0.993337	NA	NA	0.000429985	29.7781:12.8079:11.3998:11.3998:0.01:1	0.295455(0.398649:0.281327:0.206388)	-3032.13	NA	NA	NA
TRINITY_DN7298_c0_g1	MA	0.00234278	5.60043e-05	41.8322	0	456	29.8581	426.142	NA	1	0.00167213	0.998328	NA	NA	0.00219305	0.01:0.01:0.01:0.01:7.50401:1	0.314815(0.431373:0.294118:0.218954)	-570.32	NA	NA	NA
TRINITY_DN9859_c0_g1	MA	0.00120064	2.87181e-05	41.8077	0	1032	203.297	828.703	NA	1	0.00583359	0.994166	NA	NA	0.000969777	20.7338:30:20.7163:20.7163:0.01:1	0.311594(0.407246:0.272464:0.255072)	-1295.74	NA	NA	NA
TRINITY_DN20627_c0_g1	MA	0.00333592	7.99124e-05	41.7448	0	390	55.6817	334.318	NA	1	0.00397393	0.996026	NA	NA	0.00287105	30:13.2795:12.6414:12.6414:0.01:1	0.247436(0.323077:0.296154:0.123077)	-470.258	NA	NA	NA
TRINITY_DN11881_c0_g2	MA	0.0037445	8.97349e-05	41.7284	0	297	28.8166	268.183	NA	1	0.0025684	0.997432	NA	NA	0.00338989	0.01:0.01:7.40961:6.48187:22.8362:1	0.360269(0.454545:0.323232:0.30303)	-384.141	NA	NA	NA
TRINITY_DN10821_c0_g1	MA	0.0030634	7.34196e-05	41.7245	0	369	43.5726	325.427	NA	1	0.00319872	0.996801	NA	NA	0.00271033	0.01:0.01:0.01:0.01:0.01:1	0.337366(0.447581:0.354839:0.209677)	-477.748	NA	NA	NA
TRINITY_DN9468_c0_g1	MA	0.00180289	4.33339e-05	41.6046	0	618	58.2179	559.782	NA	1	0.00249352	0.997506	NA	NA	0.00163713	0.01:0.01:0.01:0.01:7.78706:1	0.361514(0.449275:0.400966:0.2343)	-805.13	NA	NA	NA
TRINITY_DN2959_c0_g1	MA	0.00139564	3.35569e-05	41.5903	0	771	48.8817	722.118	NA	1	0.00162495	0.998375	NA	NA	0.00130928	0.01:0.01:0.01:0.01:0.01:1	0.321059(0.457364:0.21124:0.294574)	-952.249	NA	NA	NA
TRINITY_DN5722_c0_g1	MA	0.00137388	3.31146e-05	41.4887	0	783	55.7897	727.21	NA	1	0.0018457	0.998154	NA	NA	0.00127835	0.01:0.01:0.01:0.01:0.01:1	0.31743(0.387405:0.305344:0.259542)	-991.461	NA	NA	NA
TRINITY_DN12394_c2_g3	MA	0.000799161	1.93055e-05	41.3955	0	1428	180.779	1247.22	NA	1	0.00348927	0.996511	NA	NA	0.000700434	0.01:0.01:0.01:0.01:0.01:1	0.321803(0.417191:0.340671:0.207547)	-1825.29	NA	NA	NA
TRINITY_DN16156_c0_g1	MA	0.00130206	3.14731e-05	41.3705	0	942	170.398	771.602	NA	1	0.00530968	0.99469	NA	NA	0.00107222	20.4932:30:20.4639:20.4639:0.01:1	0.304233(0.385714:0.285714:0.24127)	-1190.26	NA	NA	NA
TRINITY_DN9773_c0_g2	MA	0.00253773	6.14562e-05	41.2933	0	507	96.2892	410.711	NA	1	0.0056455	0.994354	NA	NA	0.00206744	30:14.4599:14.0382:14.0382:0.01:1	0.308824(0.432353:0.317647:0.176471)	-643.574	NA	NA	NA
TRINITY_DN8973_c0_g1	MA	0.00121995	2.96037e-05	41.2092	0	981	152.559	828.441	NA	1	0.00444883	0.995551	NA	NA	0.00103483	19.5388:30:19.4636:19.4636:0.01:1	0.315549(0.405488:0.358232:0.182927)	-1247.4	NA	NA	NA
TRINITY_DN12002_c1_g3	MA	0.000971037	2.3584e-05	41.1736	0	1182	155.82	1026.18	NA	1	0.00367436	0.996326	NA	NA	0.000846137	0.01:0.01:0.01:0.01:0.01:1	0.316034(0.367089:0.365823:0.21519)	-1507.6	NA	NA	NA
TRINITY_DN1731_c0_g1	MA	0.00308297	7.50473e-05	41.0803	0	351	26.1088	324.891	NA	1	0.00195239	0.998048	NA	NA	0.00285923	0.01:0.01:0.01:0.01:0.01:1	0.258475(0.34322:0.254237:0.177966)	-435.263	NA	NA	NA
TRINITY_DN10671_c0_g1	MA	0.000606149	1.47598e-05	41.0676	0	2142	424.09	1717.91	NA	1	0.00597525	0.994025	NA	NA	0.000489061	29.9471:12.4978:11.7975:11.7975:0.01:1	0.334965(0.423776:0.392308:0.188811)	-2703.19	NA	NA	NA
TRINITY_DN9569_c0_g1	MA	0.000591613	1.45156e-05	40.757	0	1869	164.764	1704.24	NA	1	0.00236648	0.997634	NA	NA	0.000540738	0.01:0.01:0.01:0.01:0.01:1	0.291934(0.420673:0.232372:0.222756)	-2297.1	NA	NA	NA
TRINITY_DN9353_c0_g1	MA	0.000634045	1.55699e-05	40.7224	0	1761	172.171	1588.83	NA	1	0.00265397	0.997346	NA	NA	0.000573577	0.01:0.01:5.27711:7.96022:0.01:1	0.3322(0.445578:0.328231:0.222789)	-2222.21	NA	NA	NA
TRINITY_DN6114_c0_g1	MA	0.00165941	4.08367e-05	40.6353	0	651	48.1993	602.801	NA	1	0.00196385	0.998036	NA	NA	0.00153958	0.01:0.01:0.01:0.01:0.01:1	0.26682(0.353211:0.288991:0.158257)	-800.818	NA	NA	NA
TRINITY_DN9319_c0_g1	MA	0.000956824	2.35806e-05	40.5768	0	1152	98.8762	1053.12	NA	1	0.00230851	0.997691	NA	NA	0.000876723	0.01:0.01:0.01:0.01:7.85619:1	0.323377(0.418182:0.388312:0.163636)	-1462.14	NA	NA	NA
TRINITY_DN11161_c2_g1	MA	0.00194845	4.80601e-05	40.542	0	561	48.8474	512.153	NA	1	0.00234702	0.997653	NA	NA	0.00178298	0.01:0.01:8.22294:7.2227:22.3946:1	0.26773(0.31383:0.281915:0.207447)	-696.527	NA	NA	NA
TRINITY_DN6440_c0_g1	MA	0.00141679	3.49509e-05	40.5364	0	804	90.834	713.166	NA	1	0.0031322	0.996868	NA	NA	0.00126067	0.01:0.01:0.01:0.01:0.01:1	0.269279(0.300373:0.279851:0.227612)	-998.862	NA	NA	NA
TRINITY_DN7674_c0_g1	MA	0.000481834	1.18882e-05	40.5305	0	2250	169.826	2080.17	NA	1	0.00201024	0.99799	NA	NA	0.000446363	0.01:0.01:0.01:0.01:0.01:1	0.294052(0.366844:0.318242:0.197071)	-2824.09	NA	NA	NA
TRINITY_DN2755_c0_g1	MA	0.00147194	3.63918e-05	40.447	0	720	33.5586	686.441	NA	1	0.00120723	0.998793	NA	NA	0.00140503	0.01:0.01:0.01:0.01:7.72028:1	0.28125(0.322917:0.279167:0.241667)	-896.823	NA	NA	NA
TRINITY_DN10901_c1_g1	MA	0.000548682	1.35712e-05	40.43	0	2220	403.42	1816.58	NA	1	0.00546285	0.994537	NA	NA	0.000451442	20.7037:30:20.6667:20.6667:0.01:1	0.326811(0.478408:0.272605:0.22942)	-2762.08	NA	NA	NA
TRINITY_DN15085_c0_g1	MA	0.00168211	4.18163e-05	40.2262	0	669	72.5207	596.479	NA	1	0.00301333	0.996987	NA	NA	0.0015043	0.01:0.01:0.01:0.01:0.01:1	0.332586(0.430493:0.311659:0.255605)	-868.175	NA	NA	NA
TRINITY_DN10126_c0_g1	MA	0.00127009	3.15819e-05	40.2158	0	1011	196.596	814.404	NA	1	0.00596676	0.994033	NA	NA	0.00102926	18.9092:30:18.7866:18.7866:0.01:1	0.2786(0.276627:0.349112:0.210059)	-1260.55	NA	NA	NA
TRINITY_DN8910_c0_g1	MA	0.00212893	5.30738e-05	40.1127	0	522	49.2994	472.701	NA	1	0.00259326	0.997407	NA	NA	0.00193288	0.01:0.01:7.81986:6.91613:1.9517:1	0.24381(0.268571:0.257143:0.205714)	-629.551	NA	NA	NA
TRINITY_DN5105_c0_g1	MA	0.00165868	4.13735e-05	40.0905	0	735	114.319	620.681	NA	1	0.00457319	0.995427	NA	NA	0.00140713	19.8341:29.9525:19.7857:19.7857:0.01:1	0.29336(0.359756:0.345528:0.174797)	-917.08	NA	NA	NA
TRINITY_DN8583_c0_g1	MA	0.00126785	3.16984e-05	39.9974	0	939	143.07	795.93	NA	1	0.00447397	0.995526	NA	NA	0.00107951	20.2063:30:20.1649:20.1649:0.01:1	0.291401(0.363057:0.316879:0.194268)	-1178.07	NA	NA	NA
TRINITY_DN11011_c0_g1	MA	0.00216967	5.42554e-05	39.99	0	501	40.1685	460.831	NA	1	0.00217493	0.997825	NA	NA	0.00200007	0.01:0.01:0.01:0.01:7.55772:1	0.28869(0.324405:0.279762:0.261905)	-628.765	NA	NA	NA
TRINITY_DN2664_c0_g1	MA	0.00225027	5.64337e-05	39.8745	0	552	104.991	447.009	NA	1	0.00585588	0.994144	NA	NA	0.00183299	19.8526:30:19.8138:19.8138:0.01:1	0.323423(0.367568:0.321622:0.281081)	-718.576	NA	NA	NA
TRINITY_DN9223_c1_g1	MA	0.00118134	2.96861e-05	39.7944	0	1044	201.258	842.742	NA	1	0.00596537	0.994035	NA	NA	0.00095933	20.7342:30:20.7012:20.7012:0.01:1	0.280325(0.376791:0.223496:0.240688)	-1291.11	NA	NA	NA
TRINITY_DN11411_c0_g4	MA	0.00127998	3.21965e-05	39.7554	0	936	142.139	793.861	NA	1	0.00448354	0.995516	NA	NA	0.0010905	19.5092:30:19.4467:19.4467:0.01:1	0.320021(0.4377:0.36262:0.159744)	-1180.91	NA	NA	NA
TRINITY_DN6020_c0_g1	MA	0.000857481	2.16199e-05	39.6616	0	1485	304.066	1180.93	NA	1	0.00645003	0.99355	NA	NA	0.000686332	20.4024:30:20.3621:20.3621:0.01:1	0.321573(0.388105:0.292339:0.284274)	-1905.55	NA	NA	NA
TRINITY_DN783_c0_g1	MA	0.00122937	3.10356e-05	39.6115	0	903	91.5048	811.495	NA	1	0.00283859	0.997161	NA	NA	0.00110793	0.01:0.01:0.01:0.01:0.01:1	0.328366(0.362583:0.364238:0.258278)	-1164.57	NA	NA	NA
TRINITY_DN9437_c0_g1	MA	0.000734949	1.85809e-05	39.554	0	1695	323.976	1371.02	NA	1	0.00593869	0.994061	NA	NA	0.000598025	19.7017:30:19.63:19.63:0.01:1	0.308304(0.407244:0.30742:0.210247)	-2142.24	NA	NA	NA
TRINITY_DN12054_c2_g1	MA	0.000378894	9.59411e-06	39.4923	0	2940	307.902	2632.1	NA	1	0.00295334	0.997047	NA	NA	0.000340217	0.0373423:0.0160485:0.01:0.0109807:0.01:1	0.329766(0.40316:0.349643:0.236493)	-3760.53	NA	NA	NA
TRINITY_DN12059_c3_g3	MA	0.000517702	1.31129e-05	39.4803	0	2064	134.324	1929.68	NA	1	0.00176004	0.99824	NA	NA	0.000484864	0.0342106:0.01:0.01:0.01:0.01:1	0.322932(0.472424:0.30479:0.191582)	-2585.45	NA	NA	NA
TRINITY_DN10279_c0_g1	MA	0.00057454	1.45707e-05	39.4312	0	1896	157.875	1738.12	NA	1	0.00229823	0.997702	NA	NA	0.000527912	0.01:0.01:0.01:0.01:7.94332:1	0.309373(0.373618:0.300158:0.254344)	-2427.14	NA	NA	NA
TRINITY_DN6019_c0_g1	MA	0.00186627	4.7438e-05	39.3412	0	603	68.8906	534.109	NA	1	0.00326784	0.996732	NA	NA	0.00165847	0.01:0.01:0.01:0.01:0.01:1	0.296205(0.334158:0.331683:0.222772)	-764.194	NA	NA	NA
TRINITY_DN2728_c0_g1	MA	0.00209939	5.33812e-05	39.3283	0	585	102.654	482.346	NA	1	0.00538231	0.994618	NA	NA	0.00174036	19.0599:30:19.0073:19.0073:0.01:1	0.334184(0.34949:0.520408:0.132653)	-728.049	NA	NA	NA
TRINITY_DN16732_c0_g1	MA	0.00246189	6.27766e-05	39.2167	0	486	68.5262	417.474	NA	1	0.00416814	0.995832	NA	NA	0.00212361	20.5226:30:20.5252:20.5252:0.01:1	0.278807(0.290123:0.373457:0.17284)	-599.648	NA	NA	NA
TRINITY_DN12319_c1_g1	MA	0.00130289	3.32334e-05	39.2043	0	891	120.192	770.808	NA	1	0.0039616	0.996038	NA	NA	0.00113162	0.01:0.01:0.01:0.01:7.79024:1	0.327181(0.355705:0.437919:0.187919)	-1126.86	NA	NA	NA
TRINITY_DN5415_c0_g2	MA	0.0025244	6.4452e-05	39.1671	0	432	28.4984	403.502	NA	1	0.00179999	0.9982	NA	NA	0.00236212	0.01:0.01:0.01:0.01:7.47054:1	0.283908(0.372414:0.241379:0.237931)	-535.971	NA	NA	NA
TRINITY_DN10824_c0_g1	MA	0.000619511	1.58206e-05	39.1585	0	1743	130.666	1612.33	NA	1	0.0020653	0.997935	NA	NA	0.000574255	0.01:0.01:0.01:0.01:7.93156:1	0.292886(0.364028:0.301205:0.213425)	-2194.23	NA	NA	NA
TRINITY_DN20153_c0_g1	MA	0.00237685	6.08447e-05	39.0641	0	468	41.8744	426.126	NA	1	0.00250923	0.997491	NA	NA	0.00216962	0.01:0.01:0.01:0.01:7.51939:1	0.293803(0.400641:0.307692:0.173077)	-586.52	NA	NA	NA
TRINITY_DN11972_c3_g1	MA	0.000576284	1.4765e-05	39.0303	0	1935	204.51	1730.49	NA	1	0.00301877	0.996981	NA	NA	0.000516937	0.010256:0.01:6.98901:6.93503:23.9715:1	0.30031(0.368421:0.315789:0.216718)	-2413.78	NA	NA	NA
TRINITY_DN7135_c0_g1	MA	0.0018918	4.8532e-05	38.9804	0	579	51.1657	527.834	NA	1	0.0024806	0.997519	NA	NA	0.00172891	0.01:0.01:0.01:0.01:0.01:1	0.296392(0.373711:0.273196:0.242268)	-732.254	NA	NA	NA
TRINITY_DN12841_c3_g1	MA	0.00257742	6.61353e-05	38.972	0	417	24.3587	392.641	NA	1	0.00158933	0.998411	NA	NA	0.00243073	0.01:0.01:0.01:0.01:7.44757:1	0.269784(0.384892:0.244604:0.179856)	-512.456	NA	NA	NA
TRINITY_DN7198_c0_g1	MA	0.000648001	1.66619e-05	38.8911	0	1692	132.336	1559.66	NA	1	0.00217696	0.997823	NA	NA	0.000598622	0.01:0.01:0.01:0.01:0.01:1	0.271681(0.317699:0.279646:0.217699)	-2105.05	NA	NA	NA
TRINITY_DN8782_c0_g1	MA	0.000336021	8.65939e-06	38.8043	0	3801	805.895	2995.1	NA	1	0.0068863	0.993114	NA	NA	0.000266613	16.0161:27.6961:3.92117:3.92117:0.01:1	0.28194(0.346609:0.287066:0.212145)	-4755.32	NA	NA	NA
TRINITY_DN12744_c4_g2	MA	0.00122286	3.15854e-05	38.7161	0	909	93.5114	815.489	NA	1	0.00295305	0.997047	NA	NA	0.00110031	0.01:0.01:0.01:0.01:7.79604:1	0.370187(0.475248:0.417492:0.217822)	-1169.95	NA	NA	NA
TRINITY_DN5834_c0_g1	MA	0.00321216	8.29817e-05	38.7092	0	354	41.3255	312.674	NA	1	0.00340276	0.996597	NA	NA	0.00284686	0.01:0.01:0.01:0.01:0.01:1	0.298319(0.306723:0.378151:0.210084)	-447.686	NA	NA	NA
TRINITY_DN10399_c0_g1	MA	0.00132495	3.42321e-05	38.7049	0	915	156.014	758.986	NA	1	0.00528281	0.994717	NA	NA	0.00110487	20.2972:28.2428:21.0577:21.0577:0.01:1	0.316449(0.462418:0.339869:0.147059)	-1138.74	NA	NA	NA
TRINITY_DN12426_c7_g9	MA	0.000541443	1.40125e-05	38.6399	0	2058	212.134	1845.87	NA	1	0.00296541	0.997035	NA	NA	0.000487077	0.01:0.01:0.01:0.01:0.01:1	0.28263(0.352256:0.280204:0.215429)	-2575.68	NA	NA	NA
TRINITY_DN5596_c0_g1	MA	0.000919739	2.38529e-05	38.5588	0	1239	155.596	1083.4	NA	1	0.00371083	0.996289	NA	NA	0.000807232	0.01:0.01:0.01:0.01:0.01:1	0.328905(0.403382:0.353865:0.229469)	-1597.61	NA	NA	NA
TRINITY_DN12406_c3_g1	MA	0.00061517	1.59554e-05	38.5557	0	1749	119.234	1629.77	NA	1	0.00189392	0.998106	NA	NA	0.00057432	0.01:0.01:0.01:0.01:7.93206:1	0.303368(0.377568:0.333904:0.19863)	-2205.79	NA	NA	NA
TRINITY_DN4170_c0_g2	MA	0.00283904	7.36728e-05	38.5358	0	429	71.1704	357.83	NA	1	0.00513479	0.994865	NA	NA	0.00238027	21.3326:30:21.3756:21.3756:0.01:1	0.273893(0.370629:0.255245:0.195804)	-527.393	NA	NA	NA
TRINITY_DN9135_c0_g2	MA	0.000590065	1.53588e-05	38.4186	0	1833	129.538	1703.46	NA	1	0.00197544	0.998025	NA	NA	0.00054945	0.01:0.01:0.01:0.01:0.01:1	0.324891(0.477941:0.277778:0.218954)	-2295.75	NA	NA	NA
TRINITY_DN7939_c0_g1	MA	0.00122809	3.19897e-05	38.3901	0	885	72.025	812.975	NA	1	0.00230243	0.997698	NA	NA	0.00113074	0.01:0.01:7.85988:6.75191:22.2217:1	0.306306(0.425676:0.246622:0.246622)	-1104.37	NA	NA	NA
TRINITY_DN8949_c0_g1	MA	0.000545572	1.42322e-05	38.3336	0	1989	131.019	1857.98	NA	1	0.00183619	0.998164	NA	NA	0.000510571	0.01232:0.01:0.01:0.01:0.01:1	0.32756(0.446536:0.322289:0.213855)	-2471.43	NA	NA	NA
TRINITY_DN8755_c0_g1	MA	0.000951593	2.48489e-05	38.2951	0	1218	155.256	1062.74	NA	1	0.00380035	0.9962	NA	NA	0.000833463	0.01:0.01:4.33153:7.90103:0.01:1	0.276003(0.316953:0.321867:0.189189)	-1520.2	NA	NA	NA
TRINITY_DN12135_c1_g1	MA	0.00228411	5.96611e-05	38.2847	0	519	79.7386	439.261	NA	1	0.00471917	0.995281	NA	NA	0.00194235	19.9953:30:19.9899:19.9899:0.01:1	0.355364(0.468391:0.448276:0.149425)	-648.033	NA	NA	NA
TRINITY_DN12667_c11_g1	MA	0.0021058	5.5294e-05	38.0837	0	540	66.1959	473.804	NA	1	0.00365513	0.996345	NA	NA	0.00185444	0.01:0.01:7.71751:6.64275:22.4133:1	0.362799(0.508287:0.348066:0.232044)	-687.649	NA	NA	NA
TRINITY_DN11435_c3_g4	MA	0.00122975	3.2552e-05	37.778	0	906	92.4437	813.556	NA	1	0.00299879	0.997001	NA	NA	0.0011076	0.01:0.01:7.86401:6.66177:22.2149:1	0.347635(0.438944:0.422442:0.181518)	-1162.66	NA	NA	NA
TRINITY_DN6627_c0_g1	MA	0.00123292	3.27281e-05	37.6717	0	891	81.7703	809.23	NA	1	0.00267513	0.997325	NA	NA	0.00112278	0.01:0.01:7.86241:6.85023:22.2198:1	0.284116(0.328859:0.298658:0.224832)	-1099.82	NA	NA	NA
TRINITY_DN12837_c4_g2	MA	0.00286061	7.6051e-05	37.6143	0	387	38.2397	348.76	NA	1	0.0029065	0.997093	NA	NA	0.00258546	0.01:0.01:7.20332:6.6742:22.7335:1	0.3(0.315385:0.307692:0.276923)	-500.056	NA	NA	NA
TRINITY_DN2695_c0_g1	MA	0.00234844	6.24433e-05	37.6091	0	468	40.7521	427.248	NA	1	0.00252974	0.99747	NA	NA	0.00214938	0.01:0.01:7.66342:6.7439:22.4906:1	0.286325(0.378205:0.269231:0.211538)	-587.408	NA	NA	NA
TRINITY_DN11678_c3_g1	MA	0.0016392	4.36321e-05	37.5687	0	759	149.672	609.328	NA	1	0.0064958	0.993504	NA	NA	0.00132456	0.01:0.01:5.33735:7.80586:0.01:1	0.333333(0.444882:0.362205:0.192913)	-966.423	NA	NA	NA
TRINITY_DN4133_c0_g1	MA	0.00226595	6.0502e-05	37.4525	0	480	39.5264	440.474	NA	1	0.00239027	0.99761	NA	NA	0.00208434	0.01:0.01:7.67464:6.77812:22.476:1	0.260417(0.34375:0.21875:0.21875)	-589.155	NA	NA	NA
TRINITY_DN4979_c0_g1	MA	0.00205258	5.491e-05	37.3808	0	537	51.0305	485.97	NA	1	0.00280126	0.997199	NA	NA	0.00186275	0.01:0.01:7.71715:6.73437:22.4161:1	0.309259(0.372222:0.311111:0.244444)	-680.577	NA	NA	NA
TRINITY_DN12049_c0_g1	MA	0.000997739	2.68603e-05	37.1455	0	1113	112.728	1000.27	NA	1	0.00302477	0.996975	NA	NA	0.000899406	0.01:0.01:7.90539:6.86049:22.1617:1	0.287634(0.362903:0.306452:0.193548)	-1378.75	NA	NA	NA
TRINITY_DN10930_c2_g9	MA	0.000713222	1.9211e-05	37.1257	0	1515	115.938	1399.06	NA	1	0.00222714	0.997773	NA	NA	0.000660111	0.01:0.01:0.341191:3.8491:0.01:1	0.29249(0.355731:0.245059:0.27668)	-1902.99	NA	NA	NA
TRINITY_DN10080_c0_g1	MA	0.000463117	1.25092e-05	37.0222	0	2484	313.722	2170.28	NA	1	0.00388933	0.996111	NA	NA	0.000406207	0.01:0.01:5.57269:7.99011:0.01:1	0.342984(0.471653:0.33655:0.220748)	-3150.86	NA	NA	NA
TRINITY_DN11062_c2_g1	MA	0.00367559	9.93893e-05	36.9818	0	300	26.4892	273.511	NA	1	0.00261198	0.997388	NA	NA	0.00335982	0.01:0.01:4.59509:7.34025:0.01:1	0.293729(0.39604:0.237624:0.247525)	-375.151	NA	NA	NA
TRINITY_DN6474_c0_g1	MA	0.000464875	1.25767e-05	36.9631	0	2361	212.064	2148.94	NA	1	0.00266267	0.997337	NA	NA	0.00042425	0.01:0.01:7.99587:6.89371:22.0404:1	0.286743(0.336722:0.346887:0.17662)	-2936.2	NA	NA	NA
TRINITY_DN9931_c0_g1	MA	0.000617474	1.67365e-05	36.8938	0	1740	113.597	1626.4	NA	1	0.00188958	0.99811	NA	NA	0.000578254	0.01:0.01:0.01:0.01:7.92964:1	0.275674(0.325301:0.287435:0.214286)	-2151.45	NA	NA	NA
TRINITY_DN11760_c1_g1	MA	0.000520629	1.41837e-05	36.7062	0	2133	218.19	1914.81	NA	1	0.00309474	0.996905	NA	NA	0.000468823	0.01:0.01:7.98706:6.83587:22.0518:1	0.308052(0.405899:0.317416:0.200843)	-2698.14	NA	NA	NA
TRINITY_DN14781_c0_g1	MA	0.0013023	3.58652e-05	36.3111	0	933	156.257	776.743	NA	1	0.00550966	0.99449	NA	NA	0.0010902	20.2754:30:20.2146:20.2146:0.01:1	0.293269(0.371795:0.30609:0.201923)	-1168.4	NA	NA	NA
TRINITY_DN12742_c4_g1	MA	0.00116166	3.20117e-05	36.2885	0	969	110.862	858.138	NA	1	0.00354743	0.996453	NA	NA	0.00103241	0.01:0.01:7.87897:6.77175:22.1962:1	0.319959(0.425926:0.317901:0.216049)	-1238.61	NA	NA	NA
TRINITY_DN18120_c0_g1	MA	0.00131106	3.62012e-05	36.2158	0	927	165.928	761.072	NA	1	0.00598398	0.994016	NA	NA	0.00108287	0.01:0.01:4.64999:7.85145:0.01:1	0.269687(0.326861:0.326861:0.15534)	-1144.16	NA	NA	NA
TRINITY_DN10703_c5_g2	MA	0.000869325	2.40853e-05	36.0936	0	1230	73.5205	1156.48	NA	1	0.00175823	0.998242	NA	NA	0.000818802	0.01:0.01:0.351633:3.81872:0.01:1	0.282238(0.345499:0.29927:0.201946)	-1514.28	NA	NA	NA
TRINITY_DN11304_c0_g1	MA	0.00217614	6.03634e-05	36.0506	0	489	26.0666	462.933	NA	1	0.00155946	0.998441	NA	NA	0.00206335	0.01:0.01:0.01:0.01:6.50232:1	0.301829(0.402439:0.29878:0.204268)	-608.992	NA	NA	NA
TRINITY_DN9203_c0_g1	MA	0.000615664	1.7109e-05	35.9847	0	1761	139.904	1621.1	NA	1	0.00239257	0.997607	NA	NA	0.000568111	0.01:0.01:0.01:0.01:7.91512:1	0.321145(0.403061:0.363946:0.196429)	-2252.81	NA	NA	NA
TRINITY_DN10088_c4_g2	MA	0.00130217	3.62465e-05	35.9254	0	912	143.647	768.353	NA	1	0.00517703	0.994823	NA	NA	0.00110278	0.01:0.01:7.84978:6.50863:22.213:1	0.382514(0.504918:0.436066:0.206557)	-1172.28	NA	NA	NA
TRINITY_DN6650_c0_g1	MA	0.000497443	1.39231e-05	35.7279	0	2676	631.444	2044.56	NA	1	0.00857018	0.99143	NA	NA	0.000383349	24.9906:13.9949:6.45574:6.46059:0.0479923:1	0.307362(0.326233:0.388453:0.207399)	-3371.11	NA	NA	NA
TRINITY_DN7594_c0_g2	MA	0.000818096	2.2908e-05	35.7122	0	1362	136.933	1225.07	NA	1	0.00312015	0.99688	NA	NA	0.000738149	0.01:0.01:0.01:0.01:0.01:1	0.278022(0.303297:0.340659:0.19011)	-1700.51	NA	NA	NA
TRINITY_DN7912_c0_g1	MA	0.00102575	2.88316e-05	35.5773	0	1107	134.256	972.744	NA	1	0.00386437	0.996136	NA	NA	0.000904847	0.01:0.01:7.90429:6.84028:22.1629:1	0.304505(0.359459:0.294595:0.259459)	-1419.86	NA	NA	NA
TRINITY_DN12379_c0_g1	MA	0.000770832	2.17346e-05	35.4657	0	1470	165.037	1304.96	NA	1	0.00355328	0.996447	NA	NA	0.000686731	0.01:0.01:5.15664:7.93641:0.01:1	0.318398(0.411405:0.370672:0.173116)	-1841.24	NA	NA	NA
TRINITY_DN9647_c0_g1	MA	0.000861108	2.43599e-05	35.3495	0	1422	260.588	1161.41	NA	1	0.0063072	0.993693	NA	NA	0.00070777	0.01:0.01:5.24151:7.93221:0.01:1	0.338246(0.366316:0.404211:0.244211)	-1839.55	NA	NA	NA
TRINITY_DN7376_c0_g1	MA	0.0018581	5.25805e-05	35.3382	0	603	65.08	537.92	NA	1	0.00341194	0.996588	NA	NA	0.00166324	0.01:0.01:7.40084:6.70319:22.4279:1	0.321782(0.450495:0.316832:0.19802)	-766.595	NA	NA	NA
TRINITY_DN6813_c0_g1	MA	0.00228982	6.50576e-05	35.1968	0	501	64.5914	436.409	NA	1	0.00418751	0.995812	NA	NA	0.00200299	0.01:0.01:7.68819:6.73691:11.4653:1	0.305389(0.359281:0.287425:0.269461)	-622.679	NA	NA	NA
TRINITY_DN8823_c0_g1	MA	0.000851078	2.43165e-05	35	0	1335	163.605	1171.4	NA	1	0.00397461	0.996025	NA	NA	0.000749758	0.01:0.01:0.01:0.01:0.01:1	0.30157(0.350897:0.307175:0.246637)	-1706.25	NA	NA	NA
TRINITY_DN10289_c0_g2	MA	0.000510378	1.46081e-05	34.938	0	2157	164.152	1992.85	NA	1	0.00235207	0.997648	NA	NA	0.000472649	0.01:0.01:0.01:0.01:7.95949:1	0.317824(0.438889:0.310417:0.204167)	-2635.79	NA	NA	NA
TRINITY_DN7487_c0_g1	MA	0.000692422	1.98492e-05	34.8842	0	1623	181.39	1441.61	NA	1	0.00359397	0.996406	NA	NA	0.000617254	0.01:0.01:0.01:0.01:0.01:1	0.316421(0.428044:0.324723:0.196494)	-2066.08	NA	NA	NA
TRINITY_DN10747_c0_g1	MA	0.000802426	2.30026e-05	34.8842	0	1413	170.105	1242.89	NA	1	0.00390799	0.996092	NA	NA	0.000708594	0.01:0.01:7.94167:6.84228:22.1126:1	0.300847(0.440678:0.254237:0.207627)	-1752.39	NA	NA	NA
TRINITY_DN18334_c0_g1	MA	0.00168923	4.8682e-05	34.6994	0	639	47.0649	591.935	NA	1	0.00228617	0.997714	NA	NA	0.0015684	0.01:0.01:7.77651:6.81793:22.3364:1	0.264476(0.323944:0.253521:0.215962)	-786.091	NA	NA	NA
TRINITY_DN11142_c2_g2	MA	0.000985145	2.83935e-05	34.6961	0	1173	159.462	1013.54	NA	1	0.00451411	0.995486	NA	NA	0.00085508	0.01:0.01:5.10784:7.90036:0.01:1	0.309524(0.40051:0.313776:0.214286)	-1496.89	NA	NA	NA
TRINITY_DN10568_c0_g2	MA	0.000583887	1.69217e-05	34.5053	0	1956	227.987	1728.01	NA	1	0.00380907	0.996191	NA	NA	0.000517803	0.01:0.01:4.06985:7.96621:0.01:1	0.258295(0.320061:0.271057:0.183767)	-2388.71	NA	NA	NA
TRINITY_DN14513_c0_g1	MA	0.000870244	2.52274e-05	34.496	0	1296	150.275	1145.73	NA	1	0.00378781	0.996212	NA	NA	0.000772262	0.01:0.01:7.92898:6.77125:22.129:1	0.345651(0.443418:0.318707:0.274827)	-1675.81	NA	NA	NA
TRINITY_DN4680_c0_g1	MA	0.00135742	3.94611e-05	34.3988	0	861	122.915	738.085	NA	1	0.0048179	0.995182	NA	NA	0.00116927	0.01:0.01:4.66987:7.83102:0.01:1	0.302083(0.378472:0.309028:0.21875)	-1088.57	NA	NA	NA
TRINITY_DN12671_c0_g1	MA	0.000408142	1.19167e-05	34.2496	0	2757	316.103	2440.9	NA	1	0.0037669	0.996233	NA	NA	0.000362713	0.01:0.01:8.00728:6.86799:22.025:1	0.302174(0.391304:0.318478:0.196739)	-3425.39	NA	NA	NA
TRINITY_DN7978_c0_g1	MA	0.000587191	1.73298e-05	33.8833	0	1869	169.265	1699.74	NA	1	0.00293038	0.99707	NA	NA	0.000535582	0.0337276:0.01:0.01:0.01:0.01:1	0.274306(0.357372:0.211538:0.254006)	-2302.32	NA	NA	NA
TRINITY_DN12142_c1_g1	MA	0.000375489	1.12577e-05	33.3541	0	2946	291.546	2654.45	NA	1	0.00328212	0.996718	NA	NA	0.000339443	0.0335522:0.01:0.01:0.01:0.766911:1	0.288357(0.387984:0.259165:0.217923)	-3694.28	NA	NA	NA
TRINITY_DN2971_c0_g1	MA	0.00114437	3.44996e-05	33.1705	0	936	63.9534	872.047	NA	1	0.00220604	0.997794	NA	NA	0.00106854	0.01:0.01:1.56238:0.493465:22.2057:1	0.271565(0.370607:0.249201:0.194888)	-1146.91	NA	NA	NA
TRINITY_DN6382_c0_g1	MA	0.00064272	1.94251e-05	33.087	0	1746	194.312	1551.69	NA	1	0.00377048	0.99623	NA	NA	0.000573353	0.01:0.01:7.96759:6.88668:22.0782:1	0.292739(0.348199:0.315609:0.214408)	-2213.05	NA	NA	NA
TRINITY_DN13426_c0_g1	MA	0.00104393	3.16991e-05	32.9324	0	1077	118.311	958.689	NA	1	0.00373334	0.996267	NA	NA	0.000932733	0.01:0.01:0.01:0.01:0.01:1	0.316156(0.401114:0.324513:0.222841)	-1377.25	NA	NA	NA
TRINITY_DN6611_c0_g1	MA	0.000985264	3.02755e-05	32.5432	0	1146	131.611	1014.39	NA	1	0.003971	0.996029	NA	NA	0.000875589	0.01:0.01:0.01:0.01:0.01:1	0.325065(0.389034:0.315927:0.270235)	-1481.32	NA	NA	NA
TRINITY_DN7718_c0_g1	MA	0.000509492	1.57167e-05	32.4173	0	2145	186.872	1958.13	NA	1	0.00293529	0.997065	NA	NA	0.000466475	0.01:0.01:7.98793:6.92355:22.0512:1	0.279795(0.354749:0.282123:0.202514)	-2664.24	NA	NA	NA
TRINITY_DN8773_c0_g1	MA	0.000707301	2.18577e-05	32.3593	0	1530	113.364	1416.64	NA	1	0.00246686	0.997533	NA	NA	0.000656514	0.01:0.01:0.01:0.01:7.91121:1	0.309524(0.399217:0.334638:0.194716)	-1931.17	NA	NA	NA
TRINITY_DN5717_c0_g1	MA	0.00168595	5.22076e-05	32.2933	0	657	64.4082	592.592	NA	1	0.00335439	0.996646	NA	NA	0.00152579	0.01:0.01:7.78486:6.81996:22.325:1	0.259091(0.336364:0.286364:0.154545)	-809.245	NA	NA	NA
TRINITY_DN4700_c0_g1	MA	0.00151759	4.70283e-05	32.2697	0	723	65.9312	657.069	NA	1	0.00309982	0.9969	NA	NA	0.00138349	0.01:0.01:7.81136:6.78919:22.2882:1	0.31405(0.433884:0.309917:0.198347)	-904.369	NA	NA	NA
TRINITY_DN21391_c0_g1	MA	0.00108366	3.35859e-05	32.2653	0	993	71.8948	921.105	NA	1	0.00241326	0.997587	NA	NA	0.00100763	0.01:0.01:7.88425:6.82275:22.1898:1	0.301108(0.365559:0.311178:0.226586)	-1243.92	NA	NA	NA
TRINITY_DN12098_c1_g1	MA	0.000539809	1.68902e-05	31.9599	0	2055	204.761	1850.24	NA	1	0.00345075	0.996549	NA	NA	0.000487705	0.01:0.01:1.97453:0.783461:22.0563:1	0.301703(0.40438:0.324088:0.176642)	-2559.4	NA	NA	NA
TRINITY_DN8347_c0_g4	MA	0.00246241	7.70618e-05	31.9536	0	456	51.2594	404.741	NA	1	0.00394783	0.996052	NA	NA	0.00219427	0.01:0.01:0.604094:2.7735:0.01:1	0.287582(0.339869:0.222222:0.300654)	-569.634	NA	NA	NA
TRINITY_DN18596_c0_g1	MA	0.00330433	0.000104489	31.6238	0	333	25.8103	307.19	NA	1	0.00264984	0.99735	NA	NA	0.00305632	0.01:0.01:4.31877:7.41434:0.01:1	0.264264(0.324324:0.306306:0.162162)	-408.837	NA	NA	NA
TRINITY_DN19778_c0_g1	MA	0.00198266	6.38764e-05	31.039	0	564	58.2943	505.706	NA	1	0.00370007	0.9963	NA	NA	0.00178434	0.01:0.01:0.622262:3.52539:0.01:1	0.296296(0.402116:0.328042:0.15873)	-702.557	NA	NA	NA
TRINITY_DN11481_c1_g2	MA	0.000813452	2.63653e-05	30.8531	0	1389	160.346	1228.65	NA	1	0.00421208	0.995788	NA	NA	0.000722591	0.01:0.01:7.93864:6.73713:22.1158:1	0.336925(0.467672:0.314655:0.228448)	-1762.27	NA	NA	NA
TRINITY_DN12740_c3_g1	MA	0.000976777	3.23038e-05	30.2372	0	1101	76.9356	1024.06	NA	1	0.00247846	0.997522	NA	NA	0.000910779	0.01:0.01:0.01:0.01:7.84581:1	0.335604(0.509537:0.258856:0.23842)	-1362.61	NA	NA	NA
TRINITY_DN9348_c0_g1	MA	0.000496396	1.64783e-05	30.1243	0	2199	190.299	2008.7	NA	1	0.00313502	0.996865	NA	NA	0.000454865	0.01:0.01:0.01:0.01:7.96173:1	0.315849(0.429837:0.33515:0.182561)	-2767.88	NA	NA	NA
TRINITY_DN10640_c0_g1	MA	0.000393077	1.35386e-05	29.0338	0	2997	469.127	2527.87	NA	1	0.00635132	0.993649	NA	NA	0.000333667	0.0343872:0.01:8.37287:7.11434:1.17397:1	0.341333(0.396:0.371:0.257)	-3878.75	NA	NA	NA
TRINITY_DN8638_c0_g1	MA	0.000439986	1.53109e-05	28.7367	0	2532	267.774	2264.23	NA	1	0.00409852	0.995901	NA	NA	0.000395074	0.01:0.01:8.00127:6.8935:22.0332:1	0.287915(0.375592:0.287915:0.200237)	-3178.56	NA	NA	NA
TRINITY_DN7401_c0_g1	MA	0.000599646	2.23554e-05	26.8233	0	1794	129.622	1664.38	NA	1	0.00289505	0.997105	NA	NA	0.000557935	0.01:0.01:0.01:0.01:0.684656:1	0.289093(0.338898:0.383139:0.145242)	-2229.99	NA	NA	NA
TRINITY_DN1605_c0_g1	MA	0.000718657	2.76771e-05	25.9658	0	1581	195.413	1385.59	NA	1	0.00540214	0.994598	NA	NA	0.000633251	0.01:0.01:1.8026:0.579337:1.30018:1	0.31246(0.43074:0.273245:0.233397)	-1997.73	NA	NA	NA
TRINITY_DN12233_c0_g1	MA	0.000840208	3.31009e-05	25.3833	0	1347	162.164	1184.84	NA	1	0.00536307	0.994637	NA	NA	0.000743041	0.01:0.01:4.23113:3.02921:22.1215:1	0.331852(0.475556:0.324444:0.195556)	-1710.54	NA	NA	NA
TRINITY_DN11123_c1_g2	MA	0.000565379	2.23933e-05	25.2477	0	1941	178.996	1762	NA	1	0.00400749	0.995993	NA	NA	0.000515305	0.01:0.01:0.01:0.01:0.01:1	0.305813(0.383488:0.337963:0.195988)	-2454.25	NA	NA	NA
TRINITY_DN12437_c6_g6	MA	0.00205574	8.19448e-05	25.0869	0	540	48.8825	491.117	NA	1	0.00395186	0.996048	NA	NA	0.00187707	0.01:0.01:7.71889:6.71872:22.4133:1	0.294659(0.39779:0.292818:0.19337)	-684.784	NA	NA	NA
TRINITY_DN9870_c0_g1	MA	0.00041455	1.72041e-05	24.096	0	2610	202.631	2407.37	NA	1	0.00348099	0.996519	NA	NA	0.000383701	0.01:0.01:0.01:0.01:4.66492:1	0.292529(0.382184:0.275862:0.21954)	-3267.23	NA	NA	NA
TRINITY_DN12326_c0_g1	MA	0.000234555	9.76251e-06	24.0261	0	4767	525.477	4241.52	NA	1	0.00512997	0.99487	NA	NA	0.000209776	0.126245:0.079991:0.131928:0.138003:0.0582071:1	0.288365(0.334591:0.319182:0.211321)	-5928.63	NA	NA	NA
TRINITY_DN11618_c2_g1	MA	0.00069674	2.97854e-05	23.392	0	1614	178.677	1435.32	NA	1	0.00529356	0.994706	NA	NA	0.000622905	0.01:0.01:5.46089:7.95065:0.01:1	0.343866(0.47026:0.336431:0.224907)	-2035.51	NA	NA	NA
TRINITY_DN8724_c0_g1	MA	0.00107475	4.68974e-05	22.9171	0	999	65.0636	933.936	NA	1	0.0030307	0.996969	NA	NA	0.00100781	0.01:0.01:0.01:0.01:7.82181:1	0.287924(0.423653:0.269461:0.170659)	-1232.67	NA	NA	NA
TRINITY_DN5933_c0_g1	MA	0.000414538	1.82039e-05	22.7719	0	2772	376.197	2395.8	NA	1	0.00684827	0.993152	NA	NA	0.00036075	0.01:0.01:8.00747:6.81429:22.0245:1	0.327928(0.431351:0.332973:0.219459)	-3562.32	NA	NA	NA
TRINITY_DN12683_c0_g1	MA	0.00036789	1.62569e-05	22.6297	0	3132	432.925	2699.08	NA	1	0.00703802	0.992962	NA	NA	0.000319285	0.0240018:0.01:1.67231:0.347619:1.13769:1	0.305901(0.409569:0.3311:0.177033)	-3925.36	NA	NA	NA
TRINITY_DN10139_c0_g1	MA	0.000707713	3.27997e-05	21.5768	0	1512	103.354	1408.65	NA	1	0.00338895	0.996611	NA	NA	0.000661579	0.01:0.01:0.01:0.01:7.90928:1	0.29868(0.411881:0.265347:0.218812)	-1897.91	NA	NA	NA
TRINITY_DN12454_c0_g3	MA	0.00199	9.32694e-05	21.3361	0	546	43.6372	502.363	NA	1	0.00405472	0.995945	NA	NA	0.00183841	0.01:0.01:7.72182:6.65966:22.4078:1	0.324226(0.382514:0.431694:0.15847)	-686.715	NA	NA	NA
TRINITY_DN11775_c7_g1	MA	0.000795039	3.79758e-05	20.9354	0	1347	84.3864	1262.61	NA	1	0.00318226	0.996818	NA	NA	0.000747611	0.01:0.01:0.01:0.01:0.01:1	0.283333(0.342222:0.32:0.187778)	-1671.19	NA	NA	NA
TRINITY_DN11756_c0_g1	MA	0.000626993	2.99655e-05	20.9238	0	1737	148.609	1588.39	NA	1	0.00445152	0.995548	NA	NA	0.000575914	0.01:0.01:0.01:0.01:9.62062:1	0.330743(0.446459:0.388601:0.157168)	-2192.77	NA	NA	NA
TRINITY_DN6895_c0_g1	MA	0.00138914	6.69396e-05	20.7521	0	786	64.9296	721.07	NA	1	0.00432038	0.99568	NA	NA	0.00127992	0.01:0.01:4.11083:3.00078:22.259:1	0.323194(0.437262:0.315589:0.21673)	-970.084	NA	NA	NA
TRINITY_DN12693_c7_g1	MA	0.00203189	9.84367e-05	20.6416	0	537	44.0123	492.988	NA	1	0.00430647	0.995694	NA	NA	0.00187342	0.01:0.01:0.01:0.01:0.01:1	0.362037(0.444444:0.436111:0.205556)	-683.009	NA	NA	NA
TRINITY_DN1163_c0_g1	MA	0.00171561	9.97308e-05	17.2024	0	648	62.4901	585.51	NA	1	0.00616599	0.993834	NA	NA	0.00155978	0.01:0.01:4.68648:7.95507:0.01:1	0.281106(0.391705:0.271889:0.179724)	-796.085	NA	NA	NA
TRINITY_DN10228_c0_g1	MA	0.00036046	2.12557e-05	16.9583	0	3009	249.475	2759.52	NA	1	0.00530276	0.994697	NA	NA	0.000332336	0.0773347:0.0626573:0.0980048:0.0980048:4.88107:1	0.294323(0.348606:0.328685:0.205677)	-3766.73	NA	NA	NA
TRINITY_DN3246_c0_g1	MA	0.00216222	0.000166028	13.0232	0	501	38.9916	462.008	NA	1	0.00643869	0.993561	NA	NA	0.00200686	0.01:0.01:8.6693:7.69085:22.4523:1	0.25(0.303571:0.244048:0.202381)	-592.773	NA	NA	NA
TRINITY_DN11903_c0_g1	MA	0.000244441	1.89642e-05	12.8896	0	4602	554.019	4047.98	NA	1	0.0105065	0.989493	NA	NA	0.000217297	0.125628:0.0844967:0.140005:0.147187:0.0509408:1	0.272204(0.305863:0.281433:0.229316)	-5721.85	NA	NA	NA
TRINITY_DN10017_c0_g1	MA	0.000359902	2.95424e-05	12.1826	0	3504	790.343	2713.66	NA	1	0.0233486	0.976651	NA	NA	0.000285388	16.1604:7.16098:5.69602:5.70093:0.0460441:1	0.316652(0.40077:0.336185:0.213003)	-4478.5	NA	NA	NA
TRINITY_DN9665_c0_g1	MA	0.000355213	7.31223e-05	4.8578	0	3378	701.038	2676.96	NA	1	0.0511513	0.948849	NA	NA	0.000296671	10.0129:8.3032:5.43726:5.43726:0.01:1	0.346791(0.457853:0.351819:0.230701)	-4343.06	NA	NA	NA
TRINITY_DN6557_c0_g1	MA	0.00227922	4.55844e-05	50	0.078587	921	37.6926	883.307	NA	2	0.00170543	1.99829	NA	NA	0.00218781	0.01:0.01:0.01:0.01:7.79977:1	0.255157(0.288274:0.327362:0.149837)	-1122.05	NA	NA	NA
TRINITY_DN4023_c0_g1	MA	0.00292326	7.46701e-05	39.149	0.0796856	720	29.8876	690.112	NA	2	0.00221004	1.99779	NA	NA	0.00280502	0.01:0.01:0.0640698:5.14224:7.5211:1	0.264869(0.396266:0.195021:0.20332)	-869.359	NA	NA	NA
TRINITY_DN3575_c0_g1	MA	0.0151965	0.00030393	50	0.0830357	435	135.818	299.182	NA	4	0.0359904	3.96401	NA	NA	0.0105466	21.3962:0.620193:0.579645:0.579645:4.21685:1	0.252283(0.339041:0.222603:0.195205)	-549.986	NA	NA	NA
TRINITY_DN12422_c2_g1	MA	0.00213628	5.01691e-05	42.5816	0.0997444	987	51.9034	935.097	NA	2	0.00260365	1.9974	NA	NA	0.00202658	0.01:0.01:0.0956752:1.96887:2.24487:1	0.292424(0.406061:0.287879:0.183333)	-1241.07	NA	NA	NA
TRINITY_DN12508_c5_g2	MA	0.00178021	3.56043e-05	50	0.100117	1206	63.6835	1142.32	NA	2	0.0022275	1.99777	NA	NA	0.00168809	0.01:0.01:0.01:0.01:0.01:1	0.311001(0.409429:0.260546:0.263027)	-1476.49	NA	NA	NA
TRINITY_DN3098_c0_g1	MA	0.00983314	0.000196663	50	0.106192	693	238.21	454.79	NA	4	0.0414679	3.95853	NA	NA	0.00652073	14.6857:1.0627:0.559087:0.559087:0.01:1	0.237069(0.275862:0.24569:0.189655)	-861.39	NA	NA	NA
TRINITY_DN1070_c0_g2	MA	0.00363078	7.29902e-05	49.7433	0.120855	588	37.9157	550.084	NA	2	0.00276747	1.99723	NA	NA	0.00340136	0.01:0.01:0.888868:0.156479:18.4268:1	0.293367(0.364796:0.30102:0.214286)	-741.881	NA	NA	NA
TRINITY_DN9920_c0_g1	MA	0.0042736	0.000101764	41.9951	0.1216	513	33.2899	479.71	NA	2	0.00329951	1.9967	NA	NA	0.00400288	0.01:0.01:0.0884294:4.5103:6.99851:1	0.342054(0.447674:0.273256:0.305233)	-659.385	NA	NA	NA
TRINITY_DN21817_c0_g1	MA	0.00443482	8.86964e-05	50	0.12708	492	33.4758	458.524	NA	2	0.00291605	1.99708	NA	NA	0.00413911	0.01:0.01:0.157769:0.138635:0.306985:1	0.253049(0.329268:0.265244:0.164634)	-602.511	NA	NA	NA
TRINITY_DN11155_c0_g1	MA	0.0038848	7.92049e-05	49.0475	0.130363	564	39.4576	524.542	NA	2	0.00306266	1.99694	NA	NA	0.00361856	0.01:0.01:0.01:0.01:0.01:1	0.289242(0.346561:0.298942:0.222222)	-705.631	NA	NA	NA
TRINITY_DN6943_c0_g3	MA	0.00338801	6.77602e-05	50	0.131056	639	44.9719	594.028	NA	2	0.00302369	1.99698	NA	NA	0.00315433	0.01:0.01:0.01:0.01:0.436171:1	0.250779(0.352804:0.226636:0.172897)	-764.142	NA	NA	NA
TRINITY_DN11695_c0_g1	MA	0.00247645	5.00077e-05	49.5213	0.131231	870	61.3457	808.654	NA	2	0.0030591	1.99694	NA	NA	0.00230535	0.01:0.01:0.380031:0.142799:11.2868:1	0.27205(0.396907:0.237113:0.182131)	-1075.86	NA	NA	NA
TRINITY_DN2703_c0_g1	MA	0.00682866	0.000136573	50	0.131374	315	22.1886	292.811	NA	2	0.00302653	1.99697	NA	NA	0.00635727	0.01:0.01:2.10021:7.30059:0.01:1	0.283019(0.415094:0.207547:0.226415)	-399.666	NA	NA	NA
TRINITY_DN4665_c0_g1	MA	0.00419053	8.38106e-05	50	0.132309	513	36.4628	476.537	NA	2	0.00305597	1.99694	NA	NA	0.00389864	0.01:0.01:0.761923:0.144526:16.5809:1	0.275828(0.327485:0.304094:0.195906)	-646.416	NA	NA	NA
TRINITY_DN9975_c0_g1	MA	0.00965015	0.000193003	50	0.132781	1002	166.315	835.685	NA	8	0.0317165	7.96828	NA	NA	0.00808042	18.1806:20.4499:24.3384:25.2603:6.3318:1	0.271144(0.349254:0.273134:0.191045)	-1282.4	NA	NA	NA
TRINITY_DN5941_c0_g1	MA	0.00325658	8.88501e-05	36.6526	0.138677	666	49.8399	616.16	NA	2	0.00440405	1.9956	NA	NA	0.00301953	0.01:0.01:1.02801:0.164018:18.8809:1	0.30568(0.432735:0.32287:0.161435)	-831.179	NA	NA	NA
TRINITY_DN11261_c0_g1	MA	0.00314606	6.29212e-05	50	0.140406	693	52.568	640.432	NA	2	0.0032779	1.99672	NA	NA	0.00291219	0.01:0.01:0.107944:4.2949:6.86498:1	0.328305(0.368534:0.422414:0.193966)	-889.194	NA	NA	NA
TRINITY_DN12334_c2_g1	MA	0.000668232	1.33646e-05	50	0.140576	3234	245.945	2988.06	NA	2	0.00328696	1.99671	NA	NA	0.000618429	0.01:0.01:0.01:0.01:7.99842:1	0.347544(0.44949:0.384615:0.208526)	-4099.72	NA	NA	NA
TRINITY_DN10226_c0_g3	MA	0.00294245	6.11718e-05	48.1014	0.142043	735	56.4681	678.532	NA	2	0.00345425	1.99655	NA	NA	0.00272109	0.01:0.01:1.03807:0.153618:19.5844:1	0.302846(0.390244:0.294715:0.223577)	-940.421	NA	NA	NA
TRINITY_DN6409_c0_g1	MA	0.00357961	7.15921e-05	50	0.143339	606	47.0063	558.994	NA	2	0.00335799	1.99664	NA	NA	0.0033075	0.01:0.01:0.145018:0.375056:0.01:1	0.342365(0.477833:0.32266:0.226601)	-786.839	NA	NA	NA
TRINITY_DN12323_c0_g1	MA	0.0039444	7.88879e-05	50	0.144804	576	45.1741	530.826	NA	2	0.00339828	1.9966	NA	NA	0.00364124	0.01:0.01:1.28996:7.64955:0.01:1	0.262522(0.362694:0.233161:0.19171)	-715.09	NA	NA	NA
TRINITY_DN4870_c0_g1	MA	0.00216858	5.39814e-05	40.1728	0.145531	1497	76.4784	1420.52	NA	3	0.00401512	2.99598	NA	NA	0.00206055	0.01:0.01:0.0290359:6.24627:7.2798:1	0.266533(0.282565:0.332665:0.184369)	-1859.66	NA	NA	NA
TRINITY_DN12255_c6_g1	MA	0.0273599	0.000547199	50	0.145961	321	64.2222	256.778	NA	7	0.0348408	6.96516	NA	NA	0.0219955	0.01:0.01:0.105556:0.078819:0.42217:1	0.397196(0.481308:0.373832:0.336449)	-460.426	NA	NA	NA
TRINITY_DN12478_c1_g1	MA	0.0068456	0.000136912	50	0.146801	324	25.7557	298.244	NA	2	0.00344836	1.99655	NA	NA	0.00631231	0.01:0.01:0.01:0.01:0.175263:1	0.348624(0.495413:0.357798:0.192661)	-413.82	NA	NA	NA
TRINITY_DN9021_c0_g1	MA	0.00170677	3.41355e-05	50	0.147093	1302	103.989	1198.01	NA	2	0.00346605	1.99653	NA	NA	0.00157318	0.01:0.01:0.01:0.01:0.01:1	0.302682(0.362069:0.337931:0.208046)	-1651.05	NA	NA	NA
TRINITY_DN5716_c0_g2	MA	0.0023395	5.925e-05	39.4853	0.152056	930	77.0061	852.994	NA	2	0.00456228	1.99544	NA	NA	0.00215069	0.01:0.01:7.8703:6.7381:22.2075:1	0.258307(0.366559:0.196141:0.212219)	-1126.07	NA	NA	NA
TRINITY_DN9297_c0_g1	MA	0.00267507	5.35014e-05	50	0.152867	840	69.9534	770.047	NA	2	0.00362713	1.99637	NA	NA	0.00245675	0.01:0.01:2.26977:7.79783:0.01:1	0.321471(0.412811:0.338078:0.213523)	-1073.62	NA	NA	NA
TRINITY_DN4977_c0_g1	MA	0.00647482	0.000129496	50	0.153835	633	167.204	465.796	NA	3	0.0213843	2.97862	NA	NA	0.00479873	4.90044:11.1347:18.8558:20.1002:5.31661:1	0.308962(0.318396:0.448113:0.160377)	-773.805	NA	NA	NA
TRINITY_DN12182_c0_g2	MA	0.0136931	0.000273861	50	0.154315	300	79.4612	220.539	NA	3	0.0214636	2.97854	NA	NA	0.0101387	6.65583:3.51696:4.32178:4.32178:7.64735:1	0.394389(0.386139:0.391089:0.405941)	-416.159	NA	NA	NA
TRINITY_DN12809_c2_g2	MA	0.0134873	0.000269746	50	0.154574	795	124.631	670.369	NA	9	0.0333406	8.96666	NA	NA	0.0114152	1.57353:3.34808:3.28201:3.01935:1.03527:1	0.280075(0.387218:0.216165:0.236842)	-1026.67	NA	NA	NA
TRINITY_DN7710_c0_g1	MA	0.00239158	4.78317e-05	50	0.155259	912	77.2665	834.733	NA	2	0.00369573	1.9963	NA	NA	0.00219302	0.01:0.01:0.177955:0.154006:0.360824:1	0.263934(0.32459:0.213115:0.254098)	-1118.91	NA	NA	NA
TRINITY_DN12087_c0_g1	MA	0.0010877	3.56211e-05	30.5354	0.157907	2007	173.354	1833.65	NA	2	0.0061731	1.99383	NA	NA	0.00099683	0.01:0.01:0.210545:0.176055:0.473829:1	0.304726(0.344776:0.376866:0.192537)	-2501.56	NA	NA	NA
TRINITY_DN11222_c1_g2	MA	0.00072226	1.44452e-05	50	0.158013	3039	262.736	2776.26	NA	2	0.00377831	1.99622	NA	NA	0.000661066	0.01:0.01:0.0955312:5.1077:7.05725:1	0.310158(0.368343:0.380671:0.18146)	-3792.35	NA	NA	NA
TRINITY_DN6451_c0_g1	MA	0.00289059	5.78117e-05	50	0.158274	756	65.4072	690.593	NA	2	0.0037813	1.99622	NA	NA	0.0026455	0.01:0.01:0.201773:0.17032:0.384622:1	0.311594(0.363636:0.339921:0.231225)	-975.598	NA	NA	NA
TRINITY_DN12252_c4_g7	MA	0.0064511	0.000141574	45.5671	0.159099	339	29.4454	309.555	NA	2	0.00416633	1.99583	NA	NA	0.00590306	7.47759:10.1476:17.7729:20.9861:0.01:1	0.285088(0.561404:0.118421:0.175439)	-356.504	NA	NA	NA
TRINITY_DN5971_c0_g1	MA	0.0049717	0.000128806	38.5982	0.161384	441	38.9434	402.057	NA	2	0.00500634	1.99499	NA	NA	0.00454403	0.01:0.01:0.01:0.01:0.514583:1	0.310658(0.370748:0.306122:0.255102)	-571.987	NA	NA	NA
TRINITY_DN12867_c4_g4	MA	0.00965695	0.000193139	50	0.161696	432	117.67	314.33	NA	3	0.0222941	2.97771	NA	NA	0.00707917	5.17944:3.71977:1.77213:1.77213:0.01:1	0.398851(0.52069:0.317241:0.358621)	-580.814	NA	NA	NA
TRINITY_DN8513_c0_g1	MA	0.00148262	2.96524e-05	50	0.16652	1482	135.741	1346.26	NA	2	0.00402502	1.99597	NA	NA	0.00134954	0.01:0.01:0.186077:0.159126:0.406711:1	0.269697(0.366667:0.256566:0.185859)	-1821.82	NA	NA	NA
TRINITY_DN4227_c0_g1	MA	0.00935376	0.0001875	49.8868	0.168098	474	132.216	341.784	NA	3	0.0230841	2.97692	NA	NA	0.00679696	21.9385:2.89465:8.71931:8.3598:2.33088:1	0.310127(0.322785:0.341772:0.265823)	-618.815	NA	NA	NA
TRINITY_DN10767_c0_g1	MA	0.00167247	3.44686e-05	48.5215	0.171398	1320	124.845	1195.16	NA	2	0.00429642	1.9957	NA	NA	0.00151755	1.30313:2.6774:1.00528:1.00528:10.5917:1	0.269841(0.373016:0.280045:0.156463)	-1616.97	NA	NA	NA
TRINITY_DN12623_c0_g1	MA	0.00228567	4.72401e-05	48.3841	0.172767	966	92.1506	873.849	NA	2	0.00434954	1.99565	NA	NA	0.00207214	0.01:0.01:0.15424:0.132538:0.274073:1	0.269866(0.404025:0.195046:0.210526)	-1187.96	NA	NA	NA
TRINITY_DN9669_c0_g1	MA	0.00174382	3.57874e-05	48.7273	0.173743	1266	121.565	1144.43	NA	2	0.00435041	1.99565	NA	NA	0.00157981	0.01:0.01:1.19503:0.168608:19.4119:1	0.319543(0.446809:0.295508:0.216312)	-1606	NA	NA	NA
TRINITY_DN5349_c0_g2	MA	0.00451996	0.000125748	35.9445	0.1752	489	47.3297	441.67	NA	2	0.00594484	1.99406	NA	NA	0.00409465	0.01:0.01:0.218166:0.18021:0.603029:1	0.348577(0.466463:0.359756:0.219512)	-620.668	NA	NA	NA
TRINITY_DN12166_c4_g1	MA	0.00330882	6.61764e-05	50	0.175704	669	65.0006	603.999	NA	2	0.00429543	1.9957	NA	NA	0.00299376	0.01:0.01:0.01:0.01:0.01:1	0.364583(0.444196:0.238839:0.410714)	-848.598	NA	NA	NA
TRINITY_DN12270_c2_g1	MA	0.0049282	0.000116705	42.2278	0.177817	453	44.5722	408.428	NA	2	0.00515537	1.99484	NA	NA	0.00445478	0.01:0.01:0.01:0.01:0.141976:1	0.282895(0.332237:0.273026:0.243421)	-573.311	NA	NA	NA
TRINITY_DN11771_c4_g2	MA	0.00176142	3.52284e-05	50	0.178016	1257	124.033	1132.97	NA	2	0.00436949	1.99563	NA	NA	0.00159109	0.01:0.01:0.158265:0.137677:0.27547:1	0.241667(0.303571:0.22619:0.195238)	-1529.64	NA	NA	NA
TRINITY_DN11267_c0_g1	MA	0.00188175	3.76351e-05	50	0.182796	1185	120.461	1064.54	NA	2	0.00451609	1.99548	NA	NA	0.00169429	0.01:0.01:0.01:0.01:0.486532:1	0.297046(0.370886:0.301266:0.218987)	-1508.01	NA	NA	NA
TRINITY_DN11258_c1_g5	MA	0.00279461	5.60029e-05	49.9011	0.183158	795	80.9581	714.042	NA	2	0.00453389	1.99547	NA	NA	0.00251572	0.01:0.01:1.12277:0.172278:19.7283:1	0.31761(0.413208:0.29434:0.245283)	-1018.83	NA	NA	NA
TRINITY_DN6105_c0_g1	MA	0.000881017	1.76203e-05	50	0.183668	2523	257.985	2265.02	NA	2	0.00454564	1.99545	NA	NA	0.000792732	0.01:0.01:8.0004:6.72293:22.0335:1	0.287015(0.344418:0.280285:0.236342)	-3166.4	NA	NA	NA
TRINITY_DN9351_c0_g1	MA	0.00423982	8.47964e-05	50	0.18529	525	54.1263	470.874	NA	2	0.0045874	1.99541	NA	NA	0.00381145	0.01:0.01:7.70513:6.539:22.4276:1	0.282197(0.340909:0.284091:0.221591)	-669.159	NA	NA	NA
TRINITY_DN7194_c0_g1	MA	0.001984	4.01713e-05	49.3885	0.185972	1122	116.29	1005.71	NA	2	0.00467153	1.99533	NA	NA	0.00178253	0.01:0.01:6.55184:7.89751:3.7512:1	0.254222(0.32:0.269333:0.173333)	-1363.42	NA	NA	NA
TRINITY_DN7226_c0_g1	MA	0.00532217	0.000106443	50	0.186988	426	44.3528	381.647	NA	2	0.00463778	1.99536	NA	NA	0.00477914	0.01:0.01:0.01:0.01:0.207072:1	0.34965(0.5:0.321678:0.227273)	-527.938	NA	NA	NA
TRINITY_DN14625_c0_g1	MA	0.00568137	0.000116497	48.7682	0.190399	393	41.7543	351.246	NA	2	0.00486324	1.99514	NA	NA	0.00509013	0.01:0.01:0.984654:0.15033:16.544:1	0.329545(0.431818:0.363636:0.193182)	-509.841	NA	NA	NA
TRINITY_DN8563_c0_g1	MA	0.00319519	6.39038e-05	50	0.19083	699	74.5506	624.449	NA	2	0.00476407	1.99524	NA	NA	0.00286123	0.01:0.01:6.77338:7.79789:4.99499:1	0.274929(0.393162:0.222222:0.209402)	-865.86	NA	NA	NA
TRINITY_DN7962_c0_g1	MA	0.00286494	5.72989e-05	50	0.192849	783	84.5294	698.471	NA	2	0.00482914	1.99517	NA	NA	0.00256184	0.01:0.01:6.25118:7.82247:2.9327:1	0.253181(0.320611:0.244275:0.194656)	-955.218	NA	NA	NA
TRINITY_DN5773_c0_g1	MA	0.0013966	2.7932e-05	50	0.195852	1605	176.478	1428.52	NA	2	0.00492939	1.99507	NA	NA	0.00124611	0.01:0.01:0.175116:0.15072:0.334264:1	0.263371(0.324627:0.222948:0.242537)	-1982.81	NA	NA	NA
TRINITY_DN18460_c0_g1	MA	0.00680186	0.000136037	50	0.198273	330	36.6966	293.303	NA	2	0.00499209	1.99501	NA	NA	0.00606061	0.01:0.01:0.189532:0.165834:0.427379:1	0.331818(0.372727:0.272727:0.35)	-436.534	NA	NA	NA
TRINITY_DN22736_c0_g1	MA	0.0128768	0.000257537	50	0.198312	405	86.2365	318.763	NA	4	0.0215263	3.97847	NA	NA	0.0101898	4.27036:0.285372:1.34038:1.12853:0.412949:1	0.323457(0.425926:0.262963:0.281481)	-528.197	NA	NA	NA
TRINITY_DN515_c0_g1	MA	0.00480435	9.71146e-05	49.4709	0.200568	477	53.8041	423.196	NA	2	0.00512671	1.99487	NA	NA	0.00427339	2.6427:4.07283:3.04245:3.04245:8.87354:1	0.2375(0.296875:0.2125:0.203125)	-580.595	NA	NA	NA
TRINITY_DN8415_c0_g2	MA	0.00132231	2.95871e-05	44.6922	0.203468	1713	196.771	1516.23	NA	2	0.00579077	1.99421	NA	NA	0.00117382	0.01:0.01:0.01:0.01:0.01:1	0.284965(0.376748:0.280594:0.197552)	-2146.22	NA	NA	NA
TRINITY_DN3721_c0_g1	MA	0.00415307	8.30613e-05	50	0.204598	543	62.6819	480.318	NA	2	0.00520644	1.99479	NA	NA	0.00368324	0.01:0.01:7.71507:6.3967:22.4105:1	0.322284(0.370166:0.403315:0.19337)	-698.751	NA	NA	NA
TRINITY_DN11540_c2_g1	MA	0.00147223	2.94446e-05	50	0.205472	1533	178.077	1354.92	NA	2	0.00524341	1.99476	NA	NA	0.00130463	0.01:0.01:6.87847:7.95049:5.16504:1	0.291667(0.402344:0.255859:0.216797)	-1920.43	NA	NA	NA
TRINITY_DN12444_c4_g1	MA	0.00351891	7.03783e-05	50	0.205734	642	74.608	567.392	NA	2	0.00524592	1.99475	NA	NA	0.00311815	0.01:0.01:6.63666:7.77105:4.38346:1	0.272868(0.4:0.223256:0.195349)	-790.92	NA	NA	NA
TRINITY_DN6656_c0_g1	MA	0.0022938	4.74615e-05	48.3296	0.205757	984	114.439	869.561	NA	2	0.00543137	1.99457	NA	NA	0.00203255	0.01:0.01:0.167391:0.137186:0.408631:1	0.305471(0.410334:0.320669:0.18541)	-1245.62	NA	NA	NA
TRINITY_DN7757_c0_g1	MA	0.00306953	6.13905e-05	50	0.205877	738	85.853	652.147	NA	2	0.00525204	1.99475	NA	NA	0.00271958	0.01:0.01:7.81436:6.60017:22.2808:1	0.291498(0.364372:0.327935:0.182186)	-927.128	NA	NA	NA
TRINITY_DN8344_c0_g1	MA	0.00192922	3.90798e-05	49.3662	0.20621	1185	138.192	1046.81	NA	2	0.00533403	1.99467	NA	NA	0.0017088	2.07054:3.84138:2.66554:2.66554:10.5936:1	0.324916(0.396465:0.388889:0.189394)	-1513.85	NA	NA	NA
TRINITY_DN5739_c0_g2	MA	0.0104134	0.000211561	49.2215	0.206404	318	23.5547	294.445	NA	3	0.00486783	2.99513	NA	NA	0.00965769	0.01:0.01:1.84747:0.284658:22.0138:1	0.263889(0.347222:0.305556:0.138889)	-392.972	NA	NA	NA
TRINITY_DN11731_c3_g1	MA	0.00214524	4.29049e-05	50	0.20677	1053	123.168	929.832	NA	2	0.00528451	1.99472	NA	NA	0.00189934	0.01:0.01:7.89357:6.63126:22.1749:1	0.292614(0.377841:0.301136:0.198864)	-1340.18	NA	NA	NA
TRINITY_DN6342_c0_g1	MA	0.00156832	4.04589e-05	38.7634	0.207706	1449	170.424	1278.58	NA	2	0.00685363	1.99315	NA	NA	0.00138862	2.15029:3.92036:2.72316:2.72316:10.3619:1	0.320937(0.39876:0.376033:0.188017)	-1846.97	NA	NA	NA
TRINITY_DN121_c0_g1	MA	0.00821823	0.000164365	50	0.209589	750	130.358	619.642	NA	5	0.0209494	4.97905	NA	NA	0.00681838	3.45952:0.536411:0.610315:1.29517:1.06819:1	0.304(0.346:0.346:0.22)	-976.179	NA	NA	NA
TRINITY_DN10134_c0_g1	MA	0.00409567	9.0845e-05	45.0842	0.210769	564	67.3817	496.618	NA	2	0.00600095	1.994	NA	NA	0.00361721	9.2587:13.9243:25.6332:24.8222:18.3005:1	0.300705(0.333333:0.351852:0.216931)	-716.965	NA	NA	NA
TRINITY_DN11597_c3_g1	MA	0.00155795	3.19308e-05	48.7916	0.211802	1461	175.759	1285.24	NA	2	0.00558989	1.99441	NA	NA	0.00137437	2.08748:3.64005:2.67136:2.67136:10.1943:1	0.31694(0.429303:0.353484:0.168033)	-1845.74	NA	NA	NA
TRINITY_DN18149_c0_g1	MA	0.00288887	5.77773e-05	50	0.21394	786	95.599	690.401	NA	2	0.00552346	1.99448	NA	NA	0.00254453	0.01:0.01:7.83196:6.71888:22.259:1	0.275032(0.323194:0.277567:0.224335)	-989.493	NA	NA	NA
TRINITY_DN11199_c0_g1	MA	0.00146191	3.02135e-05	48.3859	0.214606	1554	189.831	1364.17	NA	2	0.00573538	1.99426	NA	NA	0.00128702	0.01:0.01:0.269337:0.215697:0.776693:1	0.350996(0.433526:0.455684:0.163776)	-1957.6	NA	NA	NA
TRINITY_DN1129_c0_g1	MA	0.00608365	0.000121673	50	0.215218	1167	171.052	995.948	NA	6	0.0205392	5.97946	NA	NA	0.00520978	17.1437:3.9969:20.1288:20.2865:14.4166:1	0.276496(0.4:0.267949:0.161538)	-1454.56	NA	NA	NA
TRINITY_DN5468_c0_g1	MA	0.00152853	3.18919e-05	47.9285	0.216165	1488	183.299	1304.7	NA	2	0.00584538	1.99415	NA	NA	0.00134417	0.01:0.01:6.86358:7.94224:4.98449:1	0.289738(0.384306:0.27163:0.21328)	-1867.58	NA	NA	NA
TRINITY_DN1064_c0_g2	MA	0.00273369	6.19793e-05	44.1065	0.21639	852	105.019	746.981	NA	2	0.00635481	1.99365	NA	NA	0.00240437	0.01:0.01:0.01:0.01:0.318124:1	0.248826(0.274648:0.239437:0.232394)	-1055.3	NA	NA	NA
TRINITY_DN695_c0_g1	MA	0.00574274	0.000114855	50	0.216988	402	49.6345	352.366	NA	2	0.0056186	1.99438	NA	NA	0.00504788	2.29687:3.63861:2.75926:2.75926:9.04931:1	0.288889(0.462963:0.233333:0.17037)	-491.556	NA	NA	NA
TRINITY_DN16331_c0_g1	MA	0.00762459	0.000152492	50	0.217077	798	141.728	656.272	NA	5	0.021503	4.9785	NA	NA	0.00629752	1.61196:1.33611:0.900406:0.878138:0.907974:1	0.29198(0.308271:0.351504:0.216165)	-1025.07	NA	NA	NA
TRINITY_DN12139_c2_g3	MA	0.0030849	6.1698e-05	50	0.21754	738	91.5107	646.489	NA	2	0.00564602	1.99435	NA	NA	0.00271003	0.01:0.01:7.81191:6.41036:22.2808:1	0.331978(0.426829:0.373984:0.195122)	-951.154	NA	NA	NA
TRINITY_DN21863_c0_g1	MA	0.00221266	4.42533e-05	50	0.217561	1029	127.666	901.334	NA	2	0.00564962	1.99435	NA	NA	0.00194363	0.01:0.01:0.164393:0.143055:0.277135:1	0.265019(0.300872:0.27907:0.215116)	-1281.74	NA	NA	NA
TRINITY_DN12414_c9_g2	MA	0.00509619	0.000101924	50	0.218456	447	55.642	391.358	NA	2	0.00567094	1.99433	NA	NA	0.00447451	0.01:0.01:7.63618:6.41231:22.5181:1	0.331111(0.386667:0.326667:0.28)	-596.096	NA	NA	NA
TRINITY_DN19887_c0_g1	MA	0.00242148	5.0389e-05	48.0556	0.219403	942	118.014	823.986	NA	2	0.00594301	1.99406	NA	NA	0.00212443	9.20169:13.8818:25.1696:24.4277:16.0955:1	0.287302(0.342857:0.309524:0.209524)	-1185.62	NA	NA	NA
TRINITY_DN2991_c0_g1	MA	0.00267751	6.20429e-05	43.1557	0.220474	852	107.333	744.667	NA	2	0.00665757	1.99334	NA	NA	0.00234802	0.01:0.01:0.183117:0.156921:0.377762:1	0.267019(0.327465:0.299296:0.174296)	-1054.65	NA	NA	NA
TRINITY_DN13252_c0_g1	MA	0.00651029	0.000138811	46.9003	0.221543	351	44.3819	306.618	NA	2	0.00615353	1.99385	NA	NA	0.00570465	8.72849:13.0288:25.1665:24.5819:15.9823:1	0.257835(0.34188:0.294872:0.136752)	-435.854	NA	NA	NA
TRINITY_DN18151_c0_g1	MA	0.0101901	0.000203801	50	0.221904	564	128.513	435.487	NA	4	0.0234696	3.97653	NA	NA	0.00791459	25.1761:1.82402:5.85073:5.53225:0.885016:1	0.290123(0.309524:0.301587:0.259259)	-724.556	NA	NA	NA
TRINITY_DN11340_c0_g4	MA	0.00490419	0.000101732	48.2069	0.222615	468	59.5606	408.439	NA	2	0.00603172	1.99397	NA	NA	0.004293	9.60802:13.7789:28.7069:27.7468:20.8857:1	0.321656(0.404459:0.350318:0.210191)	-599.881	NA	NA	NA
TRINITY_DN3667_c0_g1	MA	0.00717859	0.000144664	49.6225	0.225064	321	41.3322	279.668	NA	2	0.00593889	1.99406	NA	NA	0.0062729	2.2019:4.17526:2.62804:2.62804:8.19081:1	0.287037(0.24537:0.393519:0.222222)	-409.566	NA	NA	NA
TRINITY_DN10639_c3_g1	MA	0.00179341	3.58682e-05	50	0.226275	1290	167.613	1122.39	NA	2	0.00595565	1.99404	NA	NA	0.00156505	0.01:0.01:0.01:0.01:0.01:1	0.287703(0.350348:0.259861:0.2529)	-1609.76	NA	NA	NA
TRINITY_DN11217_c0_g1	MA	0.00125794	2.73326e-05	46.0236	0.227476	1833	239.718	1593.28	NA	2	0.00651686	1.99348	NA	NA	0.00109701	2.0584:3.64453:2.69002:2.69002:10.3352:1	0.351852(0.457516:0.403595:0.194444)	-2356.37	NA	NA	NA
TRINITY_DN11114_c0_g1	MA	0.000704751	1.49213e-05	47.2311	0.227528	3264	427.098	2836.9	NA	2	0.00635481	1.99365	NA	NA	0.000614486	2.17293:3.35496:2.57808:2.57808:9.22668:1	0.272727(0.363177:0.266299:0.188705)	-3895.14	NA	NA	NA
TRINITY_DN3925_c0_g1	MA	0.00262901	5.54e-05	47.455	0.228283	876	114.961	761.039	NA	2	0.00634614	1.99365	NA	NA	0.00229126	2.29788:3.89332:2.75714:2.75714:9.88323:1	0.299087(0.392123:0.318493:0.186644)	-1096.12	NA	NA	NA
TRINITY_DN5098_c0_g1	MA	0.00274961	6.07317e-05	45.2747	0.228403	840	110.298	729.702	NA	2	0.006655	1.99335	NA	NA	0.00239654	9.16068:13.9146:25.3363:24.4455:17.4705:1	0.297024(0.408929:0.296429:0.185714)	-1052.04	NA	NA	NA
TRINITY_DN2189_c0_g1	MA	0.00249942	6.64132e-05	37.6344	0.22956	924	122.068	801.932	NA	2	0.00805668	1.99194	NA	NA	0.002178	0.01:0.01:0.16614:0.143492:0.280188:1	0.279762(0.321429:0.310065:0.207792)	-1171.8	NA	NA	NA
TRINITY_DN6694_c0_g1	MA	0.00164234	3.38327e-05	48.5428	0.231478	1410	188.194	1221.81	NA	2	0.00632606	1.99367	NA	NA	0.00142765	9.28243:14.0672:24.831:24.1151:14.9899:1	0.272824(0.332272:0.271762:0.214437)	-1750.37	NA	NA	NA
TRINITY_DN4315_c0_g1	MA	0.0109826	0.000219652	50	0.231624	561	103.777	457.223	NA	5	0.0225947	4.97741	NA	NA	0.0089916	3.96646:9.20804:2.3035:2.3035:0.01:1	0.295213(0.393617:0.268617:0.223404)	-722.3	NA	NA	NA
TRINITY_DN92_c0_g1	MA	0.00594283	0.000119878	49.574	0.232321	399	53.371	345.629	NA	2	0.0062104	1.99379	NA	NA	0.00516394	2.22362:3.98815:2.70025:2.70025:9.99079:1	0.288221(0.37594:0.293233:0.195489)	-501.893	NA	NA	NA
TRINITY_DN11819_c0_g1	MA	0.00526053	0.000105988	49.6335	0.233647	438	58.9991	379.001	NA	2	0.00625316	1.99375	NA	NA	0.00456621	0.01:0.01:6.84469:7.62616:6.29198:1	0.297052(0.340136:0.346939:0.204082)	-560.215	NA	NA	NA
TRINITY_DN11447_c3_g2	MA	0.0121641	0.000243282	50	0.233687	597	92.2428	504.757	NA	6	0.0218498	5.97815	NA	NA	0.0103222	5.84408:5.8175:6.44753:6.19619:7.80665:1	0.254167(0.3125:0.275:0.175)	-750.172	NA	NA	NA
TRINITY_DN22395_c0_g1	MA	0.00772909	0.000168399	45.8975	0.236736	300	40.9937	259.006	NA	2	0.0068731	1.99313	NA	NA	0.00669595	8.79148:13.387:24.7332:24.1449:16.4993:1	0.292079(0.346535:0.326733:0.20297)	-388.29	NA	NA	NA
TRINITY_DN12005_c4_g3	MA	0.00298736	6.14245e-05	48.6346	0.237741	774	106.556	667.444	NA	2	0.00654374	1.99346	NA	NA	0.00258454	9.37919:13.953:25.8658:24.9376:19.1072:1	0.309524(0.428571:0.303089:0.196911)	-981.195	NA	NA	NA
TRINITY_DN11763_c4_g4	MA	0.00539099	0.00010782	50	0.23874	453	62.6083	390.392	NA	2	0.00639441	1.99361	NA	NA	0.00466081	0.01:0.01:1.51924:7.53353:0.01:1	0.291667(0.342105:0.309211:0.223684)	-581.327	NA	NA	NA
TRINITY_DN11408_c0_g1	MA	0.00227338	4.59095e-05	49.5186	0.239334	1029	142.848	886.152	NA	2	0.00648957	1.99351	NA	NA	0.00196415	2.17879:3.99306:2.79808:2.79808:10.4703:1	0.320736(0.411337:0.348837:0.202035)	-1314.93	NA	NA	NA
TRINITY_DN19891_c0_g1	MA	0.00325609	6.51217e-05	50	0.239515	711	98.7406	612.259	NA	2	0.00643016	1.99357	NA	NA	0.00281294	0.01:0.01:0.116716:0.41554:0.01:1	0.317159(0.369198:0.329114:0.253165)	-918.595	NA	NA	NA
TRINITY_DN12171_c0_g2	MA	0.00175862	3.58767e-05	49.0184	0.239962	1323	184.284	1138.72	NA	2	0.00658129	1.99342	NA	NA	0.00151866	8.15326:11.6542:16.6312:20.616:0.01:1	0.251508(0.343891:0.207014:0.20362)	-1579.64	NA	NA	NA
TRINITY_DN9181_c0_g1	MA	0.00133946	2.77828e-05	48.2119	0.242792	1734	244.995	1489.01	NA	2	0.0068023	1.9932	NA	NA	0.00115414	9.1427:13.9433:24.7356:24.0203:14.8723:1	0.267991(0.353195:0.259067:0.19171)	-2133.9	NA	NA	NA
TRINITY_DN19501_c0_g1	MA	0.00861797	0.000172359	50	0.243331	387	34.3591	352.641	NA	3	0.00583465	2.99417	NA	NA	0.00786814	0.01:0.01:0.450493:0.516494:0.662061:1	0.326873(0.399225:0.403101:0.178295)	-499.751	NA	NA	NA
TRINITY_DN11546_c1_g4	MA	0.00139812	2.8779e-05	48.5812	0.243622	1662	235.776	1426.22	NA	2	0.00678263	1.99322	NA	NA	0.00120386	9.09567:14.0986:24.0323:23.4026:13.2201:1	0.265165(0.30991:0.258559:0.227027)	-2066.05	NA	NA	NA
TRINITY_DN11421_c1_g1	MA	0.000638014	1.47339e-05	43.3023	0.244204	3642	518.346	3123.65	NA	2	0.00763509	1.99236	NA	NA	0.000549306	9.1705:14.1423:25.6383:24.4168:16.9571:1	0.312894(0.368313:0.308642:0.261728)	-4603.61	NA	NA	NA
TRINITY_DN11999_c1_g1	MA	0.00284525	6.82617e-05	41.6815	0.246155	822	117.98	704.02	NA	2	0.00800879	1.99199	NA	NA	0.00244667	9.45504:14.1312:25.3096:24.5158:15.3644:1	0.279394(0.378182:0.298182:0.161818)	-989.298	NA	NA	NA
TRINITY_DN11678_c3_g5	MA	0.00110468	3.14893e-05	35.081	0.246225	2112	303.505	1808.49	NA	2	0.00952214	1.99048	NA	NA	0.000950454	8.17727:12.3682:18.4169:21.9693:0.01:1	0.318913(0.456028:0.295035:0.205674)	-2633.93	NA	NA	NA
TRINITY_DN7539_c0_g1	MA	0.00202707	4.87801e-05	41.5553	0.246323	1623	146.381	1476.62	NA	3	0.00713963	2.99286	NA	NA	0.00184865	0.01:0.01:7.95713:6.49075:22.0892:1	0.277983(0.354244:0.263838:0.215867)	-2026.69	NA	NA	NA
TRINITY_DN1828_c0_g1	MA	0.00372622	8.10894e-05	45.952	0.246936	630	90.727	539.273	NA	2	0.00729568	1.9927	NA	NA	0.00320128	14.6097:5.20248:14.874:14.2582:9.26999:1	0.304107(0.419431:0.303318:0.189573)	-799.816	NA	NA	NA
TRINITY_DN6892_c0_g2	MA	0.0111982	0.000225017	49.7661	0.24703	297	26.7902	270.21	NA	3	0.00596483	2.99404	NA	NA	0.0102084	0.01:0.01:1.92237:0.299856:29.8568:1	0.314815(0.282828:0.434343:0.227273)	-390.58	NA	NA	NA
TRINITY_DN12207_c1_g3	MA	0.00264649	5.29298e-05	50	0.248886	888	129.171	758.829	NA	2	0.00678584	1.99321	NA	NA	0.00226923	9.61176:15.1793:23.7056:22.9385:14.9733:1	0.341751(0.503367:0.279461:0.242424)	-1127.97	NA	NA	NA
TRINITY_DN14678_c0_g1	MA	0.000872742	2.20584e-05	39.5651	0.24931	2673	389.973	2283.03	NA	2	0.00859746	1.9914	NA	NA	0.000748633	2.21542:4.02357:2.68452:2.68452:10.528:1	0.303064(0.298767:0.376121:0.234305)	-3300.27	NA	NA	NA
TRINITY_DN6402_c0_g1	MA	0.00118435	2.65915e-05	44.5385	0.249886	1971	288.31	1682.69	NA	2	0.00766449	1.99234	NA	NA	0.00101499	9.35434:14.1757:25.9368:24.887:19.9745:1	0.315856(0.430091:0.330547:0.18693)	-2495.46	NA	NA	NA
TRINITY_DN22557_c0_g1	MA	0.00418353	8.69581e-05	48.1097	0.250231	558	81.6312	476.369	NA	2	0.0070985	1.9929	NA	NA	0.00358423	9.24074:13.988:24.8162:24.1359:15.7572:1	0.277184(0.34492:0.304813:0.181818)	-698.694	NA	NA	NA
TRINITY_DN6343_c0_g1	MA	0.00089372	2.02315e-05	44.1746	0.251341	2622	386.294	2235.71	NA	2	0.00779229	1.99221	NA	NA	0.000765031	9.36025:14.1508:25.7825:24.8331:18.5373:1	0.309524(0.417714:0.305143:0.205714)	-3286.55	NA	NA	NA
TRINITY_DN11234_c1_g5	MA	0.00393613	8.16103e-05	48.2308	0.252127	594	87.7054	506.295	NA	2	0.00715767	1.99284	NA	NA	0.003367	9.86006:14.3345:26.2445:25.3747:19.0427:1	0.31742(0.374372:0.316583:0.261307)	-751.485	NA	NA	NA
TRINITY_DN8556_c0_g1	MA	0.000956847	2.15758e-05	44.3481	0.25216	2451	362.513	2088.49	NA	2	0.0077974	1.9922	NA	NA	0.000818516	8.53574:14.1312:22.677:22.1062:11.8142:1	0.256927(0.310513:0.258557:0.201711)	-3027.99	NA	NA	NA
TRINITY_DN11435_c3_g2	MA	0.00845967	0.000169193	50	0.252258	390	36.0399	353.96	NA	3	0.00609674	2.9939	NA	NA	0.00769355	0.01:0.01:0.3062:0.26381:0.507353:1	0.27399(0.340909:0.242424:0.238636)	-497.894	NA	NA	NA
TRINITY_DN1200_c0_g1	MA	0.00275354	6.14684e-05	44.7961	0.253335	855	127.055	727.945	NA	2	0.00776235	1.99224	NA	NA	0.0023535	9.1438:13.5476:25.8867:25.1064:17.3603:1	0.276807(0.354895:0.29021:0.185315)	-1063.93	NA	NA	NA
TRINITY_DN16992_c0_g1	MA	0.00643074	0.000157403	40.8553	0.255745	366	54.912	311.088	NA	2	0.00860385	1.9914	NA	NA	0.00548953	7.9032:12.338:18.0034:21.552:0.01:1	0.293716(0.397541:0.327869:0.155738)	-466.253	NA	NA	NA
TRINITY_DN10492_c3_g2	MA	0.00319762	6.77253e-05	47.2146	0.257836	735	111.558	623.442	NA	2	0.00755119	1.99245	NA	NA	0.00272257	9.47271:13.6123:25.0416:24.9234:18.9249:1	0.316396(0.447154:0.229675:0.272358)	-938.709	NA	NA	NA
TRINITY_DN10285_c0_g1	MA	0.00148449	2.96897e-05	50	0.257845	1596	242.467	1353.53	NA	2	0.00713989	1.99286	NA	NA	0.00126347	1.33196:1.99304:0.783497:0.783497:0.01:1	0.322076(0.522514:0.257974:0.185741)	-1935.39	NA	NA	NA
TRINITY_DN11058_c0_g1	MA	0.00168	3.37946e-05	49.7122	0.258237	1401	213.215	1187.79	NA	2	0.00719584	1.9928	NA	NA	0.00142947	2.00126:4.01297:2.58681:2.58681:11.2202:1	0.314103(0.393162:0.350427:0.198718)	-1790.28	NA	NA	NA
TRINITY_DN6126_c0_g1	MA	0.00329225	6.58449e-05	50	0.258462	714	108.686	605.314	NA	2	0.00715642	1.99284	NA	NA	0.00280112	0.01:0.01:7.80458:6.53536:22.2928:1	0.317992(0.39749:0.313808:0.242678)	-926.517	NA	NA	NA
TRINITY_DN11944_c0_g1	MA	0.00298805	6.21802e-05	48.0547	0.258757	789	120.29	668.71	NA	2	0.00745867	1.99254	NA	NA	0.00254198	9.42585:14.8063:24.0558:23.3142:15.4958:1	0.318813(0.386364:0.3125:0.257576)	-1003.56	NA	NA	NA
TRINITY_DN5180_c0_g1	MA	0.00564131	0.000192803	29.2595	0.259388	417	63.6762	353.324	NA	2	0.0122434	1.98776	NA	NA	0.00480932	8.39519:12.7789:23.83:23.0156:2.64284:1	0.30119(0.428571:0.3:0.175)	-534.305	NA	NA	NA
TRINITY_DN6717_c0_g1	MA	0.00255512	5.14256e-05	49.6858	0.259742	921	141.098	779.902	NA	2	0.00725602	1.99274	NA	NA	0.00217155	9.13935:13.7305:24.6829:24.0792:13.7053:1	0.262446(0.331169:0.225649:0.230519)	-1137.48	NA	NA	NA
TRINITY_DN12299_c0_g2	MA	0.00241324	6.88728e-05	35.0391	0.260184	993	152.459	840.541	NA	2	0.0102998	1.9897	NA	NA	0.0020533	14.7263:6.809:18.8027:18.3496:10.4128:1	0.245482(0.350904:0.240964:0.144578)	-1210.01	NA	NA	NA
TRINITY_DN1145_c0_g2	MA	0.00458362	9.9479e-05	46.0762	0.261334	741	71.3285	669.671	NA	3	0.006919	2.99308	NA	NA	0.00415197	4.2172:0.450495:0.388495:0.388495:17.0481:1	0.289651(0.377016:0.324597:0.167339)	-934.898	NA	NA	NA
TRINITY_DN12082_c0_g2	MA	0.000647624	1.80547e-05	35.8701	0.261834	3669	568.196	3100.8	NA	2	0.010165	1.98983	NA	NA	0.000550126	8.21818:11.8555:17.8797:17.9784:0.0286567:1	0.289624(0.360294:0.28799:0.220588)	-4593.17	NA	NA	NA
TRINITY_DN12437_c2_g1	MA	0.00519841	0.000109565	47.4461	0.261857	462	71.3893	390.611	NA	2	0.00767448	1.99233	NA	NA	0.00441207	15.8679:5.89096:16.7659:16.1788:11.5373:1	0.319355(0.46129:0.283871:0.212903)	-591.418	NA	NA	NA
TRINITY_DN9455_c0_g1	MA	0.00352623	7.43192e-05	47.4471	0.262047	669	103.552	565.448	NA	2	0.00768977	1.99231	NA	NA	0.00299192	9.14515:14.3147:25.337:24.1554:19.6457:1	0.341518(0.421875:0.375:0.227679)	-872.694	NA	NA	NA
TRINITY_DN13817_c0_g1	MA	0.00399757	8.846e-05	45.1907	0.262397	594	92.0723	501.928	NA	2	0.00808554	1.99191	NA	NA	0.00339165	8.17285:12.6516:17.1283:21.0402:0.01:1	0.281987(0.35101:0.272727:0.222222)	-751.642	NA	NA	NA
TRINITY_DN22066_c0_g1	MA	0.00516192	0.000105376	48.9856	0.262473	642	62.0858	579.914	NA	3	0.00654235	2.99346	NA	NA	0.00467291	0.01:0.01:0.01:0.01:0.149962:1	0.254673(0.264019:0.271028:0.228972)	-805.251	NA	NA	NA
TRINITY_DN8977_c0_g1	MA	0.00226071	4.77476e-05	47.347	0.263689	1467	142.746	1324.25	NA	3	0.00681449	2.99319	NA	NA	0.00204538	0.01:0.01:0.0900674:0.0689123:0.170763:1	0.297959(0.389796:0.27449:0.229592)	-1863.18	NA	NA	NA
TRINITY_DN5672_c0_g1	MA	0.00367985	8.58531e-05	42.8622	0.264108	642	100.324	541.676	NA	2	0.00860497	1.9914	NA	NA	0.00311822	7.90983:11.8394:16.4165:20.5537:0.01:1	0.278295(0.311628:0.281395:0.24186)	-810.428	NA	NA	NA
TRINITY_DN6844_c0_g1	MA	0.00163937	3.60247e-05	45.5067	0.266126	2640	196.43	2443.57	NA	4	0.00705344	3.99295	NA	NA	0.00152007	0.01:0.01:1.75808:0.112838:17.2848:1	0.296633(0.381385:0.292281:0.216232)	-3276.89	NA	NA	NA
TRINITY_DN4786_c0_g1	MA	0.00290559	5.83622e-05	49.7855	0.266472	828	130.871	697.129	NA	2	0.00751318	1.99249	NA	NA	0.00245557	15.6346:6.88658:18.9196:18.2086:14.1501:1	0.329122(0.440433:0.312274:0.234657)	-1065.96	NA	NA	NA
TRINITY_DN9284_c0_g1	MA	0.00269357	5.86959e-05	45.8904	0.266762	885	140.082	744.918	NA	2	0.00816215	1.99184	NA	NA	0.00227652	8.24258:12.7435:18.3073:21.9954:0.01:1	0.313626(0.381757:0.315878:0.243243)	-1141.76	NA	NA	NA
TRINITY_DN7898_c0_g1	MA	0.00187661	3.75322e-05	50	0.267551	1284	204.067	1079.93	NA	2	0.00753003	1.99247	NA	NA	0.00158433	16.8615:30:16.6616:16.6616:0.01:1	0.287383(0.365654:0.316589:0.179907)	-1610.64	NA	NA	NA
TRINITY_DN9161_c0_g1	MA	0.00304494	6.3421e-05	48.0116	0.268346	804	128.175	675.825	NA	2	0.00786936	1.99213	NA	NA	0.00256963	15.9078:5.49249:15.9508:15.5014:9.98445:1	0.271995(0.364312:0.262082:0.189591)	-992.286	NA	NA	NA
TRINITY_DN21241_c0_g1	MA	0.00753145	0.000150629	50	0.268689	318	50.6566	267.343	NA	2	0.00755064	1.99245	NA	NA	0.0063557	0.01:0.01:0.228828:0.193603:0.727932:1	0.309748(0.221698:0.509434:0.198113)	-395.088	NA	NA	NA
TRINITY_DN12120_c8_g2	MA	0.00171543	3.56689e-05	48.0932	0.26925	1386	222.02	1163.98	NA	2	0.00790087	1.9921	NA	NA	0.00144636	8.78557:14.1624:23.3655:22.7502:13.0992:1	0.267459(0.319654:0.279698:0.203024)	-1734.25	NA	NA	NA
TRINITY_DN11280_c1_g1	MA	0.00780385	0.000156077	50	0.269635	426	42.423	383.577	NA	3	0.00662125	2.99338	NA	NA	0.00704225	0.01:0.01:0.0956085:0.0769848:0.204264:1	0.312354(0.395105:0.283217:0.258741)	-554.901	NA	NA	NA
TRINITY_DN9607_c0_g1	MA	0.00148297	3.24751e-05	45.6647	0.270506	1602	258.133	1343.87	NA	2	0.0083775	1.99162	NA	NA	0.00124925	8.82196:14.0658:23.6916:23.0384:13.7279:1	0.275701(0.306542:0.28785:0.23271)	-2011.68	NA	NA	NA
TRINITY_DN9469_c0_g1	MA	0.00442927	9.56406e-05	46.3115	0.2729	537	87.3439	449.656	NA	2	0.00835362	1.99165	NA	NA	0.00372439	8.87008:13.4993:24.0335:22.9893:6.96502:1	0.34537(0.5:0.286111:0.25)	-690.223	NA	NA	NA
TRINITY_DN10504_c0_g1	MA	0.000985873	2.02037e-05	48.7966	0.272937	2445	398.469	2046.53	NA	2	0.00794855	1.99205	NA	NA	0.000828495	6.22828:1.66692:2.05763:2.05763:9.44709:1	0.279412(0.329044:0.298407:0.210784)	-3060.42	NA	NA	NA
TRINITY_DN10925_c1_g1	MA	0.00191433	3.82867e-05	50	0.275813	1251	206.455	1044.54	NA	2	0.0078749	1.99213	NA	NA	0.00160473	1.08339:1.96234:0.625983:0.625983:0.01:1	0.313397(0.422249:0.328947:0.188995)	-1597.15	NA	NA	NA
TRINITY_DN6088_c0_g2	MA	0.00337814	6.99645e-05	48.2836	0.275962	708	116.832	591.168	NA	2	0.0081528	1.99185	NA	NA	0.00283224	8.84726:13.6735:23.6967:23.1933:11.9713:1	0.244023(0.303797:0.2173:0.21097)	-873.554	NA	NA	NA
TRINITY_DN5069_c0_g1	MA	0.00455257	9.10514e-05	50	0.276284	525	86.7065	438.294	NA	2	0.00788191	1.99212	NA	NA	0.00381573	1.19779:2.16144:0.674227:0.674227:0.01:1	0.289524(0.331429:0.325714:0.211429)	-672.973	NA	NA	NA
TRINITY_DN10420_c1_g1	MA	0.00351921	8.47863e-05	41.5068	0.276908	678	112.351	565.649	NA	2	0.00952507	1.99047	NA	NA	0.00295009	8.8901:13.7014:24.8584:24.1505:16.2835:1	0.285609(0.370044:0.288546:0.198238)	-856.61	NA	NA	NA
TRINITY_DN8298_c0_g1	MA	0.00390998	7.81995e-05	50	0.277843	633	105.323	527.677	NA	2	0.00795214	1.99205	NA	NA	0.00327242	6.86899:1.45826:1.79864:1.79864:8.86055:1	0.306477(0.393365:0.293839:0.232227)	-808.897	NA	NA	NA
TRINITY_DN8698_c0_g1	MA	0.0025722	5.56639e-05	46.2094	0.278629	957	159.902	797.098	NA	2	0.00864494	1.99136	NA	NA	0.00215172	15.8992:5.60623:12.392:18.8123:0.01:1	0.290104(0.378125:0.310937:0.18125)	-1198.01	NA	NA	NA
TRINITY_DN10121_c0_g1	MA	0.00212787	4.88751e-05	43.537	0.279503	1161	194.795	966.205	NA	2	0.00921879	1.99078	NA	NA	0.00177905	30:25.7098:18.9952:18.9952:0.01:1	0.254296(0.332474:0.234536:0.195876)	-1381.59	NA	NA	NA
TRINITY_DN6900_c0_g2	MA	0.00216031	4.32062e-05	50	0.280385	1149	193.542	955.458	NA	2	0.00806987	1.99193	NA	NA	0.0018037	7.29588:1.22563:1.53855:1.53855:8.10581:1	0.309835(0.361619:0.351175:0.21671)	-1457.85	NA	NA	NA
TRINITY_DN6160_c0_g1	MA	0.00264597	5.40422e-05	48.9613	0.280784	1263	131.889	1131.11	NA	3	0.00712752	2.99287	NA	NA	0.00237531	0.01:0.01:0.100018:0.0867022:0.577669:1	0.270142(0.305687:0.272512:0.232227)	-1581.16	NA	NA	NA
TRINITY_DN7831_c0_g1	MA	0.00163824	3.28703e-05	49.8396	0.281201	1476	249.592	1226.41	NA	2	0.00813357	1.99187	NA	NA	0.00136677	15.285:6.81199:19.0719:18.3465:14.0257:1	0.30595(0.383367:0.333671:0.200811)	-1878.13	NA	NA	NA
TRINITY_DN246_c0_g1	MA	0.00249222	5.25441e-05	47.4311	0.283238	987	168.352	818.648	NA	2	0.00863397	1.99137	NA	NA	0.00207609	5.99417:1.66439:2.06671:2.06671:10.2257:1	0.307071(0.368182:0.321212:0.231818)	-1267.48	NA	NA	NA
TRINITY_DN5005_c0_g1	MA	0.00333265	6.66529e-05	50	0.283657	1005	106.14	898.86	NA	3	0.00706831	2.99293	NA	NA	0.00298772	0.01:0.01:7.88098:6.22083:22.1866:1	0.313433(0.373134:0.322388:0.244776)	-1310.37	NA	NA	NA
TRINITY_DN9629_c0_g2	MA	0.00449873	9.34651e-05	48.1328	0.284084	534	91.3277	442.672	NA	2	0.00853595	1.99146	NA	NA	0.00374532	8.85763:13.7878:24.1232:23.5274:14.399:1	0.269088(0.298883:0.268156:0.240223)	-679.399	NA	NA	NA
TRINITY_DN7662_c0_g1	MA	0.00258068	5.16135e-05	50	0.285045	933	160.41	772.59	NA	2	0.00827072	1.99173	NA	NA	0.00214586	0.01:0.01:0.01:0.01:0.01:1	0.416667(0.541667:0.560897:0.147436)	-1151.42	NA	NA	NA
TRINITY_DN9542_c1_g1	MA	0.00145066	2.90132e-05	50	0.285185	1710	294.362	1415.64	NA	2	0.008283	1.99172	NA	NA	0.00120594	1.55978:3.94313:1.94031:1.94031:12.7592:1	0.321658(0.317863:0.510508:0.136602)	-2084.59	NA	NA	NA
TRINITY_DN7090_c0_g1	MA	0.0015431	3.2998e-05	46.7633	0.286342	1584	274.055	1309.94	NA	2	0.00890782	1.99109	NA	NA	0.00128183	6.08997:1.62506:2.0646:2.0646:10.3265:1	0.31821(0.387524:0.340265:0.226843)	-2041.43	NA	NA	NA
TRINITY_DN8959_c0_g4	MA	0.00188292	3.76583e-05	50	0.287857	1317	229.35	1087.65	NA	2	0.00839928	1.9916	NA	NA	0.00156157	17.9424:30:17.7647:17.7647:0.01:1	0.266667(0.360227:0.235227:0.204545)	-1631.47	NA	NA	NA
TRINITY_DN12112_c10_g2	MA	0.0016398	3.33233e-05	49.2089	0.288007	1473	256.713	1216.29	NA	2	0.00854161	1.99146	NA	NA	0.00135983	9.16442:14.2291:26.0144:24.6422:19.152:1	0.358113(0.489817:0.370672:0.213849)	-1881.51	NA	NA	NA
TRINITY_DN13904_c0_g1	MA	0.00421621	8.43243e-05	50	0.288681	588	102.647	485.353	NA	2	0.00842393	1.99158	NA	NA	0.00349491	17.1683:30:16.9654:16.9654:0.01:1	0.260204(0.329082:0.257653:0.193878)	-734.475	NA	NA	NA
TRINITY_DN7482_c0_g1	MA	0.00194908	3.92078e-05	49.7114	0.288777	1254	219.254	1034.75	NA	2	0.00848868	1.99151	NA	NA	0.00161515	14.7535:7.66776:20.7404:20.1423:12.5017:1	0.288385(0.350835:0.304296:0.210024)	-1589.6	NA	NA	NA
TRINITY_DN12357_c7_g2	MA	0.00199776	3.99553e-05	50	0.290108	1236	217.37	1018.63	NA	2	0.00849948	1.9915	NA	NA	0.00165345	30:21.6605:18.3933:18.3933:0.01:1	0.290557(0.411622:0.273608:0.186441)	-1482.1	NA	NA	NA
TRINITY_DN2973_c0_g1	MA	0.00778659	0.000155732	50	0.290233	963	171.291	791.709	NA	6	0.0258509	5.97415	NA	NA	0.00642927	18.7338:23.0404:20.8586:25.3067:0.01:1	0.253106(0.329193:0.234472:0.195652)	-1197.13	NA	NA	NA
TRINITY_DN10909_c2_g4	MA	0.00200736	4.01472e-05	50	0.290381	1212	213.4	998.6	NA	2	0.00851158	1.99149	NA	NA	0.00166099	1.1886:2.239:0.677721:0.677721:0.01:1	0.297942(0.377778:0.298765:0.217284)	-1551.55	NA	NA	NA
TRINITY_DN10475_c0_g1	MA	0.00221804	4.43609e-05	50	0.290417	1098	193.337	904.663	NA	2	0.00851206	1.99149	NA	NA	0.0018353	16.5959:30:16.4128:16.4128:0.01:1	0.325159(0.404632:0.378747:0.192098)	-1412.43	NA	NA	NA
TRINITY_DN13938_c0_g1	MA	0.0054057	0.000108607	49.773	0.29073	453	79.7422	373.258	NA	2	0.00854782	1.99145	NA	NA	0.00447325	15.291:6.32837:18.1605:17.5912:13.3871:1	0.310155(0.364238:0.34106:0.225166)	-586.753	NA	NA	NA
TRINITY_DN12722_c3_g1	MA	0.00186657	3.73314e-05	50	0.292473	1302	231.368	1070.63	NA	2	0.00860697	1.99139	NA	NA	0.00154151	1.11661:2.15429:0.67242:0.67242:0.01:1	0.31954(0.391954:0.368966:0.197701)	-1661.26	NA	NA	NA
TRINITY_DN11473_c1_g2	MA	0.00527737	0.000105547	50	0.292705	1218	261.62	956.38	NA	5	0.0272064	4.97279	NA	NA	0.00416649	2.54774:1.78906:1.94042:1.85444:0.729194:1	0.304259(0.357494:0.265356:0.289926)	-1585.1	NA	NA	NA
TRINITY_DN12042_c2_g1	MA	0.00573758	0.000114752	50	0.293083	432	76.8196	355.18	NA	2	0.00861408	1.99139	NA	NA	0.00473771	16.0218:5.06161:11.5784:18.2157:0.01:1	0.288506(0.375862:0.289655:0.2)	-546.784	NA	NA	NA
TRINITY_DN7498_c0_g1	MA	0.0048063	9.6126e-05	50	0.293113	504	89.6728	414.327	NA	2	0.00861989	1.99138	NA	NA	0.00396825	1.34216:2.24227:0.787635:0.787635:0.01:1	0.299803(0.434911:0.221893:0.242604)	-628.652	NA	NA	NA
TRINITY_DN5691_c0_g1	MA	0.00342476	7.1663e-05	47.7898	0.294388	747	133.757	613.243	NA	2	0.00908659	1.99091	NA	NA	0.00282436	15.9628:30:15.7305:15.7305:0.01:1	0.268(0.34:0.276:0.188)	-925.45	NA	NA	NA
TRINITY_DN9496_c0_g1	MA	0.00212731	4.27444e-05	49.7681	0.294925	1176	211.197	964.803	NA	2	0.00875834	1.99124	NA	NA	0.00175294	16.8442:6.04789:16.2581:15.7885:9.50554:1	0.28934(0.376904:0.211929:0.279188)	-1468.9	NA	NA	NA
TRINITY_DN7571_c0_g1	MA	0.00350423	7.00847e-05	50	0.295073	702	126.06	575.94	NA	2	0.00871691	1.99128	NA	NA	0.00288755	19.0767:30:18.9936:18.9936:0.01:1	0.278014(0.391489:0.251064:0.191489)	-870.572	NA	NA	NA
TRINITY_DN7039_c0_g1	MA	0.00267863	6.16691e-05	43.4355	0.29512	912	163.873	748.127	NA	2	0.0100353	1.98996	NA	NA	0.0022084	15.4841:6.4976:18.2029:17.5931:12.5686:1	0.310929(0.409836:0.306557:0.216393)	-1169.23	NA	NA	NA
TRINITY_DN4704_c0_g1	MA	0.00792113	0.000162278	48.8122	0.295379	315	56.5135	258.486	NA	2	0.00891816	1.99108	NA	NA	0.00652913	13.1887:6.22599:12.6283:18.706:0.01:1	0.262579(0.273585:0.287736:0.226415)	-400.214	NA	NA	NA
TRINITY_DN7522_c0_g2	MA	0.00585886	0.000117376	49.9155	0.295424	432	77.6049	354.395	NA	2	0.00873565	1.99126	NA	NA	0.00482746	30:12.2931:11.9183:11.9183:0.01:1	0.312644(0.417241:0.362069:0.158621)	-552.684	NA	NA	NA
TRINITY_DN4799_c0_g1	MA	0.00658143	0.000131629	50	0.295478	402	72.2165	329.784	NA	2	0.00872107	1.99128	NA	NA	0.00542276	16.6177:30:16.3623:16.3623:0.01:1	0.271605(0.32963:0.277778:0.207407)	-514.316	NA	NA	NA
TRINITY_DN6990_c0_g1	MA	0.00334777	7.00631e-05	47.7823	0.295902	735	132.472	602.528	NA	2	0.00916043	1.99084	NA	NA	0.00275702	9.22939:14.2523:28.5012:27.6085:18.5615:1	0.310976(0.378049:0.343496:0.211382)	-937.6	NA	NA	NA
TRINITY_DN12756_c3_g1	MA	0.00378019	7.56038e-05	50	0.29799	648	117.823	530.177	NA	2	0.00884999	1.99115	NA	NA	0.0031066	5.97545:1.98228:2.32651:2.32651:8.77226:1	0.239631(0.290323:0.221198:0.207373)	-799.151	NA	NA	NA
TRINITY_DN8498_c0_g1	MA	0.00157383	3.14766e-05	50	0.298847	1572	287.223	1284.78	NA	2	0.00890255	1.9911	NA	NA	0.00129202	16.8278:30:16.6146:16.6146:0.01:1	0.309206(0.399048:0.311429:0.217143)	-2004.06	NA	NA	NA
TRINITY_DN11793_c1_g3	MA	0.00160232	3.3596e-05	47.6938	0.299804	1524	279.596	1244.4	NA	2	0.00937771	1.99062	NA	NA	0.00131452	8.05494:13.3945:22.8433:21.9077:0.822167:1	0.315979(0.405697:0.316306:0.225933)	-1960.39	NA	NA	NA
TRINITY_DN7089_c2_g1	MA	0.0020784	4.44627e-05	46.7448	0.299857	1173	215.196	957.804	NA	2	0.00956689	1.99043	NA	NA	0.00170526	8.71176:14.3879:23.5434:22.8019:15.6169:1	0.302296(0.335459:0.313776:0.257653)	-1513.04	NA	NA	NA
TRINITY_DN5641_c0_g1	MA	0.00185245	3.7049e-05	50	0.300183	1341	246.395	1094.61	NA	2	0.00896362	1.99104	NA	NA	0.00151889	18.5663:30:18.4588:18.4588:0.01:1	0.319196(0.436384:0.311384:0.209821)	-1706.48	NA	NA	NA
TRINITY_DN9472_c0_g1	MA	0.0023256	4.6512e-05	50	0.300561	1053	193.742	859.258	NA	2	0.00897855	1.99102	NA	NA	0.00190627	1.07444:1.8736:0.612405:0.612405:0.01:1	0.321023(0.40483:0.333807:0.224432)	-1349.24	NA	NA	NA
TRINITY_DN10799_c0_g2	MA	0.00677617	0.000135523	50	0.300756	363	66.6886	296.311	NA	2	0.00896217	1.99104	NA	NA	0.00555618	1.06924:2.53795:0.591848:0.591848:0.01:1	0.270492(0.286885:0.327869:0.196721)	-461.331	NA	NA	NA
TRINITY_DN8569_c0_g1	MA	0.00597704	0.000119541	50	0.30077	1236	225.161	1010.84	NA	6	0.026611	5.97339	NA	NA	0.00490999	3.1169:10.8814:1.75926:1.75926:0.01:1	0.302663(0.3523:0.315981:0.239709)	-1593.28	NA	NA	NA
TRINITY_DN4377_c0_g1	MA	0.00353893	7.07785e-05	50	0.301539	690	127.405	562.595	NA	2	0.00901754	1.99098	NA	NA	0.00289855	1.61911:1.07629:0.720366:0.720366:0.01:1	0.371014(0.493478:0.502174:0.117391)	-816.681	NA	NA	NA
TRINITY_DN11845_c8_g1	MA	0.00689553	0.000137911	50	0.301591	354	65.2624	288.738	NA	2	0.00900039	1.991	NA	NA	0.00564972	0.01:0.01:7.51272:6.24991:22.6816:1	0.338983(0.584746:0.305085:0.127119)	-427.745	NA	NA	NA
TRINITY_DN11739_c1_g1	MA	0.00317979	6.94457e-05	45.7881	0.301891	768	142.048	625.952	NA	2	0.00986336	1.99014	NA	NA	0.0026045	9.07779:14.3389:25.1481:23.7895:19.5634:1	0.366407(0.459144:0.391051:0.249027)	-1018.79	NA	NA	NA
TRINITY_DN7280_c0_g1	MA	0.00532795	0.000106559	50	0.302047	471	87.0811	383.919	NA	2	0.0090319	1.99097	NA	NA	0.00436259	30:23.9803:20.3698:20.3698:0.01:1	0.301688(0.370253:0.287975:0.246835)	-600.24	NA	NA	NA
TRINITY_DN5435_c0_g2	MA	0.00269792	5.62369e-05	47.9743	0.302659	906	168.168	737.832	NA	2	0.00945691	1.99054	NA	NA	0.00220759	8.41925:14.0727:23.1114:22.4647:14.3763:1	0.286424(0.258278:0.375828:0.225166)	-1146.95	NA	NA	NA
TRINITY_DN16164_c0_g1	MA	0.00521991	0.000104398	50	0.302744	489	90.6883	398.312	NA	2	0.00906599	1.99093	NA	NA	0.0042712	30:24.4955:20.7197:20.7197:0.01:1	0.313008(0.45122:0.29878:0.189024)	-623.422	NA	NA	NA
TRINITY_DN11889_c12_g7	MA	0.00383431	7.66863e-05	50	0.303347	654	121.683	532.317	NA	2	0.00910206	1.9909	NA	NA	0.00313517	18.4883:30:18.3834:18.3834:0.01:1	0.312024(0.440639:0.276256:0.219178)	-840.613	NA	NA	NA
TRINITY_DN11669_c4_g1	MA	0.00182109	3.69542e-05	49.2795	0.303969	1401	261.64	1139.36	NA	2	0.00927659	1.99072	NA	NA	0.00148789	8.33088:1.38707:1.70753:1.70753:9.48034:1	0.312678(0.448718:0.273504:0.215812)	-1768.94	NA	NA	NA
TRINITY_DN7698_c0_g1	MA	0.0019708	3.94159e-05	50	0.304133	1248	233.204	1014.8	NA	2	0.00915008	1.99085	NA	NA	0.00160989	30:26.8036:21.5884:21.5884:0.01:1	0.266986(0.311751:0.298561:0.190647)	-1541.37	NA	NA	NA
TRINITY_DN11093_c3_g1	MA	0.0051513	0.000115261	44.6925	0.305894	489	91.915	397.085	NA	2	0.0103052	1.98969	NA	NA	0.0042047	30:25.9117:21.5368:21.5368:0.01:1	0.341463(0.506098:0.378049:0.140244)	-601.973	NA	NA	NA
TRINITY_DN8621_c0_g1	MA	0.00383413	8.30067e-05	46.1906	0.308409	654	124.333	529.667	NA	2	0.0101125	1.98989	NA	NA	0.003121	14.0888:6.75789:15.5953:20.1816:0.01:1	0.321918(0.3379:0.408676:0.219178)	-851.509	NA	NA	NA
TRINITY_DN11667_c0_g7	MA	0.00442548	9.36157e-05	47.2729	0.308453	558	106.065	451.935	NA	2	0.00988016	1.99012	NA	NA	0.00360208	15.3263:6.69623:18.6669:18.0282:13.1214:1	0.323477(0.419355:0.303763:0.247312)	-728.678	NA	NA	NA
TRINITY_DN6878_c0_g1	MA	0.00455061	0.00010098	45.0645	0.308473	744	86.4419	657.558	NA	3	0.00872592	2.99127	NA	NA	0.00403363	9.29243:14.2076:26.4092:25.0526:20.8361:1	0.259036(0.375502:0.220884:0.180723)	-918.882	NA	NA	NA
TRINITY_DN6255_c0_g1	MA	0.00247493	5.12777e-05	48.2652	0.309061	1026	195.735	830.265	NA	2	0.00972145	1.99028	NA	NA	0.00201256	16.2367:5.35099:12.0556:18.5964:0.01:1	0.304665(0.345481:0.332362:0.236152)	-1309.5	NA	NA	NA
TRINITY_DN6722_c0_g1	MA	0.00250159	6.60524e-05	37.8728	0.309137	984	187.773	796.227	NA	2	0.0123766	1.98762	NA	NA	0.00203683	1.15821:2.01176:0.601037:0.601037:0.01:1	0.320162(0.401216:0.337386:0.221884)	-1270.29	NA	NA	NA
TRINITY_DN21934_c0_g1	MA	0.0044798	9.56593e-05	46.8308	0.310416	555	106.373	448.627	NA	2	0.0100751	1.98992	NA	NA	0.00363952	8.04523:14.4926:22.2611:21.5329:15.13:1	0.314516(0.352151:0.376344:0.215054)	-711.849	NA	NA	NA
TRINITY_DN11146_c3_g1	MA	0.00303421	6.79676e-05	44.642	0.311822	825	159.186	665.814	NA	2	0.0106541	1.98935	NA	NA	0.00246187	30:26.1594:21.4522:21.4522:0.01:1	0.321256(0.403986:0.344203:0.21558)	-1056.4	NA	NA	NA
TRINITY_DN11713_c0_g1	MA	0.00350452	7.10286e-05	49.3395	0.312396	969	114.277	854.723	NA	3	0.00810742	2.99189	NA	NA	0.0030996	1.25988:2.31438:3.34119:2.34064:16.7617:1	0.280864(0.378086:0.268519:0.195988)	-1214.13	NA	NA	NA
TRINITY_DN6774_c0_g1	MA	0.00342832	9.06904e-05	37.8025	0.31246	720	139.268	580.732	NA	2	0.0126077	1.98739	NA	NA	0.00278273	8.74155:14.5299:24.3557:23.3759:18.6881:1	0.334025(0.406639:0.348548:0.246888)	-947.814	NA	NA	NA
TRINITY_DN11731_c1_g1	MA	0.00168523	3.37047e-05	50	0.312989	1467	284.655	1182.35	NA	2	0.00958403	1.99042	NA	NA	0.00136477	30:26.4652:21.4841:21.4841:0.01:1	0.32585(0.396939:0.367347:0.213265)	-1891.15	NA	NA	NA
TRINITY_DN5025_c0_g1	MA	0.00257655	5.33492e-05	48.2961	0.314641	987	192.766	794.234	NA	2	0.0100005	1.99	NA	NA	0.00208376	30:24.4554:20.4868:20.4868:0.01:1	0.289899(0.357576:0.281818:0.230303)	-1236.84	NA	NA	NA
TRINITY_DN12588_c0_g1	MA	0.00442403	8.84806e-05	50	0.315155	564	110.279	453.721	NA	2	0.00967517	1.99032	NA	NA	0.0035763	1.26581:2.09191:0.746312:0.746312:0.01:1	0.33157(0.39418:0.312169:0.28836)	-729.248	NA	NA	NA
TRINITY_DN12081_c0_g1	MA	0.00255566	5.25347e-05	48.6471	0.315464	1023	200.498	822.502	NA	2	0.00997182	1.99003	NA	NA	0.00206507	30:9.45993:8.88859:8.88859:0.01:1	0.307992(0.368421:0.371345:0.184211)	-1293.86	NA	NA	NA
TRINITY_DN7125_c1_g1	MA	0.00176951	3.53902e-05	50	0.317191	1440	284.38	1155.62	NA	2	0.00979518	1.9902	NA	NA	0.00142704	30:27.0427:21.6517:21.6517:0.01:1	0.288288(0.379418:0.283784:0.201663)	-1814.88	NA	NA	NA
TRINITY_DN2184_c0_g1	MA	0.00383474	7.66948e-05	50	0.318118	651	128.918	522.082	NA	2	0.00982867	1.99017	NA	NA	0.00309053	1.1733:2.23731:0.673897:0.673897:0.01:1	0.308756(0.368664:0.317972:0.239631)	-843.613	NA	NA	NA
TRINITY_DN5814_c0_g1	MA	0.00775018	0.00717584	1.08004	0.318422	927	150.631	776.369	NA	7	1.06599	5.93401	NA	NA	0.00765685	1.34555:1.16749:1.90137:1.75955:1.37302:1	0.289785(0.333871:0.293548:0.241935)	-1206.67	NA	NA	NA
TRINITY_DN6866_c0_g1	MA	0.00169493	3.38986e-05	50	0.319314	1512	301.272	1210.73	NA	2	0.00990411	1.9901	NA	NA	0.00136396	30:24.4661:20.4948:20.4948:0.01:1	0.308911(0.371287:0.315842:0.239604)	-1924.68	NA	NA	NA
TRINITY_DN11649_c1_g2	MA	0.00384899	7.69798e-05	50	0.320758	657	131.547	525.453	NA	2	0.00996414	1.99004	NA	NA	0.00309374	15.4695:30:15.2771:15.2771:0.01:1	0.365152(0.454545:0.418182:0.222727)	-855.997	NA	NA	NA
TRINITY_DN12178_c0_g2	MA	0.00132199	2.64397e-05	50	0.320972	1947	390.711	1556.29	NA	2	0.00999194	1.99001	NA	NA	0.00106201	30:26.1533:21.3275:21.3275:0.01:1	0.326154(0.394615:0.345385:0.238462)	-2490.85	NA	NA	NA
TRINITY_DN10603_c1_g3	MA	0.00594661	0.000118932	50	0.324699	420	85.3817	334.618	NA	2	0.0101546	1.98985	NA	NA	0.0047619	0.01:0.01:0.276097:0.228364:0.879119:1	0.434524(0.564286:0.346429:0.392857)	-539.826	NA	NA	NA
TRINITY_DN6011_c0_g1	MA	0.0018705	3.741e-05	50	0.326629	1365	280.334	1084.67	NA	2	0.0102849	1.98972	NA	NA	0.00149403	17.6563:30:17.485:17.485:0.01:1	0.301901(0.372807:0.274123:0.258772)	-1747.83	NA	NA	NA
TRINITY_DN6640_c0_g1	MA	0.00144726	2.97258e-05	48.687	0.327298	2361	294.112	2066.89	NA	3	0.00874252	2.99126	NA	NA	0.00127068	0.01:0.01:0.350909:0.486016:0.400803:1	0.311548(0.395305:0.298223:0.241117)	-3006.01	NA	NA	NA
TRINITY_DN11578_c0_g1	MA	0.0022842	5.14214e-05	44.4213	0.327856	1113	229.688	883.312	NA	2	0.0116394	1.98836	NA	NA	0.00182343	30:28.2454:21.4625:21.4625:0.01:1	0.330645(0.415323:0.350806:0.225806)	-1421.4	NA	NA	NA
TRINITY_DN11783_c4_g4	MA	0.00290814	5.81628e-05	50	0.330072	864	179.873	684.127	NA	2	0.0104619	1.98954	NA	NA	0.00231481	0.01:0.01:7.84981:6.31449:22.2289:1	0.358708(0.415225:0.435986:0.224913)	-1108.19	NA	NA	NA
TRINITY_DN1851_c0_g1	MA	0.00636621	0.000127324	50	0.331187	414	86.4366	327.563	NA	2	0.0104997	1.9895	NA	NA	0.00506363	15.6356:30:15.3957:15.3957:0.01:1	0.292271(0.326087:0.318841:0.231884)	-534.868	NA	NA	NA
TRINITY_DN5441_c0_g1	MA	0.00179916	3.97553e-05	45.2559	0.331431	1407	294.737	1112.26	NA	2	0.0116425	1.98836	NA	NA	0.0014306	1.34525:2.68416:0.745726:0.745726:0.01:1	0.271631(0.323404:0.242553:0.248936)	-1773.71	NA	NA	NA
TRINITY_DN11544_c1_g5	MA	0.00294062	5.88123e-05	50	0.331486	876	183.437	692.563	NA	2	0.0105389	1.98946	NA	NA	0.00233716	15.972:30:15.7906:15.7906:0.01:1	0.368601(0.522184:0.385666:0.197952)	-1131.91	NA	NA	NA
TRINITY_DN181_c0_g1	MA	0.00233702	4.67404e-05	50	0.331528	1089	228.149	860.851	NA	2	0.0105452	1.98945	NA	NA	0.0018572	1.19307:2.47561:0.666011:0.666011:0.01:1	0.2764(0.300275:0.289256:0.239669)	-1380.6	NA	NA	NA
TRINITY_DN12408_c0_g1	MA	0.00193422	3.86844e-05	50	0.333058	1320	278.347	1041.65	NA	2	0.0106318	1.98937	NA	NA	0.00153451	14.9638:30:14.6749:14.6749:0.01:1	0.30839(0.324263:0.346939:0.253968)	-1702.72	NA	NA	NA
TRINITY_DN1498_c0_g1	MA	0.00266494	5.32989e-05	50	0.334468	1008	213.717	794.283	NA	2	0.0107051	1.98929	NA	NA	0.00211122	30:26.4837:21.4445:21.4445:0.01:1	0.238095(0.275298:0.203869:0.235119)	-1230.32	NA	NA	NA
TRINITY_DN11105_c0_g1	MA	0.00318948	6.37897e-05	50	0.335118	792	168.305	623.695	NA	2	0.0107361	1.98926	NA	NA	0.00252525	1.35477:2.01618:0.765291:0.765291:0.01:1	0.269182(0.360377:0.175472:0.271698)	-971.395	NA	NA	NA
TRINITY_DN12182_c0_g5	MA	0.00526098	0.00010522	50	0.337031	489	104.618	384.382	NA	2	0.0108279	1.98917	NA	NA	0.00415795	30:23.4149:19.9834:19.9834:0.01:1	0.353659(0.490854:0.320122:0.25)	-639.35	NA	NA	NA
TRINITY_DN8664_c0_g1	MA	0.0097921	0.000195842	50	0.337297	744	175.726	568.274	NA	5	0.0307327	4.96927	NA	NA	0.00752555	12.239:0.39341:2.31367:4.00643:7.31308:1	0.289826(0.433735:0.238956:0.196787)	-939.351	NA	NA	NA
TRINITY_DN10273_c1_g1	MA	0.00237957	5.21418e-05	45.6366	0.338255	1068	229.984	838.016	NA	2	0.0119552	1.98804	NA	NA	0.00187838	8.52403:14.5442:21.2986:23.8248:0.01:1	0.38422(0.556022:0.42577:0.170868)	-1360.05	NA	NA	NA
TRINITY_DN4163_c0_g1	MA	0.00370594	7.41188e-05	50	0.338271	1194	116.991	1077.01	NA	4	0.00867124	3.99133	NA	NA	0.00335008	1.45008:2.49426:5.8517:3.60127:27.7999:1	0.288221(0.368421:0.302005:0.194236)	-1514.32	NA	NA	NA
TRINITY_DN18427_c0_g1	MA	0.00734703	0.000146941	50	0.338834	345	74.2663	270.734	NA	2	0.0109127	1.98909	NA	NA	0.0057971	0.01:0.01:0.01:0.01:0.226915:1	0.402299(0.418103:0.581897:0.206897)	-421.913	NA	NA	NA
TRINITY_DN882_c0_g1	MA	0.0017648	3.99813e-05	44.1407	0.339385	1455	314.874	1140.13	NA	2	0.0124356	1.98756	NA	NA	0.00139154	1.05114:2.20138:0.592135:0.592135:0.01:1	0.294925(0.339506:0.316872:0.228395)	-1843.56	NA	NA	NA
TRINITY_DN9500_c0_g1	MA	0.00432212	8.64424e-05	50	0.339903	603	130.594	472.406	NA	2	0.010997	1.989	NA	NA	0.00340478	30:28.3587:22.1183:22.1183:0.01:1	0.377888(0.413366:0.403465:0.316832)	-810.215	NA	NA	NA
TRINITY_DN5510_c0_g2	MA	0.00175815	3.72395e-05	47.2118	0.33991	1455	315.548	1139.45	NA	2	0.011663	1.98834	NA	NA	0.00138493	8.54423:14.4703:23.8089:22.9076:18.1592:1	0.290378(0.286598:0.406186:0.178351)	-1782.34	NA	NA	NA
TRINITY_DN7384_c0_g1	MA	0.00150153	3.06079e-05	49.0569	0.341388	1734	378.379	1355.62	NA	2	0.011315	1.98868	NA	NA	0.00118056	15.6496:5.88029:12.8788:19.1266:0.01:1	0.312896(0.406736:0.291883:0.240069)	-2230.75	NA	NA	NA
TRINITY_DN12374_c4_g1	MA	0.0014905	3.33072e-05	44.7502	0.341448	1755	383.06	1371.94	NA	2	0.0124012	1.9876	NA	NA	0.00117245	3.77788:0.88695:0.518334:0.518334:0.01:1	0.288965(0.365188:0.302048:0.199659)	-2204.05	NA	NA	NA
TRINITY_DN11866_c0_g5	MA	0.00232361	5.2312e-05	44.4183	0.341705	1122	245.042	876.958	NA	2	0.0125028	1.9875	NA	NA	0.00182757	30:27.5726:20.743:20.743:0.01:1	0.303556(0.350667:0.290667:0.269333)	-1426.2	NA	NA	NA
TRINITY_DN11910_c0_g2	MA	0.00611762	0.000122352	50	0.343238	429	94.0886	334.911	NA	2	0.0111746	1.98883	NA	NA	0.00480273	19.2445:30:19.2117:19.2117:0.01:1	0.344907(0.4375:0.291667:0.305556)	-561.668	NA	NA	NA
TRINITY_DN9436_c1_g1	MA	0.00214478	4.7003e-05	45.6307	0.343744	1203	264.937	938.063	NA	2	0.0123028	1.9877	NA	NA	0.00168279	3.85629:0.900185:0.529141:0.529141:0.01:1	0.321725(0.414179:0.324627:0.226368)	-1536.71	NA	NA	NA
TRINITY_DN13171_c0_g1	MA	0.00735644	0.000147129	50	0.343847	375	82.4098	292.59	NA	2	0.0112031	1.9888	NA	NA	0.00577212	30:8.20116:7.56123:7.56123:0.01:1	0.291005(0.376984:0.289683:0.206349)	-476.615	NA	NA	NA
TRINITY_DN10906_c2_g5	MA	0.00302521	6.06119e-05	49.9112	0.344033	1143	150.878	992.122	NA	3	0.00911305	2.99089	NA	NA	0.00263388	1.54979:2.94684:4.25533:3.31142:19.7298:1	0.280977(0.320681:0.293194:0.229058)	-1445.06	NA	NA	NA
TRINITY_DN5109_c0_g1	MA	0.00522642	0.000104528	50	0.35138	852	87.2712	764.729	NA	4	0.00910885	3.99089	NA	NA	0.00470178	0.01:0.01:0.56639:0.42699:1.24668:1	0.315268(0.407343:0.332168:0.206294)	-1110.52	NA	NA	NA
TRINITY_DN149_c0_g1	MA	0.00965895	0.00911977	1.05912	0.351707	429	131.654	297.346	NA	4	1.17922	2.82078	NA	NA	0.00949349	3.53871:4.74702:6.50414:5.33177:16.6414:1	0.403935(0.430556:0.555556:0.225694)	-574.568	NA	NA	NA
TRINITY_DN5449_c0_g1	MA	0.00620677	0.000124135	50	0.354672	423	97.1465	325.853	NA	2	0.0118545	1.98815	NA	NA	0.00480983	30:26.5216:21.7753:21.7753:0.01:1	0.307512(0.359155:0.288732:0.274648)	-549.775	NA	NA	NA
TRINITY_DN19749_c0_g1	MA	0.00648939	0.000129935	49.9432	0.359365	402	94.0616	307.938	NA	2	0.0121578	1.98784	NA	NA	0.00500138	1.12413:1.87403:0.660348:0.660348:0.01:1	0.411765(0.430147:0.441176:0.363971)	-544.65	NA	NA	NA
TRINITY_DN8958_c0_g1	MA	0.00514198	0.00010284	50	0.360583	687	95.8172	591.183	NA	3	0.00969321	2.99031	NA	NA	0.00443916	0.48142:0.805947:0.330868:0.330868:0.01:1	0.297826(0.436957:0.230435:0.226087)	-873.025	NA	NA	NA
TRINITY_DN5396_c0_g1	MA	0.00352734	7.05468e-05	50	0.360807	999	139.511	859.489	NA	3	0.00970761	2.99029	NA	NA	0.0030446	0.468572:0.854546:0.323351:0.323351:0.01:1	0.290918(0.396707:0.284431:0.191617)	-1267.26	NA	NA	NA
TRINITY_DN11700_c5_g3	MA	0.00314776	0.000121228	25.9657	0.363854	1104	155.75	948.25	NA	3	0.0188577	2.98114	NA	NA	0.00272078	0.01:0.01:7.90215:6.20061:22.1636:1	0.322493(0.382114:0.368564:0.216802)	-1404.85	NA	NA	NA
TRINITY_DN12476_c5_g1	MA	0.0103384	0.000206768	50	0.367114	669	48.9274	620.073	NA	6	0.0094538	5.99055	NA	NA	0.00959742	0.01:0.01:0.362389:0.681894:5.92521:1	0.322917(0.332589:0.241071:0.395089)	-850.001	NA	NA	NA
TRINITY_DN12406_c6_g3	MA	0.00140471	3.26048e-05	43.0828	0.367742	1896	460.076	1435.92	NA	2	0.0147641	1.98524	NA	NA	0.00107176	3.72286:0.848837:0.501167:0.501167:0.01:1	0.30753(0.395735:0.309637:0.21722)	-2409.57	NA	NA	NA
TRINITY_DN7566_c0_g1	MA	0.00207504	4.15008e-05	50	0.368257	1311	318.667	992.333	NA	2	0.0127632	1.98724	NA	NA	0.00158074	4.92767:0.721592:0.420556:0.420556:0.01:1	0.305936(0.410959:0.291096:0.215753)	-1657.82	NA	NA	NA
TRINITY_DN13200_c0_g1	MA	0.00176958	3.8858e-05	45.5397	0.369917	1512	370.028	1141.97	NA	2	0.0141299	1.98587	NA	NA	0.00134603	4.2397:0.800206:0.450889:0.450889:0.01:1	0.293069(0.393069:0.266337:0.219802)	-1904.82	NA	NA	NA
TRINITY_DN9450_c0_g1	MA	0.00208728	4.17455e-05	50	0.374082	1296	322.44	973.56	NA	2	0.0131607	1.98684	NA	NA	0.00157835	4.80496:0.748758:0.432602:0.432602:0.01:1	0.299461(0.423788:0.2806:0.193995)	-1624.22	NA	NA	NA
TRINITY_DN5170_c0_g1	MA	0.00359497	7.18994e-05	50	0.375084	975	142.647	832.353	NA	3	0.0102476	2.98975	NA	NA	0.00307953	0.85675:1.4506:0.873441:0.845643:0.271238:1	0.270961(0.337423:0.269939:0.205521)	-1226.2	NA	NA	NA
TRINITY_DN12736_c0_g3	MA	0.00614063	0.00549169	1.11817	0.375863	1344	215.6	1128.4	NA	8	1.1675	6.8325	NA	NA	0.00603653	1.02103:1.10651:0.670769:0.626174:0.255505:1	0.301411(0.368597:0.331849:0.203786)	-1747.33	NA	NA	NA
TRINITY_DN12544_c1_g7	MA	0.00767281	0.000153456	50	0.376175	354	88.5399	265.46	NA	2	0.0132529	1.98675	NA	NA	0.00579212	30:8.91767:8.45945:8.45945:0.01:1	0.358543(0.39916:0.483193:0.193277)	-462.27	NA	NA	NA
TRINITY_DN11667_c0_g1	MA	0.0099893	0.000203649	49.0515	0.378072	351	51.7333	299.267	NA	3	0.0105354	2.98946	NA	NA	0.00854701	0.01:0.01:7.44168:7.52661:20.0668:1	0.358757(0.415254:0.355932:0.305085)	-474.871	NA	NA	NA
TRINITY_DN5023_c0_g1	MA	0.00286099	6.31887e-05	45.277	0.382207	1233	184.596	1048.4	NA	3	0.0116212	2.98838	NA	NA	0.00244213	9.17999:15.8117:21.4961:20.8484:8.94292:1	0.321197(0.423544:0.299757:0.240291)	-1567.5	NA	NA	NA
TRINITY_DN10745_c0_g1	MA	0.00166335	3.3267e-05	50	0.385341	1617	420.929	1196.07	NA	2	0.0139787	1.98602	NA	NA	0.00123901	0.01:0.01:0.32282:0.193734:1.25349:1	0.444136(0.624074:0.484259:0.224074)	-2062.41	NA	NA	NA
TRINITY_DN9157_c0_g1	MA	0.00259734	5.32956e-05	48.7346	0.392609	1377	213.035	1163.96	NA	3	0.0112245	2.98878	NA	NA	0.00220375	3.73808:7.09568:4.58906:4.58906:8.73044:1	0.322826(0.419565:0.323913:0.225)	-1772.88	NA	NA	NA
TRINITY_DN12259_c0_g1	MA	0.0053157	0.00276091	1.92534	0.392779	1668	276.563	1391.44	NA	8	0.748592	7.25141	NA	NA	0.0048921	18.9835:18.9341:23.5719:25.0527:2.67208:1	0.255536(0.345601:0.224417:0.196589)	-2086.52	NA	NA	NA
TRINITY_DN7944_c0_g1	MA	0.00224711	4.74497e-05	47.3576	0.395804	1584	247.535	1336.46	NA	3	0.0116873	2.98831	NA	NA	0.00190336	9.08608:15.8587:21.1351:20.5518:8.03537:1	0.298047(0.39603:0.337429:0.160681)	-1959.08	NA	NA	NA
TRINITY_DN12019_c0_g2	MA	0.00203552	0.00151794	1.34097	0.397104	4113	687.76	3425.24	NA	8	1.04188	6.95812	NA	NA	0.00194897	1.95301:0.979281:1.24368:1.11928:1.57278:1	0.279276(0.3207:0.292274:0.224854)	-5003.7	NA	NA	NA
TRINITY_DN12445_c1_g1	MA	0.00154353	3.08706e-05	50	0.401538	2313	368.002	1945	NA	3	0.0113095	2.98869	NA	NA	0.00130286	0.692618:1.41342:0.703363:1.23795:0.01:1	0.290532(0.308042:0.374189:0.189364)	-2903.81	NA	NA	NA
TRINITY_DN10997_c1_g2	MA	0.00188244	3.76488e-05	50	0.402177	1536	427.845	1108.15	NA	2	0.0153252	1.98467	NA	NA	0.00136858	6.03985:0.777447:0.449142:0.449142:0.01:1	0.272904(0.350877:0.258285:0.209552)	-1888.56	NA	NA	NA
TRINITY_DN8302_c0_g1	MA	0.00644837	0.000128967	50	0.404732	429	120.407	308.593	NA	2	0.0154864	1.98451	NA	NA	0.00467471	2.11865:1.32647:0.874935:0.874935:0.01:1	0.361111(0.354167:0.506944:0.222222)	-525.102	NA	NA	NA
TRINITY_DN8433_c0_g1	MA	0.00465004	9.30009e-05	50	0.407274	789	127.62	661.38	NA	3	0.0115331	2.98847	NA	NA	0.00391295	4.47617:3.13892:1.36318:1.36318:0.01:1	0.293561(0.426136:0.295455:0.159091)	-979.85	NA	NA	NA
TRINITY_DN12758_c12_g5	MA	0.00473597	9.47194e-05	50	0.407821	753	121.99	631.01	NA	3	0.0115548	2.98845	NA	NA	0.00398406	0.01:0.01:0.01:0.01:0.639218:1	0.360558(0.472112:0.322709:0.286853)	-994.004	NA	NA	NA
TRINITY_DN2097_c0_g1	MA	0.00737612	0.000147522	50	0.409605	486	79.0906	406.909	NA	3	0.011617	2.98838	NA	NA	0.00619975	15.154:14.2662:24.7594:24.3942:9.58112:1	0.281893(0.333333:0.320988:0.191358)	-625.625	NA	NA	NA
TRINITY_DN12577_c1_g1	MA	0.00412766	9.29485e-05	44.408	0.412609	1113	138.532	974.468	NA	4	0.0127641	3.98724	NA	NA	0.00362547	10.378:16.7519:24.8911:23.8407:15.0114:1	0.281362(0.409946:0.264785:0.169355)	-1384.3	NA	NA	NA
TRINITY_DN10608_c0_g1	MA	0.00219814	5.09259e-05	43.1635	0.413043	1296	377.271	918.729	NA	2	0.0188481	1.98115	NA	NA	0.00157308	4.47667:0.794892:0.431163:0.431163:0.01:1	0.280216(0.334873:0.299076:0.206697)	-1624.35	NA	NA	NA
TRINITY_DN10831_c3_g4	MA	0.00674013	0.00244643	2.75508	0.414822	1977	448.341	1528.66	NA	11	1.05833	9.94167	NA	NA	0.00576641	5.81263:1.70526:1.29121:1.16118:0.151379:1	0.285101(0.268939:0.415909:0.170455)	-2468.2	NA	NA	NA
TRINITY_DN12273_c2_g1	MA	0.00138571	2.81876e-05	49.1603	0.417287	2607	435.101	2171.9	NA	3	0.0121756	2.98782	NA	NA	0.00115914	0.663497:1.44072:0.785077:1.16705:0.01:1	0.324521(0.343103:0.463793:0.166667)	-3268.98	NA	NA	NA
TRINITY_DN7431_c0_g1	MA	0.00470691	9.41381e-05	50	0.417899	645	191.302	453.698	NA	2	0.016725	1.98328	NA	NA	0.00333879	30:5.54353:4.97472:4.97472:0.01:1	0.350309(0.381944:0.456019:0.212963)	-828.954	NA	NA	NA
TRINITY_DN7593_c0_g1	MA	0.00732882	0.000148727	49.2771	0.419685	387	115.426	271.574	NA	2	0.0171029	1.9829	NA	NA	0.0051873	13.0532:8.51482:25.1477:23.2439:20.5849:1	0.429487(0.526923:0.615385:0.146154)	-467.705	NA	NA	NA
TRINITY_DN8211_c0_g1	MA	0.00767963	0.000166622	46.0901	0.420444	468	78.6751	389.325	NA	3	0.013096	2.9869	NA	NA	0.00641662	8.88978:15.7259:21.1271:20.5379:8.97935:1	0.33758(0.375796:0.347134:0.289809)	-625.55	NA	NA	NA
TRINITY_DN10275_c1_g5	MA	0.00644438	0.000128888	50	0.421247	564	95.0841	468.916	NA	3	0.0121173	2.98788	NA	NA	0.00537966	15.7634:12.3757:22.6133:22.4145:6.99742:1	0.253968(0.259259:0.275132:0.227513)	-698.47	NA	NA	NA
TRINITY_DN5103_c0_g1	MA	0.00257231	5.2033e-05	49.4362	0.422396	1404	237.827	1166.17	NA	3	0.0123249	2.98768	NA	NA	0.0021454	0.742891:1.36247:0.931071:0.881112:0.405423:1	0.331201(0.30597:0.452026:0.235608)	-1798.83	NA	NA	NA
TRINITY_DN11170_c7_g1	MA	0.0330169	0.016846	1.95993	0.424263	438	86.5533	351.447	NA	13	1.45118	11.5488	NA	NA	0.0298214	0.01:0.01:0.0932799:0.0606969:0.67289:1	0.399543(0.438356:0.417808:0.342466)	-642.461	NA	NA	NA
TRINITY_DN16546_c0_g1	MA	0.00271086	5.42172e-05	50	0.425013	1329	226.866	1102.13	NA	3	0.0122999	2.9877	NA	NA	0.00225736	0.827639:1.50475:0.908261:0.872233:0.297506:1	0.286787(0.365991:0.280405:0.213964)	-1688.03	NA	NA	NA
TRINITY_DN6796_c0_g1	MA	0.00567009	0.00011981	47.3256	0.426125	636	108.813	527.187	NA	3	0.0130273	2.98697	NA	NA	0.00472049	9.74476:15.908:25.4188:24.2339:19.0682:1	0.271226(0.339623:0.242925:0.231132)	-813.972	NA	NA	NA
TRINITY_DN10976_c1_g1	MA	0.0132021	0.000264043	50	0.426369	504	44.3661	459.634	NA	6	0.0115607	5.98844	NA	NA	0.0120632	1.36546:2.17334:6.02327:3.09657:23.5864:1	0.293886(0.366864:0.281065:0.233728)	-664.65	NA	NA	NA
TRINITY_DN21584_c0_g1	MA	0.0098813	0.000198916	49.6758	0.426962	372	63.7133	308.287	NA	3	0.0124294	2.98757	NA	NA	0.00822297	8.48055:15.2519:20.7216:20.2568:7.98887:1	0.282258(0.41129:0.298387:0.137097)	-468.744	NA	NA	NA
TRINITY_DN12245_c0_g3	MA	0.00473451	9.46903e-05	50	0.429266	969	126.674	842.326	NA	4	0.0119948	3.98801	NA	NA	0.00412797	0.01:0.01:1.15313:3.68853:8.33481:1	0.357585(0.458204:0.404025:0.210526)	-1268.08	NA	NA	NA
TRINITY_DN9136_c0_g1	MA	0.00310127	6.2406e-05	49.695	0.429489	1182	204.434	977.566	NA	3	0.0125716	2.98743	NA	NA	0.00257568	15.9758:13.4706:23.1479:22.9016:6.93889:1	0.272574(0.348101:0.226582:0.243038)	-1486.98	NA	NA	NA
TRINITY_DN1014_c0_g1	MA	0.00933074	0.000186615	50	0.429651	387	66.8185	320.181	NA	3	0.0124693	2.98753	NA	NA	0.00775194	0.01:0.01:7.55118:5.8445:22.614:1	0.35641(0.415385:0.4:0.253846)	-517.5	NA	NA	NA
TRINITY_DN8700_c0_g2	MA	0.00795112	0.000159022	50	0.430278	585	76.6207	508.379	NA	4	0.012021	3.98798	NA	NA	0.00693055	0.38809:0.654259:0.308761:0.582491:0.01:1	0.305272(0.357143:0.334184:0.22449)	-755.624	NA	NA	NA
TRINITY_DN4970_c0_g1	MA	0.00209414	4.18828e-05	50	0.433621	1749	306.298	1442.7	NA	3	0.0126846	2.98732	NA	NA	0.00173473	1.97808:4.58276:1.10338:1.10338:0.01:1	0.286164(0.349914:0.299314:0.209262)	-2215.83	NA	NA	NA
TRINITY_DN4980_c0_g1	MA	0.00591101	0.000146388	40.3791	0.433916	612	107.126	504.874	NA	3	0.0156819	2.98432	NA	NA	0.00490196	0.52688:0.919611:0.367775:0.367775:0.358371:1	0.294935(0.370098:0.276961:0.237745)	-789.372	NA	NA	NA
TRINITY_DN10602_c1_g1	MA	0.00357425	7.14849e-05	50	0.439968	855	278.736	576.264	NA	2	0.0191624	1.98084	NA	NA	0.00243232	8.86212:0.531639:0.330069:0.330069:0.01:1	0.375291(0.550699:0.374126:0.201049)	-1067.64	NA	NA	NA
TRINITY_DN12670_c1_g2	MA	0.00280127	5.60253e-05	50	0.441497	1299	232.71	1066.29	NA	3	0.0130377	2.98696	NA	NA	0.00230947	0.749074:1.29419:0.909925:0.859289:0.400511:1	0.351767(0.436636:0.358295:0.260369)	-1711.68	NA	NA	NA
TRINITY_DN20141_c0_g1	MA	0.0133834	0.000269716	49.6201	0.445118	348	47.4846	300.515	NA	4	0.0126972	3.9873	NA	NA	0.011594	0.01:0.01:0.644179:0.496271:1.71825:1	0.320513(0.423077:0.307692:0.230769)	-467.177	NA	NA	NA
TRINITY_DN9872_c0_g1	MA	0.00755371	0.000160091	47.1837	0.44673	483	87.6978	395.302	NA	3	0.0140395	2.98596	NA	NA	0.00621126	0.785772:1.33031:0.942767:0.892169:0.494878:1	0.347737(0.435185:0.33642:0.271605)	-646.634	NA	NA	NA
TRINITY_DN7393_c0_g1	MA	0.00455148	9.20065e-05	49.4691	0.447299	813	148.017	664.983	NA	3	0.0134382	2.98656	NA	NA	0.00373957	15.6066:13.1229:23.5678:23.1953:9.69918:1	0.324755(0.426471:0.319853:0.227941)	-1056.41	NA	NA	NA
TRINITY_DN11039_c4_g9	MA	0.0127716	0.000255433	50	0.448055	366	50.3705	315.63	NA	4	0.0127264	3.98727	NA	NA	0.0110491	0.01:0.01:1.26817:0.0372643:13.107:1	0.430328(0.467213:0.422131:0.401639)	-507.064	NA	NA	NA
TRINITY_DN6771_c0_g1	MA	0.00641355	0.000149801	42.8138	0.450317	570	104.608	465.392	NA	3	0.0156678	2.98433	NA	NA	0.00526401	29.574:28.8778:20.7877:20.7877:0.01:1	0.318499(0.434555:0.306283:0.21466)	-744.547	NA	NA	NA
TRINITY_DN12622_c3_g5	MA	0.00804229	0.000160846	50	0.450999	480	88.2256	391.774	NA	3	0.0134511	2.98655	NA	NA	0.00659366	18.4436:4.52321:12.3041:11.9109:3.62431:1	0.276749(0.317901:0.345679:0.166667)	-613.268	NA	NA	NA
TRINITY_DN11900_c3_g1	MA	0.000807902	1.7026e-05	47.4511	0.451619	5736	800.587	4935.41	NA	4	0.0136275	3.98637	NA	NA	0.000697518	0.557564:1.03977:0.998695:1.20746:0.370255:1	0.29587(0.369577:0.305802:0.212232)	-7227.83	NA	NA	NA
TRINITY_DN10902_c3_g2	MA	0.0039923	7.9846e-05	50	0.455238	921	171.566	749.434	NA	3	0.013673	2.98633	NA	NA	0.00326348	0.628729:1.34543:0.797172:0.751603:0.282161:1	0.307359(0.339286:0.396104:0.186688)	-1183.39	NA	NA	NA
TRINITY_DN12353_c1_g1	MA	0.00334837	6.69673e-05	50	0.45921	1128	212.568	915.432	NA	3	0.0138679	2.98613	NA	NA	0.00273	2.83178:8.51502:3.40183:3.40183:7.63078:1	0.326702(0.370027:0.342175:0.267905)	-1484.54	NA	NA	NA
TRINITY_DN7512_c0_g2	MA	0.0163793	0.000327587	50	0.463264	303	43.4805	259.52	NA	4	0.0133586	3.98664	NA	NA	0.0140759	2.57242:3.90085:3.52783:9.26015:8.61562:1	0.315359(0.323529:0.338235:0.284314)	-406.338	NA	NA	NA
TRINITY_DN6952_c0_g1	MA	0.00169323	3.38646e-05	50	0.473556	2202	432.303	1769.7	NA	3	0.0145856	2.98541	NA	NA	0.00136746	14.0274:6.18852:17.6877:19.9757:3.04616:1	0.27415(0.334014:0.314286:0.17415)	-2702.73	NA	NA	NA
TRINITY_DN12370_c2_g1	MA	0.00593763	0.000118753	50	0.474032	702	137.825	564.175	NA	3	0.0145864	2.98541	NA	NA	0.0047952	14.2249:30:13.7936:13.7936:0.01:1	0.322695(0.485106:0.314894:0.168085)	-849.787	NA	NA	NA
TRINITY_DN4821_c0_g1	MA	0.00510322	0.000102411	49.8305	0.474153	762	149.677	612.323	NA	3	0.0146446	2.98536	NA	NA	0.00412092	28.6709:30:22.0873:22.0873:0.01:1	0.337927(0.482283:0.374016:0.15748)	-974.895	NA	NA	NA
TRINITY_DN10521_c0_g1	MA	0.00394828	0.00224353	1.75985	0.47749	2244	434.069	1809.93	NA	8	0.959459	7.04054	NA	NA	0.00361852	3.68549:3.3142:1.92871:1.91007:0.734592:1	0.290387(0.349132:0.287049:0.23498)	-2870.37	NA	NA	NA
TRINITY_DN7445_c0_g1	MA	0.00498932	0.000101647	49.0846	0.48082	753	150.676	602.324	NA	3	0.0152118	2.98479	NA	NA	0.00401129	15.5624:6.54232:17.9012:19.6974:3.92488:1	0.303453(0.356574:0.290837:0.262948)	-978.675	NA	NA	NA
TRINITY_DN11776_c3_g8	MA	0.00209617	4.21003e-05	49.7898	0.481642	1836	368.609	1467.39	NA	3	0.0150597	2.98494	NA	NA	0.00168378	28.7976:30:21.959:21.959:0.01:1	0.314029(0.337684:0.408646:0.195759)	-2338.01	NA	NA	NA
TRINITY_DN8800_c0_g1	MA	0.00455088	9.10175e-05	50	0.488882	840	171.904	668.096	NA	3	0.0153592	2.98464	NA	NA	0.00363818	4.73095:3.38443:1.50572:1.50572:0.01:1	0.291222(0.323843:0.33274:0.217082)	-1064.6	NA	NA	NA
TRINITY_DN7943_c0_g1	MA	0.00199377	3.99757e-05	49.8744	0.490601	1941	399.468	1541.53	NA	3	0.0155068	2.98449	NA	NA	0.00159167	18.0812:5.52624:14.3947:13.7037:5.50018:1	0.34465(0.409722:0.417438:0.20679)	-2483.39	NA	NA	NA
TRINITY_DN8298_c0_g2	MA	0.00609579	0.000121916	50	0.491097	774	120.214	653.786	NA	4	0.0146559	3.98534	NA	NA	0.00516796	0.59594:1.03269:1.13844:1.05218:0.702853:1	0.302445(0.357143:0.318533:0.23166)	-1001.73	NA	NA	NA
TRINITY_DN3113_c0_g2	MA	0.0167964	0.000335927	50	0.495471	297	46.52	250.48	NA	4	0.0148029	3.9852	NA	NA	0.0142181	7.57297:4.14423:1.79171:1.79171:0.01:1	0.303333(0.355:0.395:0.16)	-389.196	NA	NA	NA
TRINITY_DN7838_c1_g1	MA	0.00724755	0.00014578	49.7157	0.49636	654	102.978	551.022	NA	4	0.0149801	3.98502	NA	NA	0.00612931	0.542874:0.91041:0.512754:0.495244:0.624823:1	0.294521(0.356164:0.276256:0.251142)	-851.605	NA	NA	NA
TRINITY_DN11867_c1_g1	MA	0.00382394	7.64788e-05	50	0.501496	1254	200.401	1053.6	NA	4	0.0151589	3.98484	NA	NA	0.00322506	0.544511:0.868776:0.532471:0.508258:0.899752:1	0.29634(0.359189:0.261337:0.268496)	-1596.76	NA	NA	NA
TRINITY_DN7906_c0_g1	MA	0.00933729	0.000191104	48.8597	0.501526	510	81.3608	428.639	NA	4	0.0154792	3.98452	NA	NA	0.00787819	0.852863:1.75317:0.585772:0.585772:0.01:1	0.300195(0.380117:0.307018:0.21345)	-663.031	NA	NA	NA
TRINITY_DN5309_c0_g1	MA	0.00473959	9.70925e-05	48.8152	0.50382	801	170.752	630.248	NA	3	0.0165583	2.98344	NA	NA	0.00374994	13.7456:7.96698:20.947:22.7671:3.33808:1	0.282772(0.292135:0.327715:0.228464)	-1022.25	NA	NA	NA
TRINITY_DN12661_c0_g1	MA	0.00115314	2.3962e-05	48.1237	0.512763	5859	661.391	5197.61	NA	6	0.0158234	5.98418	NA	NA	0.00102567	2.7589:6.17937:6.83113:11.0259:12.7812:1	0.288468(0.384084:0.285312:0.196008)	-7129.34	NA	NA	NA
TRINITY_DN12714_c1_g2	MA	0.0102868	0.000205736	50	0.514752	378	82.8433	295.157	NA	3	0.0167465	2.98325	NA	NA	0.0080774	9.22147:6.87362:6.24025:6.24025:6.89806:1	0.276903(0.413386:0.169291:0.248031)	-476.886	NA	NA	NA
TRINITY_DN12846_c1_g2	MA	0.0025703	5.1406e-05	50	0.514932	1860	308.087	1551.91	NA	4	0.0158189	3.98418	NA	NA	0.00215308	0.479186:0.86082:0.428315:0.401957:0.150892:1	0.284677(0.352419:0.262903:0.23871)	-2333.84	NA	NA	NA
TRINITY_DN2084_c0_g1	MA	0.00485351	0.000100086	48.4934	0.518318	1002	167.323	834.677	NA	4	0.0164673	3.98353	NA	NA	0.00405974	19.3814:15.0493:24.4129:23.609:20.5012:1	0.312375(0.423653:0.30988:0.203593)	-1213.67	NA	NA	NA
TRINITY_DN11741_c1_g1	MA	0.00539852	0.000116347	46.4	0.51851	720	159.686	560.314	NA	3	0.0183138	2.98169	NA	NA	0.00422701	16.5651:6.56202:16.803:16.212:6.64445:1	0.309722(0.310417:0.439583:0.179167)	-916.173	NA	NA	NA
TRINITY_DN21763_c0_g1	MA	0.00405677	0.0014814	2.73847	0.521957	1107	186.645	920.355	NA	4	0.275795	3.7242	NA	NA	0.00362255	1.30379:2.37572:1.35255:1.31287:0.333117:1	0.294038(0.352304:0.306233:0.223577)	-1403.03	NA	NA	NA
TRINITY_DN11311_c0_g1	MA	0.00777909	0.000155582	50	0.523436	627	106.006	520.994	NA	4	0.0162116	3.98379	NA	NA	0.00649019	5.32135:4.19732:7.36801:6.60412:15.3686:1	0.321429(0.416667:0.319048:0.228571)	-819.629	NA	NA	NA
TRINITY_DN12099_c3_g3	MA	0.00705692	0.000141138	50	0.524913	564	127.193	436.807	NA	3	0.0173702	2.98263	NA	NA	0.00549727	5.98512:3.48646:1.51719:1.51719:0.01:1	0.320106(0.494709:0.251323:0.214286)	-698.027	NA	NA	NA
TRINITY_DN20003_c0_g1	MA	0.0063886	0.000127772	50	0.525882	633	143.165	489.835	NA	3	0.0174345	2.98257	NA	NA	0.00497259	30:25.5807:20.9923:20.9923:0.01:1	0.291667(0.240566:0.393868:0.240566)	-813.959	NA	NA	NA
TRINITY_DN6076_c0_g1	MA	0.0102372	0.000211416	48.4221	0.538032	498	87.369	410.631	NA	4	0.0174992	3.9825	NA	NA	0.00847829	10.4061:8.50302:8.27596:15.3563:0.01:1	0.289421(0.344311:0.296407:0.227545)	-641.942	NA	NA	NA
TRINITY_DN4176_c0_g1	MA	0.0084951	0.000170245	49.8994	0.539631	468	109.731	358.269	NA	3	0.0183016	2.9817	NA	NA	0.00654319	15.7203:6.46662:17.1168:16.6524:6.06533:1	0.262821(0.246795:0.342949:0.198718)	-585.893	NA	NA	NA
TRINITY_DN7652_c0_g2	MA	0.00493711	0.000103691	47.6139	0.543607	1185	171.791	1013.21	NA	5	0.0177416	4.98226	NA	NA	0.00423641	9.26258:16.3431:17.2851:22.2643:1.82289:1	0.273569(0.338384:0.285354:0.19697)	-1490.73	NA	NA	NA
TRINITY_DN9224_c1_g1	MA	0.00968872	0.000193774	50	0.54898	417	100.204	316.796	NA	3	0.018859	2.98114	NA	NA	0.00740711	5.32512:3.72986:1.5954:1.5954:0.01:1	0.294048(0.407143:0.225:0.25)	-538.476	NA	NA	NA
TRINITY_DN12323_c1_g1	MA	0.00509163	0.000101833	50	0.561283	795	197.734	597.266	NA	3	0.0197332	2.98027	NA	NA	0.00385056	0.609672:1.98593:1.06732:0.965202:0.614178:1	0.365915(0.332707:0.595865:0.169173)	-991.931	NA	NA	NA
TRINITY_DN4498_c0_g2	MA	0.0109805	0.0108078	1.01597	0.568192	393	74.3583	318.642	NA	4	0.747152	3.25285	NA	NA	0.0109478	30:28.2823:22.1173:22.1173:0.01:1	0.244949(0.352273:0.204545:0.17803)	-492.594	NA	NA	NA
TRINITY_DN6907_c0_g1	MA	0.0101286	0.000203981	49.6548	0.581312	588	93.6695	494.331	NA	5	0.0190079	4.98099	NA	NA	0.00854761	18.122:16.3383:23.4801:23.2201:6.6759:1	0.323129(0.413265:0.321429:0.234694)	-741.48	NA	NA	NA
TRINITY_DN21392_c0_g1	MA	0.0102156	0.000204312	50	0.584888	486	95.9405	390.06	NA	4	0.0195808	3.98042	NA	NA	0.0082393	2.73842:2.04754:1.65761:1.61857:0.522782:1	0.317996(0.420245:0.300613:0.233129)	-635.273	NA	NA	NA
TRINITY_DN11147_c0_g1	MA	0.00856131	0.00813449	1.05247	0.586297	609	98.2483	510.752	NA	5	0.772636	4.22736	NA	NA	0.00849245	17.8661:16.8053:23.2819:23.1265:4.00835:1	0.25817(0.303922:0.262255:0.208333)	-779.076	NA	NA	NA
TRINITY_DN11470_c0_g1	MA	0.00178503	3.57007e-05	50	0.588681	2877	574.907	2302.09	NA	4	0.0198793	3.98012	NA	NA	0.00143547	30:26.8807:21.1547:21.1547:0.01:1	0.298958(0.382812:0.305729:0.208333)	-3652.31	NA	NA	NA
TRINITY_DN4235_c0_g1	MA	0.00767359	0.00729012	1.0526	0.606464	792	113.653	678.347	NA	6	0.823887	5.17611	NA	NA	0.00761856	6.8181:17.9535:17.1944:16.2566:5.46241:1	0.274214(0.34717:0.250943:0.224528)	-1009.75	NA	NA	NA
TRINITY_DN8162_c0_g1	MA	0.00525378	0.00425664	1.23425	0.621249	993	174.967	818.033	NA	5	0.738491	4.26151	NA	NA	0.00507808	15.7968:17.2704:23.552:23.2484:6.12056:1	0.330312(0.438066:0.285498:0.267372)	-1299.71	NA	NA	NA
TRINITY_DN12366_c1_g1	MA	0.00653329	0.00630893	1.03556	0.662116	1095	156.802	938.198	NA	7	0.972745	6.02726	NA	NA	0.00650117	3.84723:2.78559:4.5438:9.77504:8.7131:1	0.334244(0.427596:0.315574:0.259563)	-1443.07	NA	NA	NA
TRINITY_DN6973_c0_g1	MA	0.00441863	0.0037432	1.18044	0.67016	1401	236.048	1164.95	NA	6	0.879023	5.12098	NA	NA	0.00430483	5.23641:20.7547:10.909:10.5485:1.44387:1	0.280983(0.388889:0.228632:0.225427)	-1776.19	NA	NA	NA
TRINITY_DN11928_c0_g3	MA	0.00171682	0.00124764	1.37605	0.676083	3771	645.523	3125.48	NA	6	0.783031	5.21697	NA	NA	0.00163651	5.23198:4.20159:8.20041:7.12737:17.0324:1	0.312136(0.386725:0.319555:0.230127)	-4845.86	NA	NA	NA
TRINITY_DN12436_c2_g3	MA	0.00545196	0.00358245	1.52185	0.702768	1200	219.25	980.75	NA	6	0.768486	5.23151	NA	NA	0.00511038	15.7132:18.807:21.971:21.8119:3.25289:1	0.266417(0.291771:0.261845:0.245636)	-1511.22	NA	NA	NA
TRINITY_DN7076_c0_g1	MA	0.00598592	0.00495944	1.20698	0.722316	924	208.713	715.287	NA	5	0.973434	4.02657	NA	NA	0.00575406	0.66212:8.1064:1.31756:1.22026:0.143782:1	0.308522(0.328479:0.464401:0.132686)	-1102.28	NA	NA	NA
TRINITY_DN7311_c0_g1	MA	0.00619731	0.00454751	1.36279	0.754255	1218	220.737	997.263	NA	7	0.978072	6.02193	NA	NA	0.00589831	3.03718:3.7607:1.69742:1.69742:0.388923:1	0.290336(0.350123:0.308354:0.212531)	-1574.83	NA	NA	NA
TRINITY_DN6680_c0_g1	MA	0.0106499	0.00826193	1.28903	0.801691	726	149.207	576.793	NA	7	1.16997	5.83003	NA	NA	0.0101591	21.0849:20.6212:22.813:25.0871:0.01:1	0.301783(0.288066:0.450617:0.166667)	-925.632	NA	NA	NA
TRINITY_DN11840_c0_g1	MA	0.00869295	0.00663609	1.30995	0.811425	642	182.434	459.566	NA	5	1.16282	3.83718	NA	NA	0.00810846	3.88066:0.374793:0.260593:0.260593:0.01:1	0.289147(0.365116:0.283721:0.218605)	-832.157	NA	NA	NA
TRINITY_DN12109_c4_g2	MA	0.00541291	0.00360737	1.50051	0.81748	1422	306.119	1115.88	NA	7	1.08196	5.91804	NA	NA	0.00502422	20.6486:22.0286:22.5123:23.8445:0.01:1	0.343158(0.447368:0.418947:0.163158)	-1819.36	NA	NA	NA
TRINITY_DN12528_c6_g1	MA	0.00672807	0.00430475	1.56294	0.820148	1299	250.054	1048.95	NA	8	1.05871	6.94129	NA	NA	0.00626159	2.64525:3.1324:1.41241:1.39409:0.132495:1	0.264593(0.330645:0.246544:0.21659)	-1647.56	NA	NA	NA
TRINITY_DN12366_c13_g1	MA	0.0310815	0.0208719	1.48915	0.853737	348	60.0691	287.931	NA	10	1.2288	8.7712	NA	NA	0.0293192	0.01:0.01:0.162834:0.0871528:0.743153:1	0.420228(0.397436:0.418803:0.444444)	-509.237	NA	NA	NA
TRINITY_DN11354_c0_g1	MA	0.0180507	0.0103052	1.75161	0.872378	390	112.734	277.266	NA	6	1.13037	4.86963	NA	NA	0.0158118	4.35431:0.418756:0.646893:0.594542:1.07909:1	0.324427(0.396947:0.305344:0.270992)	-534.386	NA	NA	NA
TRINITY_DN15092_c0_g1	MA	0.00937346	0.00940684	0.996451	0.625057	558	99.0896	458.91	NA	5	0.890499	4.1095	NA	NA	0.00937938	9.21612:4.87073:6.66671:11.52:4.21021:1	0.335116(0.454545:0.331551:0.219251)	-716.933	NA	NA	NA
TRINITY_DN10801_c12_g3	MA	0.00553217	0.00558551	0.990449	0.292217	924	198.268	725.732	NA	5	1.08099	3.91901	NA	NA	0.00554361	3.04296:3.8309:2.44804:2.40527:0.54637:1	0.3452(0.364078:0.433657:0.237864)	-1206.55	NA	NA	NA
TRINITY_DN9286_c0_g1	MA	0.00368594	0.00372434	0.98969	0.578923	1386	219.905	1166.1	NA	5	0.800249	4.19975	NA	NA	0.00369203	5.84947:4.39089:6.64353:6.21702:10.5726:1	0.296537(0.37013:0.279221:0.24026)	-1792.33	NA	NA	NA
TRINITY_DN11613_c2_g1	MA	0.00548266	0.00556563	0.985093	0.566414	945	145.169	799.831	NA	5	0.777906	4.22209	NA	NA	0.00549541	19.0854:16.0859:19.2571:23.6037:0.01:1	0.271097(0.365506:0.262658:0.185127)	-1190.52	NA	NA	NA
TRINITY_DN10902_c1_g1	MA	0.00349063	0.00359282	0.971558	0.620401	1191	257.14	933.86	NA	4	0.883308	3.11669	NA	NA	0.00351269	23.2423:30:19.0443:19.0443:0.01:1	0.277219(0.296482:0.305276:0.229899)	-1519.76	NA	NA	NA
TRINITY_DN12327_c2_g2	MA	0.00168443	0.00173461	0.971074	0.49619	1770	369.882	1400.12	NA	3	0.6416	2.3584	NA	NA	0.00169492	30:25.5042:20.9012:20.9012:0.01:1	0.315003(0.521151:0.203046:0.220812)	-1919.7	NA	NA	NA
TRINITY_DN12686_c2_g4	MA	0.00320471	0.00332566	0.96363	0.585973	1260	249.917	1010.08	NA	4	0.817214	3.18279	NA	NA	0.0032287	30:27.6555:21.6304:21.6304:0.01:1	0.292162(0.377672:0.283848:0.214964)	-1606.37	NA	NA	NA
TRINITY_DN12740_c5_g1	MA	0.0020805	0.00219189	0.949182	0.551691	1503	364.714	1138.29	NA	3	0.75711	2.24289	NA	NA	0.00210753	27.1903:30:21.6422:21.6422:0.01:1	0.323041(0.339641:0.343625:0.285857)	-1914.17	NA	NA	NA
TRINITY_DN7035_c0_g1	MA	0.0122472	0.0129079	0.948813	0.268036	492	83.064	408.936	NA	6	1.05799	4.94201	NA	NA	0.0123587	1.46217:3.30295:1.20705:1.80638:0.01:1	0.316162(0.384848:0.312121:0.251515)	-651.527	NA	NA	NA
TRINITY_DN9783_c0_g1	MA	0.00409455	0.00435181	0.940884	0.564125	999	187.562	811.438	NA	4	0.78888	3.21112	NA	NA	0.00414286	30:27.8579:21.7159:21.7159:0.01:1	0.298403(0.399701:0.290419:0.20509)	-1278.25	NA	NA	NA
TRINITY_DN8625_c0_g1	MA	0.00990406	0.0108363	0.913973	0.607485	513	87.1967	425.803	NA	5	0.915221	4.08478	NA	NA	0.0100625	17.2518:17.2966:26.7912:26.0208:15.2672:1	0.305233(0.409884:0.258721:0.247093)	-672.621	NA	NA	NA
TRINITY_DN14532_c0_g1	MA	0.00574873	0.0063984	0.898464	0.554741	690	126.427	563.573	NA	4	0.799188	3.20081	NA	NA	0.00586777	5.14355:17.7321:13.0389:12.6134:2.83734:1	0.272727(0.316017:0.244589:0.257576)	-887.098	NA	NA	NA
TRINITY_DN12610_c2_g2	MA	0.00309127	0.00345367	0.895066	0.561537	1629	247.383	1381.62	NA	5	0.833487	4.16651	NA	NA	0.0031463	6.2561:4.17527:6.44726:6.01396:10.7664:1	0.28125(0.305147:0.321691:0.216912)	-2069.47	NA	NA	NA
TRINITY_DN5706_c0_g2	MA	0.0110703	0.0127007	0.871626	0.430461	636	128.756	507.244	NA	7	1.57877	5.42123	NA	NA	0.0114003	19.6341:19.2489:23.1686:23.036:3.07919:1	0.273585(0.334906:0.28066:0.205189)	-830.294	NA	NA	NA
TRINITY_DN12695_c2_g1	MA	0.016484	0.0189517	0.869791	0.594752	672	123.97	548.03	NA	11	2.27035	8.72965	NA	NA	0.0169392	19.8103:27.41:18.6267:18.5021:1.63508:1	0.285926(0.391111:0.246667:0.22)	-895.93	NA	NA	NA
TRINITY_DN6991_c0_g1	MA	0.00280462	0.00324432	0.864471	0.594681	1791	295.71	1495.29	NA	5	0.930873	4.06913	NA	NA	0.00287722	5.3469:4.12478:6.05316:5.67039:10.0265:1	0.302118(0.34699:0.341137:0.218227)	-2304.31	NA	NA	NA
TRINITY_DN9409_c0_g1	MA	0.00346955	0.00401967	0.863144	0.227276	1428	260.852	1167.15	NA	5	1.02838	3.97162	NA	NA	0.00357004	3.30589:3.05763:2.15683:2.12556:0.469107:1	0.294899(0.41195:0.252621:0.220126)	-1784.03	NA	NA	NA
TRINITY_DN11233_c5_g1	MA	0.00176489	0.00208464	0.846617	0.556336	2253	415.146	1837.85	NA	4	0.842464	3.15754	NA	NA	0.00182381	18.062:11.321:15.8942:20.274:0.01:1	0.299424(0.394947:0.285239:0.218085)	-2845.81	NA	NA	NA
TRINITY_DN5776_c0_g1	MA	0.00446662	0.00530632	0.841756	0.560626	672	166.791	505.209	NA	3	0.845148	2.15485	NA	NA	0.00467504	18.5091:3.7237:7.78357:17.8188:0.01:1	0.245926(0.313333:0.182222:0.242222)	-832.441	NA	NA	NA
TRINITY_DN12926_c0_g1	MA	0.0141951	0.016902	0.839847	0.273273	351	72.1494	278.851	NA	5	1.1776	3.8224	NA	NA	0.0147515	13.4133:12.2825:17.4993:20.1253:2.31883:1	0.31339(0.316239:0.350427:0.273504)	-480.458	NA	NA	NA
TRINITY_DN11610_c0_g1	MA	0.00247496	0.00295724	0.836915	0.277328	2085	432.275	1652.72	NA	5	1.19054	3.80946	NA	NA	0.00257495	2.33508:0.216407:0.225337:1.12492:0.01:1	0.275383(0.308908:0.295259:0.221983)	-2587.06	NA	NA	NA
TRINITY_DN6475_c0_g1	MA	0.00598235	0.00717261	0.834055	0.224267	648	148.598	499.402	NA	4	1.05178	2.94822	NA	NA	0.0062553	1.01436:0.395549:1.17673:1.27765:0.505225:1	0.368664(0.437788:0.315668:0.352535)	-859.954	NA	NA	NA
TRINITY_DN5328_c0_g1	MA	0.0100574	0.0120613	0.833855	0.242319	696	94.1832	601.817	NA	7	1.10616	5.89384	NA	NA	0.0103286	0.37896:0.634869:1.5017:1.78902:1.07332:1	0.300429(0.418455:0.291845:0.190987)	-903.067	NA	NA	NA
TRINITY_DN11506_c3_g4	MA	0.00859353	0.0104132	0.82525	0.232537	459	107.669	351.331	NA	4	1.08318	2.91682	NA	NA	0.00902039	16.241:5.75844:17.3958:19.346:2.89418:1	0.322511(0.275974:0.529221:0.162338)	-578.463	NA	NA	NA
TRINITY_DN11186_c1_g1	MA	0.00666279	0.00808628	0.823962	0.521389	450	100.463	349.537	NA	3	0.77584	2.22416	NA	NA	0.00698059	30:21.7278:18.0791:18.0791:0.01:1	0.296909(0.397351:0.238411:0.254967)	-581.983	NA	NA	NA
TRINITY_DN6699_c0_g1	MA	0.00391732	0.00478664	0.818386	0.494476	1029	161.353	867.647	NA	4	0.740642	3.25936	NA	NA	0.00405363	6.55401:0.994557:3.18868:2.27338:13.3489:1	0.296996(0.377907:0.28343:0.229651)	-1317.43	NA	NA	NA
TRINITY_DN5936_c0_g1	MA	0.00461349	0.00574373	0.803221	0.596522	837	170.3	666.7	NA	4	0.965136	3.03486	NA	NA	0.00484345	2.28175:1.05377:3.01483:7.73828:10.1218:1	0.290476(0.296429:0.391071:0.183929)	-1034.51	NA	NA	NA
TRINITY_DN5412_c0_g1	MA	0.00456526	0.00581094	0.785631	0.406991	432	122.369	309.631	NA	2	0.669368	1.33063	NA	NA	0.00491811	30:10.9877:10.2612:10.2612:0.01:1	0.233796(0.284722:0.184028:0.232639)	-526.264	NA	NA	NA
TRINITY_DN11920_c5_g6	MA	0.0120974	0.0154206	0.7845	0.593027	600	176.122	423.878	NA	7	2.42376	4.57624	NA	NA	0.0130729	6.47171:0.495467:0.101814:0.101814:1.08899:1	0.359167(0.545:0.3125:0.22)	-776.471	NA	NA	NA
TRINITY_DN22990_c0_g1	MA	0.00775384	0.00993822	0.780204	0.525268	507	86.0748	420.925	NA	4	0.830673	3.16933	NA	NA	0.00812469	8.84198:5.58779:4.80563:4.80563:4.32741:1	0.282051(0.363905:0.269231:0.213018)	-660.072	NA	NA	NA
TRINITY_DN12706_c1_g2	MA	0.00422223	0.00543652	0.776641	0.426835	462	142.079	319.921	NA	2	0.727599	1.2724	NA	NA	0.00459566	16.3335:30:16.1146:16.1146:0.01:1	0.383117(0.522727:0.402597:0.224026)	-554.723	NA	NA	NA
TRINITY_DN10333_c0_g1	MA	0.00524981	0.0067629	0.776266	0.366084	1122	234.208	887.792	NA	6	1.52187	4.47813	NA	NA	0.00556566	30:27.3836:21.2508:21.2508:0.01:1	0.283556(0.350667:0.257333:0.242667)	-1449.29	NA	NA	NA
TRINITY_DN1075_c0_g1	MA	0.00361809	0.00467893	0.773273	0.21847	1341	239.015	1101.98	NA	5	1.09524	3.90476	NA	NA	0.00380717	1.1318:1.14607:0.622651:0.604647:0.156984:1	0.298285(0.354586:0.35123:0.189038)	-1711.74	NA	NA	NA
TRINITY_DN7406_c0_g1	MA	0.00581455	0.00755994	0.769127	0.511393	675	110.609	564.391	NA	4	0.812258	3.18774	NA	NA	0.00610056	16.212:13.6259:22.9992:22.7445:6.40917:1	0.280973(0.311947:0.307522:0.223451)	-866.36	NA	NA	NA
TRINITY_DN11382_c2_g2	MA	0.00233562	0.00303781	0.768849	0.513642	1263	276.686	986.314	NA	3	0.801978	2.19802	NA	NA	0.00248945	17.5577:4.30858:8.40863:18.4519:0.01:1	0.26445(0.27791:0.276722:0.238717)	-1582.56	NA	NA	NA
TRINITY_DN12341_c2_g2	MA	0.00806935	0.0105122	0.767617	0.21959	603	107.895	495.105	NA	5	1.10561	3.89439	NA	NA	0.00850646	2.31134:2.29057:2.64201:2.54564:1.5255:1	0.335809(0.49505:0.314356:0.19802)	-771.237	NA	NA	NA
TRINITY_DN5562_c0_g1	MA	0.00752924	0.00988178	0.761932	0.200337	651	110.084	540.916	NA	5	1.05399	3.94601	NA	NA	0.00792705	17.5968:14.3491:23.8462:24.5563:6.69181:1	0.329511(0.355505:0.474771:0.158257)	-850.333	NA	NA	NA
TRINITY_DN4553_c0_g1	MA	0.00578774	0.00763456	0.758097	0.208397	837	144.952	692.048	NA	5	1.08239	3.91761	NA	NA	0.00610757	1.20103:1.12288:0.635023:0.620064:0.170935:1	0.270012(0.320789:0.322581:0.166667)	-1055.68	NA	NA	NA
TRINITY_DN9826_c0_g1	MA	0.00375374	0.00496432	0.756143	0.444309	1836	381.184	1454.82	NA	7	1.8014	5.1986	NA	NA	0.00400507	5.34042:2.32016:1.14383:1.14383:1.45975:1	0.265633(0.334421:0.282219:0.180261)	-2278.04	NA	NA	NA
TRINITY_DN12692_c0_g1	MA	0.00264217	0.00349607	0.755754	0.210574	2223	321.281	1901.72	NA	6	1.0962	4.9038	NA	NA	0.00276558	0.986155:0.924247:0.630986:0.600973:1.27326:1	0.30301(0.42655:0.295822:0.186658)	-2835.14	NA	NA	NA
TRINITY_DN8784_c0_g2	MA	0.00576335	0.00768686	0.749767	0.216097	1017	149.466	867.534	NA	6	1.12111	4.87889	NA	NA	0.00604604	1.36347:1.25225:1.72934:1.62537:1.11393:1	0.275(0.313235:0.311765:0.2)	-1300.16	NA	NA	NA
TRINITY_DN11283_c2_g6	MA	0.0271849	0.0362865	0.749174	0.241279	363	62.8525	300.147	NA	10	2.18454	7.81546	NA	NA	0.0287608	0.01:0.01:0.138136:0.0357678:1.42521:1	0.430328(0.422131:0.508197:0.360656)	-527.309	NA	NA	NA
TRINITY_DN14906_c0_g1	MA	0.00868374	0.0116483	0.745495	0.207752	435	95.2479	339.752	NA	4	1.09313	2.90687	NA	NA	0.00933286	0.246997:0.487582:0.200256:0.200256:0.01:1	0.442922(0.558219:0.431507:0.339041)	-604.204	NA	NA	NA
TRINITY_DN9927_c0_g1	MA	0.00210627	0.0028306	0.744106	0.532181	2808	333.646	2474.35	NA	6	0.920476	5.07952	NA	NA	0.00219233	3.15599:2.23069:4.9254:6.59989:15.328:1	0.291533(0.411419:0.273746:0.189434)	-3457.36	NA	NA	NA
TRINITY_DN11793_c2_g2	MA	0.00342263	0.00460157	0.743796	0.222071	1137	259.064	877.936	NA	4	1.13616	2.86384	NA	NA	0.00369125	0.971181:3.25618:0.692479:0.692479:0.01:1	0.347405(0.452507:0.403694:0.186016)	-1386.94	NA	NA	NA
TRINITY_DN11777_c1_g1	MA	0.00456312	0.00614151	0.742997	0.183891	840	170.785	669.215	NA	4	1.02265	2.97735	NA	NA	0.00488403	16.9203:12.7958:18.9053:22.3654:0.01:1	0.34223(0.455516:0.364769:0.206406)	-1092.8	NA	NA	NA
TRINITY_DN9040_c0_g1	MA	0.00411088	0.0055515	0.740498	0.556307	948	174.499	773.501	NA	4	0.934054	3.06595	NA	NA	0.00437605	17.5994:6.4514:18.4795:17.321:10.9935:1	0.289169(0.35489:0.293375:0.219243)	-1216.17	NA	NA	NA
TRINITY_DN12743_c0_g3	MA	0.00553065	0.00752567	0.734905	0.222528	873	157.438	715.562	NA	5	1.15203	3.84797	NA	NA	0.00589044	1.24387:1.20515:0.720896:0.707782:0.626937:1	0.272623(0.32646:0.264605:0.226804)	-1117.19	NA	NA	NA
TRINITY_DN5554_c0_g1	MA	0.00712523	0.00969847	0.734675	0.529153	828	97.3902	730.61	NA	6	0.921454	5.07855	NA	NA	0.00742789	2.37364:7.29067:4.40059:3.85678:10.612:1	0.254513(0.355596:0.252708:0.155235)	-1035.2	NA	NA	NA
TRINITY_DN9752_c0_g1	MA	0.0042913	0.00584434	0.734267	0.508132	900	146.303	753.697	NA	4	0.836356	3.16364	NA	NA	0.00454376	14.7236:15.6049:24.0101:23.7302:6.46104:1	0.275194(0.335548:0.272425:0.217608)	-1151.07	NA	NA	NA
TRINITY_DN10802_c0_g1	MA	0.00427883	0.00584028	0.73264	0.516747	891	148.149	742.851	NA	4	0.855871	3.14413	NA	NA	0.00453846	6.86393:16.5372:16.618:16.094:4.44255:1	0.302573(0.422819:0.238255:0.246644)	-1144.2	NA	NA	NA
TRINITY_DN6949_c0_g1	MA	0.00559484	0.0076368	0.732616	0.510985	504	109.439	394.561	NA	3	0.823879	2.17612	NA	NA	0.00603823	10.139:30:9.91077:9.91077:0.01:1	0.275148(0.337278:0.16568:0.322485)	-641.305	NA	NA	NA
TRINITY_DN12574_c0_g1	MA	0.00958311	0.0131583	0.728293	0.536036	402	70.1131	331.887	NA	4	0.899394	3.10061	NA	NA	0.0102067	17.2737:15.4814:27.7405:26.6409:22.1852:1	0.339506(0.348148:0.359259:0.311111)	-545.426	NA	NA	NA
TRINITY_DN12373_c4_g1	MA	0.00140498	0.00193055	0.727761	0.514432	1995	438.158	1556.84	NA	3	0.836623	2.16338	NA	NA	0.00152041	27.3004:30:21.6679:21.6679:0.01:1	0.342092(0.424925:0.332583:0.268769)	-2600	NA	NA	NA
TRINITY_DN12459_c3_g1	MA	0.00385905	0.00530899	0.72689	0.187485	1245	202.061	1042.94	NA	5	1.05222	3.94778	NA	NA	0.00409437	16.8962:15.2548:24.9123:25.7215:7.61862:1	0.277244(0.34375:0.272837:0.215144)	-1585.3	NA	NA	NA
TRINITY_DN4640_c0_g1	MA	0.002819	0.00389477	0.723791	0.458453	1017	191.215	825.785	NA	3	0.727134	2.27287	NA	NA	0.00302126	30:23.2493:19.2772:19.2772:0.01:1	0.280882(0.313235:0.302941:0.226471)	-1278.06	NA	NA	NA
TRINITY_DN7214_c0_g1	MA	0.00523382	0.00723668	0.723235	0.204308	918	157.043	760.957	NA	5	1.11001	3.88999	NA	NA	0.00557645	1.16802:1.17213:0.657857:0.640127:0.179243:1	0.295331(0.294788:0.394137:0.197068)	-1185.46	NA	NA	NA
TRINITY_DN10018_c0_g2	MA	0.0140274	0.0194318	0.721877	0.204356	615	109.472	505.528	NA	9	2.07682	6.92318	NA	NA	0.0149894	0.527144:0.641906:0.626911:0.659141:0.687898:1	0.300162(0.332524:0.364078:0.203883)	-827.04	NA	NA	NA
TRINITY_DN2880_c0_g1	MA	0.00729096	0.0101302	0.719725	0.33432	1584	269.293	1314.71	NA	12	2.65854	9.34146	NA	NA	0.00777365	24.6265:18.3904:21.2784:19.9627:9.55314:1	0.325772(0.371456:0.404537:0.201323)	-2088.25	NA	NA	NA
TRINITY_DN7971_c0_g1	MA	0.00619738	0.00872227	0.710523	0.188765	771	125.715	645.285	NA	5	1.07595	3.92405	NA	NA	0.00660907	3.08645:3.42444:2.31955:2.28579:0.529001:1	0.30491(0.426357:0.30814:0.180233)	-988.466	NA	NA	NA
TRINITY_DN10998_c0_g1	MA	0.00155642	0.00221524	0.702596	0.514442	2445	404.548	2040.45	NA	4	0.880333	3.11967	NA	NA	0.00166543	14.8994:16.0241:24.0849:23.6993:7.8528:1	0.312296(0.395221:0.337623:0.204044)	-3121.3	NA	NA	NA
TRINITY_DN11938_c0_g5	MA	0.00180595	0.00257226	0.702087	0.500146	2094	333.611	1760.39	NA	4	0.850205	3.14979	NA	NA	0.00192803	15.0305:15.3731:24.1443:24.0422:7.70143:1	0.288269(0.354077:0.305436:0.205293)	-2622.67	NA	NA	NA
TRINITY_DN11544_c1_g11	MA	0.00842757	0.0120381	0.700073	0.360399	924	143.691	780.309	NA	8	1.66607	6.33393	NA	NA	0.00898905	20.6192:12.8586:18.9813:19.5556:6.72394:1	0.287487(0.393204:0.265372:0.203883)	-1187.28	NA	NA	NA
TRINITY_DN1360_c0_g2	MA	0.0070609	0.0101131	0.698196	0.169573	678	103.677	574.323	NA	5	1.02718	3.97282	NA	NA	0.00752763	1.2668:4.40163:1.27091:1.23003:0.141566:1	0.259912(0.319383:0.268722:0.19163)	-862.654	NA	NA	NA
TRINITY_DN10151_c1_g1	MA	0.00677208	0.00971519	0.697061	0.193501	705	116.708	588.292	NA	5	1.10774	3.89226	NA	NA	0.00725929	1.58777:1.74941:0.838723:0.838723:0.01:1	0.254944(0.336864:0.252119:0.175847)	-890.581	NA	NA	NA
TRINITY_DN12591_c2_g1	MA	0.00389384	0.00559396	0.69608	0.49181	747	154.077	592.923	NA	3	0.815511	2.18449	NA	NA	0.00424451	16.5268:5.33448:15.1127:14.5291:6.59423:1	0.324(0.448:0.318:0.206)	-951.201	NA	NA	NA
TRINITY_DN7287_c0_g1	MA	0.00757192	0.0109195	0.693429	0.332088	747	145.613	601.387	NA	6	1.55284	4.44716	NA	NA	0.00822447	19.3959:19.5111:22.2751:25.8005:0.01:1	0.294(0.342:0.278:0.262)	-967.968	NA	NA	NA
TRINITY_DN9963_c0_g1	MA	0.00369378	0.00535418	0.689887	0.524119	1026	173.943	852.057	NA	4	0.913369	3.08663	NA	NA	0.00397527	15.4826:15.5059:24.6151:24.1943:8.41828:1	0.331876(0.424198:0.33965:0.231778)	-1340.43	NA	NA	NA
TRINITY_DN8153_c0_g1	MA	0.00253999	0.00368178	0.689881	0.516731	1092	241.189	850.811	NA	3	0.873717	2.12628	NA	NA	0.00279218	30:25.2715:20.7754:20.7754:0.01:1	0.355708(0.467123:0.360274:0.239726)	-1442.45	NA	NA	NA
TRINITY_DN1105_c0_g1	MA	0.00622261	0.00905387	0.687287	0.173406	762	118.064	643.936	NA	5	1.05295	3.94705	NA	NA	0.00666128	1.24559:3.33895:1.0682:2.02508:0.01:1	0.264052(0.376471:0.221569:0.194118)	-955.047	NA	NA	NA
TRINITY_DN15509_c0_g1	MA	0.0110384	0.0161114	0.685132	0.187959	339	69.9321	269.068	NA	4	1.10008	2.89992	NA	NA	0.0120849	1.04809:2.228:1.11802:1.08297:0.236414:1	0.320059(0.39823:0.309735:0.252212)	-455.965	NA	NA	NA
TRINITY_DN5858_c0_g1	MA	0.0046182	0.00680429	0.678719	0.543629	1044	151.324	892.676	NA	5	0.999231	4.00077	NA	NA	0.00493507	4.85471:5.00018:7.20814:6.63591:13.4322:1	0.310411(0.424069:0.310888:0.196275)	-1342.17	NA	NA	NA
TRINITY_DN590_c0_g1	MA	0.00495818	0.00734212	0.675307	0.53353	966	136.378	829.622	NA	5	0.978842	4.02116	NA	NA	0.00529474	15.4362:15.9178:23.4726:24.8664:3.72332:1	0.270898(0.369969:0.267802:0.174923)	-1216.6	NA	NA	NA
TRINITY_DN12529_c2_g1	MA	0.00184208	0.00273193	0.674277	0.204769	2046	443.535	1602.47	NA	4	1.1641	2.8359	NA	NA	0.00203498	1.73911:0.367553:0.248336:0.248336:0.01:1	0.328941(0.371889:0.374085:0.240849)	-2647.12	NA	NA	NA
TRINITY_DN6469_c0_g1	MA	0.00544502	0.008104	0.671892	0.179876	1191	259.705	931.295	NA	7	2.05315	4.94685	NA	NA	0.00602482	1.62433:1.40201:1.02407:0.98248:0.357037:1	0.308626(0.265075:0.497487:0.163317)	-1494.92	NA	NA	NA
TRINITY_DN11259_c0_g1	MA	0.00294326	0.00439003	0.670443	0.470064	951	184.741	766.259	NA	3	0.793479	2.20652	NA	NA	0.00322431	30:29.9092:22.1298:22.1298:0.01:1	0.304507(0.402516:0.283019:0.227987)	-1202.49	NA	NA	NA
TRINITY_DN12674_c1_g2	MA	0.00163648	0.0024454	0.669208	0.498419	1704	358.258	1345.74	NA	3	0.85378	2.14622	NA	NA	0.00180655	28.2125:30:21.8808:21.8808:0.01:1	0.303749(0.351494:0.297012:0.262742)	-2192.52	NA	NA	NA
TRINITY_DN11629_c2_g1	MA	0.00223041	0.00333627	0.668535	0.551563	1668	303.584	1364.42	NA	4	0.998842	3.00116	NA	NA	0.00243169	0.392008:1.07186:1.03856:0.937062:0.628805:1	0.295564(0.273381:0.358813:0.254496)	-2114.1	NA	NA	NA
TRINITY_DN9061_c0_g1	MA	0.00456415	0.00682875	0.668373	0.483885	639	128.913	510.087	NA	3	0.823129	2.17687	NA	NA	0.00502102	18.753:2.85266:9.94871:9.40037:4.1652:1	0.323988(0.38785:0.338785:0.245327)	-831.144	NA	NA	NA
TRINITY_DN11862_c1_g1	MA	0.00704997	0.0105639	0.667365	0.316328	792	149.312	642.688	NA	6	1.54936	4.45064	NA	NA	0.00771243	28.5674:30:21.9779:21.9779:0.01:1	0.308176(0.386792:0.307547:0.230189)	-1039.93	NA	NA	NA
TRINITY_DN11660_c0_g3	MA	0.00686656	0.010298	0.666787	0.541533	540	95.6139	444.386	NA	4	0.97584	3.02416	NA	NA	0.00747414	5.2705:5.90814:5.99372:11.7252:5.35369:1	0.269797(0.325967:0.270718:0.212707)	-695.642	NA	NA	NA
TRINITY_DN1795_c0_g1	MA	0.00531677	0.00800299	0.664348	0.478575	522	103.722	418.278	NA	3	0.815418	2.18458	NA	NA	0.00585053	27.9323:30:22.0794:22.0794:0.01:1	0.318966(0.439655:0.284483:0.232759)	-682.575	NA	NA	NA
TRINITY_DN8994_c0_g1	MA	0.00500689	0.00756734	0.661644	0.183836	753	153.087	599.913	NA	4	1.11333	2.88667	NA	NA	0.00552744	16.1232:13.459:23.0091:22.704:7.16749:1	0.326058(0.420635:0.359127:0.198413)	-988.004	NA	NA	NA
TRINITY_DN11382_c3_g2	MA	0.00449069	0.0068126	0.659174	0.181226	1665	316.479	1348.52	NA	8	2.10042	5.89958	NA	NA	0.00493203	3.92565:2.30688:1.29733:1.26992:0.835927:1	0.288669(0.359712:0.293165:0.213129)	-2125.23	NA	NA	NA
TRINITY_DN4534_c0_g1	MA	0.00337991	0.00515387	0.655801	0.16814	1389	211.123	1177.88	NA	5	1.07324	3.92676	NA	NA	0.00364955	0.849255:2.06778:0.593253:0.593253:0.01:1	0.310704(0.404095:0.315733:0.212284)	-1755.12	NA	NA	NA
TRINITY_DN6916_c0_g1	MA	0.00274377	0.00419629	0.653857	0.483426	1026	206.889	819.111	NA	3	0.835947	2.16405	NA	NA	0.00303667	30:22.7394:18.9186:18.9186:0.01:1	0.304665(0.397959:0.293003:0.223032)	-1320.3	NA	NA	NA
TRINITY_DN7468_c0_g1	MA	0.00797452	0.0122061	0.65332	0.185417	945	181.628	763.372	NA	8	2.13569	5.86431	NA	NA	0.00878783	8.36296:7.01805:7.11643:6.94134:5.46273:1	0.248418(0.264241:0.21519:0.265823)	-1206.72	NA	NA	NA
TRINITY_DN3912_c0_g1	MA	0.00783143	0.0120172	0.651686	0.509523	360	77.7761	282.224	NA	3	0.891596	2.1084	NA	NA	0.00873574	16.0032:5.03642:14.6919:14.3045:5.37828:1	0.258953(0.289256:0.268595:0.219008)	-450.685	NA	NA	NA
TRINITY_DN12163_c12_g1	MA	0.0014023	0.00216004	0.649203	0.201437	3327	563.824	2763.18	NA	5	1.19571	3.80429	NA	NA	0.00153071	1.12073:1.0072:0.633371:0.915168:0.299215:1	0.299099(0.350901:0.324324:0.222072)	-4228.97	NA	NA	NA
TRINITY_DN8943_c0_g1	MA	0.00193067	0.00297795	0.648322	0.182362	1425	418.001	1007	NA	3	1.17102	1.82898	NA	NA	0.00223787	6.19192:0.856041:0.476386:0.476386:0.01:1	0.280462(0.375:0.260504:0.205882)	-1790.45	NA	NA	NA
TRINITY_DN8971_c1_g1	MA	0.00751643	0.0117077	0.642008	0.51219	633	84.3957	548.604	NA	5	0.966501	4.0335	NA	NA	0.00807524	16.7844:15.8512:26.1333:25.4766:15.1364:1	0.294811(0.45283:0.259434:0.17217)	-797.171	NA	NA	NA
TRINITY_DN5580_c0_g1	MA	0.00562823	0.00878646	0.640557	0.439895	489	87.0539	401.946	NA	3	0.758038	2.24196	NA	NA	0.00619047	30:30:22.3258:22.3258:0.01:1	0.32622(0.460366:0.314024:0.204268)	-629.644	NA	NA	NA
TRINITY_DN955_c0_g1	MA	0.00591104	0.00923561	0.640027	0.162549	624	118	506	NA	4	1.06822	2.93178	NA	NA	0.00653972	7.50367:17.615:20.9806:19.5412:13.3348:1	0.323764(0.406699:0.334928:0.229665)	-819.753	NA	NA	NA
TRINITY_DN12697_c5_g3	MA	0.00304064	0.00478783	0.635076	0.525835	1230	209.511	1020.49	NA	4	0.977199	3.0228	NA	NA	0.00333825	15.542:15.9211:20.6119:23.8138:0.01:1	0.323195(0.43674:0.317518:0.215328)	-1588.76	NA	NA	NA
TRINITY_DN11873_c2_g1	MA	0.00386428	0.00609787	0.633711	0.408351	1920	327.926	1592.07	NA	8	1.9624	6.0376	NA	NA	0.00424577	3.17953:4.1111:3.25039:3.17481:0.765394:1	0.279251(0.349454:0.289392:0.198908)	-2405.64	NA	NA	NA
TRINITY_DN8227_c0_g1	MA	0.00315807	0.00498601	0.633387	0.15285	1176	214.357	961.643	NA	4	1.04126	2.95874	NA	NA	0.00349126	4.65791:4.79783:5.36847:10.4572:3.50795:1	0.282019(0.306616:0.30916:0.23028)	-1509.57	NA	NA	NA
TRINITY_DN12475_c2_g1	MA	0.00223247	0.00352493	0.633338	0.481161	1245	249.536	995.464	NA	3	0.85069	2.14931	NA	NA	0.00249152	27.6802:30:21.8249:21.8249:0.01:1	0.299279(0.424279:0.253606:0.219952)	-1584.83	NA	NA	NA
TRINITY_DN5830_c0_g1	MA	0.0101846	0.0161179	0.63188	0.16218	360	68.0716	291.928	NA	4	1.07821	2.92179	NA	NA	0.0113065	0.967196:2.05487:1.17294:1.1183:0.367681:1	0.362259(0.409091:0.409091:0.268595)	-492.687	NA	NA	NA
TRINITY_DN8723_c0_g1	MA	0.00295273	0.0046736	0.63179	0.494609	1617	206.06	1410.94	NA	5	0.93879	4.06121	NA	NA	0.00317203	2.94541:2.67551:4.43986:6.90127:8.08936:1	0.279321(0.4:0.253704:0.184259)	-2032.52	NA	NA	NA
TRINITY_DN11579_c0_g1	MA	0.00168989	0.00269028	0.628148	0.434668	2787	300.244	2486.76	NA	5	0.806112	4.19389	NA	NA	0.00179766	4.20373:2.94147:7.10088:4.9333:22.8458:1	0.298387(0.389247:0.290323:0.215591)	-3411.66	NA	NA	NA
TRINITY_DN7755_c0_g1	MA	0.00172498	0.00276743	0.623313	0.156403	2130	393.32	1736.68	NA	4	1.06604	2.93396	NA	NA	0.00191747	1.45569:1.06331:0.583594:0.583594:0.721667:1	0.29489(0.395921:0.24121:0.247539)	-2642.74	NA	NA	NA
TRINITY_DN12101_c1_g1	MA	0.00473459	0.00760622	0.622463	0.425963	375	114.798	260.202	NA	2	0.829572	1.17043	NA	NA	0.00561368	30:10.1968:9.84635:9.84635:0.01:1	0.396825(0.428571:0.40873:0.353175)	-499.383	NA	NA	NA
TRINITY_DN189_c0_g1	MA	0.00265753	0.00427205	0.622074	0.167656	1377	264.928	1112.07	NA	4	1.10765	2.89235	NA	NA	0.00296816	11.3882:4.77478:18.291:19.5099:5.9882:1	0.288043(0.361957:0.31087:0.191304)	-1749.16	NA	NA	NA
TRINITY_DN5963_c0_g1	MA	0.00369883	0.00595153	0.621491	0.452355	777	143.518	633.482	NA	3	0.801448	2.19855	NA	NA	0.00411492	17.695:3.8526:11.8758:11.3909:4.54486:1	0.288462(0.375:0.296154:0.194231)	-980.683	NA	NA	NA
TRINITY_DN12415_c0_g2	MA	0.00493844	0.00797137	0.619523	0.144249	747	131.74	615.26	NA	4	1.0274	2.9726	NA	NA	0.00547333	17.2388:17.2355:29.0316:27.9228:22.2978:1	0.321285(0.365462:0.373494:0.2249)	-986.098	NA	NA	NA
TRINITY_DN5395_c0_g1	MA	0.00801772	0.0130452	0.61461	0.43235	354	61.5882	292.412	NA	3	0.765681	2.23432	NA	NA	0.0088924	27.1378:30:22.0914:22.0914:0.01:1	0.278711(0.394958:0.247899:0.193277)	-456.416	NA	NA	NA
TRINITY_DN11181_c0_g2	MA	0.00391918	0.00644681	0.607924	0.153524	1182	170.251	1011.75	NA	5	1.08396	3.91604	NA	NA	0.00428325	8.65749:17.0636:22.5382:24.4988:3.9836:1	0.247257(0.302532:0.224051:0.21519)	-1466.86	NA	NA	NA
TRINITY_DN11901_c0_g1	MA	0.00864371	0.0142297	0.607443	0.202989	864	173.066	690.934	NA	8	2.33569	5.66431	NA	NA	0.00976262	1.32328:1.98541:0.763962:1.01323:0.0866246:1	0.276817(0.344291:0.316609:0.16955)	-1112.94	NA	NA	NA
TRINITY_DN9227_c0_g1	MA	0.00167739	0.00276423	0.60682	0.43259	1617	282.31	1334.69	NA	3	0.775417	2.22458	NA	NA	0.00186714	29.7996:30:22.047:22.047:0.01:1	0.247222(0.355556:0.211111:0.175)	-1969.7	NA	NA	NA
TRINITY_DN22072_c0_g1	MA	0.0102126	0.016869	0.60541	0.159794	354	66.3647	287.635	NA	4	1.10377	2.89623	NA	NA	0.0114605	1.95719:1.84849:1.40329:1.37307:0.514139:1	0.331933(0.436975:0.302521:0.256303)	-473.146	NA	NA	NA
TRINITY_DN4027_c0_g1	MA	0.00241721	0.00399926	0.604414	0.502049	1530	244.923	1285.08	NA	4	0.958941	3.04106	NA	NA	0.00267046	17.2889:15.588:27.6409:26.5784:21.7842:1	0.288976(0.35225:0.278865:0.235812)	-1937.02	NA	NA	NA
TRINITY_DN12788_c1_g3	MA	0.00515977	0.00855819	0.602905	0.159766	1425	256.129	1168.87	NA	8	2.13252	5.86748	NA	NA	0.0057706	1.61736:1.27367:1.10696:1.04259:0.599372:1	0.336134(0.463235:0.292017:0.253151)	-1737.43	NA	NA	NA
TRINITY_DN5199_c0_g1	MA	0.012551	0.0208319	0.602491	0.149291	522	105.185	416.815	NA	7	2.06643	4.93357	NA	NA	0.0142197	9.9037:18.057:8.72773:21.7397:0.01:1	0.292381(0.331429:0.282857:0.262857)	-698.012	NA	NA	NA
TRINITY_DN2976_c0_g1	MA	0.00168259	0.00280274	0.600337	0.439373	1614	287.419	1326.58	NA	3	0.795577	2.20442	NA	NA	0.00188206	29.2429:30:22.015:22.015:0.01:1	0.282313(0.341373:0.278293:0.227273)	-2028.27	NA	NA	NA
TRINITY_DN8751_c0_g1	MA	0.00791376	0.0132361	0.597891	0.136099	1266	238.885	1027.12	NA	11	3.08062	7.91938	NA	NA	0.00891805	3.78353:3.14835:2.40967:2.3469:1.38944:1	0.306935(0.338061:0.371158:0.211584)	-1665.65	NA	NA	NA
TRINITY_DN6917_c0_g1	MA	0.00476789	0.00799106	0.596653	0.134594	774	131.157	642.843	NA	4	1.01927	2.98073	NA	NA	0.00531407	7.54637:30:7.16615:7.16615:0.01:1	0.292149(0.34749:0.318533:0.210425)	-1001.01	NA	NA	NA
TRINITY_DN2589_c0_g1	MA	0.00520614	0.00872772	0.596506	0.493179	711	111.027	599.973	NA	4	0.947098	3.0529	NA	NA	0.00575606	16.381:16.3846:28.2546:27.354:18.8766:1	0.272855(0.320675:0.272152:0.225738)	-916.646	NA	NA	NA
TRINITY_DN10905_c0_g3	MA	0.00381161	0.00640791	0.59483	0.15227	1917	337.236	1579.76	NA	8	2.1128	5.8872	NA	NA	0.00426835	0.261664:1.11105:1.0521:0.814899:0.404285:1	0.293292(0.328393:0.265991:0.285491)	-2489.43	NA	NA	NA
TRINITY_DN8981_c0_g1	MA	0.0064625	0.0109102	0.592333	0.499838	567	90.0773	476.923	NA	4	0.96708	3.03292	NA	NA	0.00716909	26.4548:30:21.4956:21.4956:0.01:1	0.3(0.373684:0.360526:0.165789)	-729.83	NA	NA	NA
TRINITY_DN5321_c0_g1	MA	0.00502038	0.00847597	0.592308	0.31778	564	67.783	496.217	NA	3	0.562209	2.43779	NA	NA	0.00543568	0.01:0.01:0.299297:0.256292:0.594815:1	0.286348(0.356383:0.31383:0.18883)	-721.047	NA	NA	NA
TRINITY_DN9520_c8_g1	MA	0.0155023	0.0262196	0.591249	0.381949	321	29.2684	291.732	NA	5	0.725348	4.27465	NA	NA	0.0164795	0.01:0.01:2.67961:2.53115:28.7982:1	0.397196(0.429907:0.364486:0.397196)	-450.75	NA	NA	NA
TRINITY_DN12253_c2_g3	MA	0.00293929	0.00499438	0.58852	0.132368	1248	209.323	1038.68	NA	4	1.02033	2.97967	NA	NA	0.00328399	15.3351:13.9201:23.9243:25.2362:4.06819:1	0.294071(0.360577:0.290865:0.230769)	-1600.46	NA	NA	NA
TRINITY_DN11583_c0_g2	MA	0.00446841	0.00760076	0.587889	0.149154	819	147.24	671.76	NA	4	1.08632	2.91368	NA	NA	0.00503154	12.4866:3.63912:18.5221:19.3837:8.02551:1	0.31691(0.390511:0.293796:0.266423)	-1074.05	NA	NA	NA
TRINITY_DN8175_c0_g1	MA	0.00236837	0.00402992	0.587696	0.488042	1536	236.848	1299.15	NA	4	0.947057	3.05294	NA	NA	0.00262457	5.53452:16.8765:14.2835:13.7549:3.57906:1	0.296044(0.395914:0.286965:0.205253)	-1954.34	NA	NA	NA
TRINITY_DN6527_c0_g2	MA	0.00184118	0.00313853	0.586637	0.410414	954	274.608	679.392	NA	2	0.815873	1.18413	NA	NA	0.00221462	29.8516:12.2797:11.5573:11.5573:0.01:1	0.31139(0.332288:0.283699:0.318182)	-1223.14	NA	NA	NA
TRINITY_DN18129_c0_g1	MA	0.0079503	0.013618	0.583806	0.38322	807	149.692	657.308	NA	7	1.96434	5.03566	NA	NA	0.00900162	4.92642:4.70017:2.85764:2.83729:0.277903:1	0.27284(0.344444:0.251852:0.222222)	-1045.12	NA	NA	NA
TRINITY_DN21586_c0_g1	MA	0.0109022	0.0187116	0.582646	0.461283	342	48.8359	293.164	NA	4	0.889354	3.11065	NA	NA	0.0120174	15.0002:16.5071:28.1592:27.2498:22.474:1	0.298246(0.364035:0.27193:0.258772)	-455.125	NA	NA	NA
TRINITY_DN2596_c0_g1	MA	0.00736584	0.0126478	0.582383	0.194171	768	105.633	662.367	NA	6	1.28982	4.71018	NA	NA	0.00809233	0.433812:0.129543:0.164433:0.153544:0.202448:1	0.279297(0.333984:0.306641:0.197266)	-990.152	NA	NA	NA
TRINITY_DN11529_c0_g1	MA	0.00511248	0.00878443	0.581994	0.360544	1257	223.038	1033.96	NA	7	1.89291	5.10709	NA	NA	0.00576402	14.1361:7.16593:5.22853:5.22853:14.5109:1	0.310714(0.466667:0.29881:0.166667)	-1574.37	NA	NA	NA
TRINITY_DN10343_c1_g1	MA	0.0164751	0.0283721	0.580682	0.206232	306	102.393	203.607	NA	5	2.32054	2.67946	NA	NA	0.0204561	14.214:0.0421936:0.591827:0.534353:0.0159006:1	0.262136(0.398058:0.179612:0.208738)	-382.39	NA	NA	NA
TRINITY_DN11634_c0_g4	MA	0.00614623	0.010621	0.578684	0.217869	1332	243.982	1088.02	NA	9	2.51355	6.48645	NA	NA	0.00696588	19.106:16.3273:22.126:23.2715:2.90007:1	0.290262(0.357303:0.293258:0.220225)	-1739.16	NA	NA	NA
TRINITY_DN21472_c0_g1	MA	0.0057602	0.010007	0.575616	0.392581	657	76.853	580.147	NA	4	0.748334	3.25167	NA	NA	0.00625697	2.68577:0.861249:4.85603:2.24434:23.2489:1	0.295455(0.356818:0.272727:0.256818)	-854.243	NA	NA	NA
TRINITY_DN6112_c0_g1	MA	0.0025487	0.00443296	0.574944	0.520372	1050	234.19	815.81	NA	3	0.999055	2.00094	NA	NA	0.00296896	14.4986:5.98831:11.7693:19.2076:0.01:1	0.301905(0.34:0.33:0.235714)	-1352.47	NA	NA	NA
TRINITY_DN11736_c1_g1	MA	0.00607786	0.0105792	0.574507	0.326216	1215	175.882	1039.12	NA	8	1.82058	6.17942	NA	NA	0.00672947	4.34446:5.02215:8.31448:8.78614:18.1689:1	0.350164(0.45936:0.383005:0.208128)	-1622.99	NA	NA	NA
TRINITY_DN13952_c0_g1	MA	0.00958385	0.0167202	0.57319	0.489611	387	59.7461	327.254	NA	4	0.966277	3.03372	NA	NA	0.0106856	3.53166:3.66576:5.77681:5.10342:14.7586:1	0.329457(0.352713:0.465116:0.170543)	-510.249	NA	NA	NA
TRINITY_DN2241_c0_g1	MA	0.00237903	0.00415627	0.572397	0.374579	771	192.052	578.948	NA	2	0.733807	1.26619	NA	NA	0.00282173	30:7.97719:7.44071:7.44071:0.01:1	0.295866(0.323643:0.315891:0.248062)	-973.458	NA	NA	NA
TRINITY_DN6487_c0_g1	MA	0.00355908	0.00623816	0.570533	0.174526	1026	202.185	823.815	NA	4	1.20313	2.79687	NA	NA	0.00408702	1.02291:0.865705:0.451532:0.451532:0.01:1	0.274052(0.346939:0.250729:0.22449)	-1300.17	NA	NA	NA
TRINITY_DN11654_c0_g1	MA	0.00378454	0.00664579	0.569464	0.490384	972	150.739	821.261	NA	4	0.974998	3.025	NA	NA	0.00422827	17.1004:16.0774:28.0925:27.077:21.2152:1	0.291282(0.356923:0.292308:0.224615)	-1250.35	NA	NA	NA
TRINITY_DN4744_c0_g1	MA	0.00215391	0.00379525	0.567529	0.147984	1659	296.674	1362.33	NA	4	1.10923	2.89077	NA	NA	0.00244743	0.954227:2.34496:1.06492:1.0212:0.243099:1	0.282491(0.32491:0.301444:0.221119)	-2090.29	NA	NA	NA
TRINITY_DN4727_c0_g1	MA	0.0021281	0.00375001	0.567491	0.461757	1272	241.471	1030.53	NA	3	0.876708	2.12329	NA	NA	0.00243599	16.0063:5.83721:16.0949:15.4944:6.26545:1	0.315294(0.378824:0.363529:0.203529)	-1642.86	NA	NA	NA
TRINITY_DN4444_c0_g1	MA	0.00350263	0.00618318	0.566477	0.467706	765	147.579	617.421	NA	3	0.890222	2.10978	NA	NA	0.00401975	5.31729:3.74764:3.56905:3.56905:9.03977:1	0.38737(0.482422:0.279297:0.400391)	-1004.53	NA	NA	NA
TRINITY_DN9950_c0_g1	MA	0.00318715	0.00563354	0.565745	0.324998	2352	339.577	2012.42	NA	8	1.83792	6.16208	NA	NA	0.00354035	10.1575:4.82636:5.07558:4.24599:16.3816:1	0.253189(0.33801:0.237245:0.184311)	-2911.91	NA	NA	NA
TRINITY_DN11674_c2_g3	MA	0.00521538	0.00923201	0.564924	0.156395	882	128.491	753.509	NA	5	1.15932	3.84068	NA	NA	0.00580053	1.49933:1.32961:1.38806:1.33655:0.607905:1	0.268362(0.345763:0.255932:0.20339)	-1119.09	NA	NA	NA
TRINITY_DN12153_c0_g3	MA	0.0093138	0.0164924	0.564732	0.369535	693	125.162	567.838	NA	7	1.96514	5.03486	NA	NA	0.0106103	20.0101:11.0276:18.3969:19.4922:5.26838:1	0.277299(0.375:0.24569:0.211207)	-898.799	NA	NA	NA
TRINITY_DN11520_c6_g1	MA	0.00182841	0.0032378	0.564706	0.141805	1977	344.87	1632.13	NA	4	1.08917	2.91083	NA	NA	0.00207426	1.38954:0.332349:1.07565:0.930133:0.613729:1	0.321717(0.469697:0.279545:0.215909)	-2489.51	NA	NA	NA
TRINITY_DN7141_c0_g1	MA	0.00336297	0.0059672	0.563576	0.440464	1410	154.38	1255.62	NA	5	0.895457	4.10454	NA	NA	0.00364811	1.53177:4.07506:3.94647:2.69858:18.775:1	0.319887(0.429936:0.329087:0.200637)	-1816.22	NA	NA	NA
TRINITY_DN12615_c1_g2	MA	0.0144255	0.0256009	0.563475	0.280031	519	67.612	451.388	NA	8	1.68002	6.31998	NA	NA	0.0158814	1.83043:5.52052:7.88611:4.78958:19.7065:1	0.29023(0.341954:0.25:0.278736)	-691.867	NA	NA	NA
TRINITY_DN3972_c0_g1	MA	0.0121248	0.0216106	0.56106	0.144533	474	54.6345	419.366	NA	6	1.13067	4.86933	NA	NA	0.0132182	1.03602:2.23167:1.11702:1.66038:0.116585:1	0.232704(0.257862:0.295597:0.144654)	-590.077	NA	NA	NA
TRINITY_DN12780_c0_g1	MA	0.00279546	0.00499207	0.55998	0.471196	1689	201.85	1487.15	NA	5	0.975476	4.02452	NA	NA	0.00305797	1.60179:4.7447:4.27064:2.78002:19.3016:1	0.335106(0.460993:0.359043:0.185284)	-2182.99	NA	NA	NA
TRINITY_DN11661_c0_g2	MA	0.00278068	0.00496654	0.559882	0.49673	960	200.781	759.219	NA	3	0.962433	2.03757	NA	NA	0.00323784	30:23.4995:19.5492:19.5492:0.01:1	0.350521(0.48125:0.3625:0.207813)	-1235.55	NA	NA	NA
TRINITY_DN10330_c0_g1	MA	0.00119727	0.00213975	0.559535	0.151673	2958	536.431	2421.57	NA	4	1.13447	2.86553	NA	NA	0.00136819	2.11808:1.40845:0.92912:1.32328:0.01:1	0.274063(0.401216:0.201621:0.219352)	-3562.52	NA	NA	NA
TRINITY_DN7185_c0_g1	MA	0.00536076	0.00959085	0.558945	0.341618	1359	203.312	1155.69	NA	8	1.91515	6.08485	NA	NA	0.0059936	11.7489:18.4217:18.9045:18.4237:5.06119:1	0.284141(0.354626:0.312775:0.185022)	-1737.46	NA	NA	NA
TRINITY_DN12876_c2_g1	MA	0.00135117	0.00243892	0.554003	0.369727	1329	324.953	1004.05	NA	2	0.737525	1.26248	NA	NA	0.00161713	30:9.72128:9.15961:9.15961:0.01:1	0.311562(0.358108:0.341216:0.23536)	-1676.18	NA	NA	NA
TRINITY_DN7981_c0_g1	MA	0.00183659	0.00331992	0.553203	0.343686	3429	587.927	2841.07	NA	7	1.90566	5.09434	NA	NA	0.00209091	16.4021:20.5074:24.8978:23.9217:13.9919:1	0.284091(0.325612:0.293269:0.233392)	-4356.01	NA	NA	NA
TRINITY_DN10841_c0_g1	MA	0.00466476	0.00850476	0.548488	0.250097	1938	340.533	1597.47	NA	10	2.79877	7.20123	NA	NA	0.0053395	1.49349:1.11326:0.716149:0.716149:0.262824:1	0.318908(0.489181:0.24575:0.221793)	-2428.84	NA	NA	NA
TRINITY_DN20082_c0_g1	MA	0.00284271	0.00518982	0.547747	0.368612	642	156.091	485.909	NA	2	0.739335	1.26067	NA	NA	0.00341337	30:7.7769:7.14023:7.14023:0.01:1	0.305296(0.425234:0.296729:0.193925)	-803.59	NA	NA	NA
TRINITY_DN14970_c0_g1	MA	0.0108282	0.0198856	0.544527	0.333528	324	95.8896	228.11	NA	4	1.74264	2.25736	NA	NA	0.0135088	20.345:2.42279:6.16797:13.6372:0.01:1	0.285494(0.416667:0.162037:0.277778)	-417.99	NA	NA	NA
TRINITY_DN7669_c0_g2	MA	0.00829716	0.0152921	0.542577	0.125641	435	70.9767	364.023	NA	4	1.05743	2.94257	NA	NA	0.0094385	0.992165:0.30873:0.406141:0.372968:0.980773:1	0.323059(0.476027:0.284247:0.208904)	-577.55	NA	NA	NA
TRINITY_DN7875_c0_g1	MA	0.00225779	0.00416539	0.542037	0.114428	1614	249.092	1364.91	NA	4	1.00753	2.99247	NA	NA	0.0025522	4.07827:3.55049:6.0198:5.22499:15.8459:1	0.301484(0.284787:0.425788:0.193878)	-2030.61	NA	NA	NA
TRINITY_DN19779_c0_g1	MA	0.00802174	0.0148102	0.541637	0.137329	1110	232.594	877.406	NA	10	3.28602	6.71398	NA	NA	0.00944422	3.29377:2.24392:1.61618:3.15694:0.475616:1	0.31982(0.385135:0.316216:0.258108)	-1484.57	NA	NA	NA
TRINITY_DN11872_c0_g1	MA	0.00088196	0.00163439	0.539626	0.153684	4026	735.667	3290.33	NA	4	1.17181	2.82819	NA	NA	0.00101945	1.95264:1.73551:1.22794:1.2012:0.346976:1	0.28754(0.373045:0.271407:0.218168)	-5057.08	NA	NA	NA
TRINITY_DN8077_c0_g1	MA	0.00498101	0.00924035	0.539051	0.121009	726	115.794	610.206	NA	4	1.04149	2.95851	NA	NA	0.00566036	15.1881:13.4643:23.7882:25.0715:3.9806:1	0.297668(0.374486:0.279835:0.238683)	-932.762	NA	NA	NA
TRINITY_DN8951_c0_g1	MA	0.00671291	0.0124959	0.537209	0.167205	915	193.312	721.688	NA	7	2.32902	4.67098	NA	NA	0.00793468	1.52076:1.32481:1.02559:0.998835:0.797879:1	0.268519(0.305556:0.223856:0.276144)	-1188.04	NA	NA	NA
TRINITY_DN8527_c0_g1	MA	0.00400086	0.00746246	0.536132	0.155985	891	164.393	726.607	NA	4	1.18706	2.81294	NA	NA	0.00463954	1.26972:0.295481:0.903438:0.808447:0.424623:1	0.266219(0.345638:0.221477:0.231544)	-1116.72	NA	NA	NA
TRINITY_DN7018_c0_g1	MA	0.00691244	0.0129329	0.534485	0.121546	372	85.4761	286.524	NA	3	1.07464	1.92536	NA	NA	0.00829579	2.61233:2.68602:1.0688:1.0688:0.01:1	0.316(0.272:0.416:0.26)	-491.592	NA	NA	NA
TRINITY_DN7245_c0_g1	MA	0.00322638	0.00604738	0.533517	0.138064	1128	193.854	934.146	NA	4	1.12016	2.87984	NA	NA	0.00371119	13.5437:4.0172:20.0064:17.2274:15.7294:1	0.316092(0.424403:0.328912:0.19496)	-1454.97	NA	NA	NA
TRINITY_DN12168_c1_g1	MA	0.0024767	0.00465068	0.532545	0.108561	2535	445.324	2089.68	NA	7	2.0006	4.9994	NA	NA	0.0028586	1.88795:0.954844:0.589017:0.589017:1.21801:1	0.256304(0.330378:0.263593:0.174941)	-3138.86	NA	NA	NA
TRINITY_DN5573_c0_g1	MA	0.00363406	0.00683395	0.531765	0.435658	723	127.242	595.758	NA	3	0.859654	2.14035	NA	NA	0.00419721	14.0924:13.7268:25.4373:24.9789:10.8008:1	0.268595(0.342975:0.227273:0.235537)	-913.801	NA	NA	NA
TRINITY_DN9628_c0_g1	MA	0.00554127	0.0104211	0.531735	0.241367	1167	157.451	1009.55	NA	7	1.58752	5.41248	NA	NA	0.00619965	4.50294:3.57227:7.96007:6.44524:22.3181:1	0.245073(0.282776:0.197943:0.254499)	-1472.42	NA	NA	NA
TRINITY_DN7257_c0_g1	MA	0.0033536	0.00632112	0.530539	0.152352	2409	374.475	2034.53	NA	9	2.31814	6.68186	NA	NA	0.0038149	0.749763:0.869045:0.559924:0.507537:0.270645:1	0.256219(0.326493:0.246891:0.195274)	-2998.67	NA	NA	NA
TRINITY_DN11316_c1_g1	MA	0.00206509	0.00389655	0.529979	0.125042	1731	280.94	1450.06	NA	4	1.07082	2.92918	NA	NA	0.00236233	0.7554:2.44217:0.762227:1.48489:0.01:1	0.327855(0.373702:0.385813:0.224048)	-2251.62	NA	NA	NA
TRINITY_DN18492_c0_g1	MA	0.00497678	0.00939173	0.529911	0.446232	744	102.083	641.917	NA	4	0.923327	3.07667	NA	NA	0.00558255	3.7969:3.27232:5.82879:5.23296:16.6172:1	0.280455(0.349398:0.263052:0.228916)	-952.216	NA	NA	NA
TRINITY_DN1708_c0_g1	MA	0.00552904	0.0104428	0.529458	0.136089	1356	317.039	1038.96	NA	9	3.29059	5.70941	NA	NA	0.0066779	1.63633:0.681088:0.482717:0.452831:0.533874:1	0.402502(0.53532:0.318985:0.353201)	-1799.72	NA	NA	NA
TRINITY_DN7331_c0_g1	MA	0.00420134	0.00795074	0.528421	0.138547	849	146.257	702.743	NA	4	1.13027	2.86973	NA	NA	0.00484725	1.97741:1.84142:1.26588:1.24285:0.322575:1	0.283451(0.359155:0.292254:0.198944)	-1092.98	NA	NA	NA
TRINITY_DN12200_c0_g1	MA	0.00441069	0.00834842	0.528326	0.339664	954	226.4	727.6	NA	5	1.85327	3.14673	NA	NA	0.00534518	7.98202:3.83662:1.38676:1.38676:0.01:1	0.240857(0.321317:0.210031:0.191223)	-1181.93	NA	NA	NA
TRINITY_DN12311_c2_g4	MA	0.00423603	0.00801936	0.528226	0.174148	1461	313.991	1147.01	NA	7	2.3894	4.6106	NA	NA	0.00504913	26.4149:7.78392:8.20697:14.024:0.01:1	0.263661(0.334016:0.273566:0.183402)	-1836.43	NA	NA	NA
TRINITY_DN1079_c0_g1	MA	0.0068319	0.0129938	0.525783	0.243063	1023	222.861	800.139	NA	8	2.77035	5.22965	NA	NA	0.00817427	13.223:7.53379:2.62384:2.62384:0.01:1	0.269981(0.327485:0.289474:0.192982)	-1289.84	NA	NA	NA
TRINITY_DN21513_c0_g1	MA	0.00664241	0.0126599	0.524683	0.158211	789	192.065	596.935	NA	6	2.28076	3.71924	NA	NA	0.00810723	30:21.899:16.793:16.793:0.01:1	0.313131(0.390152:0.255682:0.293561)	-1039.03	NA	NA	NA
TRINITY_DN10176_c0_g1	MA	0.00320253	0.00610698	0.524405	0.465299	1140	165.139	974.861	NA	4	0.976631	3.02337	NA	NA	0.00362327	4.19365:3.05296:5.49297:4.5596:16.4467:1	0.324147(0.433071:0.328084:0.211286)	-1436.68	NA	NA	NA
TRINITY_DN9273_c0_g2	MA	0.00110496	0.00210787	0.524207	0.448684	2406	440.253	1965.75	NA	3	0.898041	2.10196	NA	NA	0.00128847	30:23.1294:19.1119:19.1119:0.01:1	0.287049(0.381071:0.298879:0.181196)	-3004.66	NA	NA	NA
TRINITY_DN11769_c1_g3	MA	0.0041099	0.00784052	0.524188	0.145206	1734	298.825	1435.17	NA	8	2.27432	5.72568	NA	NA	0.00475281	1.38826:0.925093:0.759763:0.721823:0.830318:1	0.321244(0.381693:0.375648:0.20639)	-2235.6	NA	NA	NA
TRINITY_DN11981_c1_g1	MA	0.000586995	0.00112102	0.523627	0.337712	7953	628.983	7324.02	NA	5	0.704499	4.2955	NA	NA	0.00062923	0.843609:1.59116:2.79576:7.19785:14.5637:1	0.309263(0.400452:0.293552:0.233786)	-9837.46	NA	NA	NA
TRINITY_DN8614_c0_g1	MA	0.00255894	0.00489504	0.522761	0.308995	2832	394.61	2437.39	NA	8	1.89173	6.10827	NA	NA	0.00288445	6.43983:6.17275:11.5568:9.54133:22.0509:1	0.321517(0.382011:0.403704:0.178836)	-3652.85	NA	NA	NA
TRINITY_DN1440_c0_g1	MA	0.00427568	0.00818071	0.522654	0.372139	393	96.7646	296.235	NA	2	0.769215	1.23079	NA	NA	0.00523717	30:14.2782:13.9556:13.9556:0.01:1	0.290404(0.32197:0.30303:0.246212)	-504.461	NA	NA	NA
TRINITY_DN9464_c0_g1	MA	0.00835514	0.0160469	0.520669	0.15442	2187	435.978	1751.02	NA	21	6.79354	14.2065	NA	NA	0.00988849	4.73787:5.0022:3.14589:3.19417:0.574771:1	0.289041(0.319863:0.346575:0.200685)	-2859.09	NA	NA	NA
TRINITY_DN8750_c0_g1	MA	0.00460203	0.00892553	0.515603	0.109216	921	236.564	684.436	NA	5	2.00661	2.99339	NA	NA	0.00571255	7.44144:4.06966:1.61652:1.61652:0.01:1	0.252706(0.266234:0.271104:0.220779)	-1152	NA	NA	NA
TRINITY_DN9670_c0_g2	MA	0.00759812	0.014847	0.51176	0.260862	1107	122.127	984.873	NA	9	1.75541	7.24459	NA	NA	0.00839784	1.27412:2.84033:7.83947:7.02292:28.2063:1	0.345045(0.443243:0.333784:0.258108)	-1481.59	NA	NA	NA
TRINITY_DN7156_c0_g1	MA	0.00257353	0.00503129	0.511506	0.381951	687	176.201	510.799	NA	2	0.805532	1.19447	NA	NA	0.0032039	30:6.81743:6.26583:6.26583:0.01:1	0.295488(0.384279:0.28821:0.213974)	-862.762	NA	NA	NA
TRINITY_DN11993_c1_g2	MA	0.000793084	0.00155181	0.511071	0.420279	3390	570.928	2819.07	NA	3	0.851423	2.14858	NA	NA	0.000920865	7.87719:1.77747:2.13042:2.13042:10.7956:1	0.305482(0.402741:0.314324:0.199381)	-4304.28	NA	NA	NA
TRINITY_DN9170_c0_g1	MA	0.00428156	0.00838999	0.510318	0.439494	654	116.369	537.631	NA	3	0.893472	2.10653	NA	NA	0.00501259	19.5552:2.01599:8.06162:7.50383:3.01973:1	0.324201(0.438356:0.326484:0.207763)	-831.868	NA	NA	NA
TRINITY_DN18062_c0_g1	MA	0.00327151	0.00642133	0.509477	0.374413	540	134.311	405.689	NA	2	0.787746	1.21225	NA	NA	0.00405495	30:9.91219:9.32124:9.32124:0.01:1	0.261111(0.3:0.269444:0.213889)	-670.46	NA	NA	NA
TRINITY_DN6131_c0_g1	MA	0.00111042	0.00218676	0.507792	0.117724	2274	511.892	1762.11	NA	3	1.09171	1.90829	NA	NA	0.00135271	2.6696:2.61926:1.08087:1.08087:0.01:1	0.292216(0.343008:0.283641:0.25)	-2900.93	NA	NA	NA
TRINITY_DN6128_c0_g1	MA	0.00854651	0.0168511	0.507177	0.193076	1287	165.722	1121.28	NA	12	2.70785	9.29215	NA	NA	0.00961587	4.41538:5.76143:8.21581:8.32724:23.5622:1	0.313178(0.395349:0.312791:0.231395)	-1709.56	NA	NA	NA
TRINITY_DN6977_c0_g1	MA	0.0166694	0.0330336	0.504618	0.26895	330	55.8638	274.136	NA	6	1.72599	4.27401	NA	NA	0.0194396	16.2784:13.1398:21.5702:23.0605:3.3954:1	0.264264(0.351351:0.198198:0.243243)	-431.437	NA	NA	NA
TRINITY_DN10237_c0_g1	MA	0.00739078	0.0146478	0.504565	0.10118	342	70.712	271.288	NA	3	1.02188	1.97812	NA	NA	0.00889125	1.2218:3.93343:0.651171:0.651171:0.01:1	0.276812(0.326087:0.265217:0.23913)	-445.994	NA	NA	NA
TRINITY_DN10018_c0_g1	MA	0.00289421	0.0057377	0.504421	0.118122	1221	191.924	1029.08	NA	4	1.07973	2.92027	NA	NA	0.00334117	0.43288:0.954321:0.948526:0.860598:0.5838:1	0.308007(0.384804:0.35049:0.188725)	-1575.76	NA	NA	NA
TRINITY_DN16325_c0_g1	MA	0.00181734	0.00360309	0.504384	0.111881	1395	304.928	1090.07	NA	3	1.07024	1.92976	NA	NA	0.00220768	2.77009:2.5542:1.03295:1.03295:0.01:1	0.26129(0.316129:0.21828:0.249462)	-1734.99	NA	NA	NA
TRINITY_DN5053_c0_g1	MA	0.00290262	0.00576113	0.503827	0.139484	1218	210.541	1007.46	NA	4	1.17272	2.82728	NA	NA	0.00339673	1.19783:1.01837:0.53965:0.53965:0.248693:1	0.289107(0.35258:0.331695:0.183047)	-1529.1	NA	NA	NA
TRINITY_DN6663_c0_g1	MA	0.00732556	0.0145956	0.501901	0.102863	495	72.1348	422.865	NA	4	1.01466	2.98534	NA	NA	0.00838501	16.9394:16.5093:28.9872:27.7527:22.3983:1	0.341365(0.394578:0.457831:0.171687)	-639.531	NA	NA	NA
TRINITY_DN9346_c1_g1	MA	0.00307276	0.00613685	0.500706	0.120045	1158	183.711	974.289	NA	4	1.09426	2.90574	NA	NA	0.00355886	8.32909:16.503:21.9894:23.828:4.06901:1	0.335481(0.436856:0.335052:0.234536)	-1506.19	NA	NA	NA
TRINITY_DN6665_c0_g1	MA	0.00306084	0.00611448	0.50059	0.118694	1158	182.535	975.465	NA	4	1.08839	2.91161	NA	NA	0.00354219	1.22244:1.06843:0.569971:0.569971:0.395482:1	0.245478(0.28553:0.277778:0.173127)	-1422.69	NA	NA	NA
TRINITY_DN9912_c0_g1	MA	0.0022922	0.00459012	0.499377	0.404831	1596	194.12	1401.88	NA	4	0.868366	3.13163	NA	NA	0.00257169	0.752227:1.95123:2.75172:6.04519:11.7481:1	0.322702(0.381801:0.36773:0.218574)	-2080.68	NA	NA	NA
TRINITY_DN2218_c0_g1	MA	0.00521832	0.0104756	0.498138	0.467186	501	96.4215	404.579	NA	3	0.970825	2.02918	NA	NA	0.00623013	12.632:11.5655:16.7896:20.3501:0.01:1	0.281746(0.357143:0.252976:0.235119)	-646.918	NA	NA	NA
TRINITY_DN8506_c0_g2	MA	0.00215484	0.00433697	0.496853	0.414686	1224	202.583	1021.42	NA	3	0.855891	2.14411	NA	NA	0.002516	5.25953:4.18625:3.9547:3.9547:8.15068:1	0.304401(0.354523:0.271394:0.287286)	-1568.01	NA	NA	NA
TRINITY_DN11984_c0_g1	MA	0.0075814	0.0152799	0.496167	0.13515	1194	157.894	1036.11	NA	10	2.3497	7.6503	NA	NA	0.00859945	0.83372:0.966419:1.23818:1.10231:1.02294:1	0.273601(0.324561:0.283208:0.213033)	-1524.01	NA	NA	NA
TRINITY_DN7154_c0_g1	MA	0.00220906	0.0044822	0.492852	0.107513	1614	240.482	1373.52	NA	4	1.04851	2.95149	NA	NA	0.00254775	5.62032:4.97354:6.24031:11.3517:6.16639:1	0.307669(0.403525:0.304267:0.215213)	-2055.92	NA	NA	NA
TRINITY_DN8521_c0_g1	MA	0.00365465	0.00743815	0.491339	0.299319	1659	258.304	1400.7	NA	7	1.91029	5.08971	NA	NA	0.00424374	3.8846:3.49292:2.14987:2.5358:0.01:1	0.297834(0.355596:0.343863:0.194043)	-2053.21	NA	NA	NA
TRINITY_DN8028_c0_g1	MA	0.00171899	0.00351045	0.489679	0.142482	2031	355.26	1675.74	NA	4	1.20854	2.79146	NA	NA	0.00203235	0.768907:0.247861:0.344735:0.31835:0.714616:1	0.300639(0.365782:0.274336:0.261799)	-2594.88	NA	NA	NA
TRINITY_DN1033_c0_g1	MA	0.00467681	0.00955816	0.489301	0.232389	1143	175.874	967.126	NA	6	1.62573	4.37427	NA	NA	0.00542791	14.878:17.7208:22.1477:21.9736:3.6303:1	0.245637(0.312827:0.235602:0.188482)	-1405.81	NA	NA	NA
TRINITY_DN11954_c10_g2	MA	0.0121281	0.0247867	0.489297	0.35761	303	31.5888	271.411	NA	4	0.768632	3.23137	NA	NA	0.0134478	0.01:0.01:0.0790106:0.0520449:1.19944:1	0.427393(0.638614:0.519802:0.123762)	-375.526	NA	NA	NA
TRINITY_DN7227_c0_g1	MA	0.00952008	0.0195626	0.486647	0.110891	1488	247.112	1240.89	NA	16	4.64612	11.3539	NA	NA	0.0111878	1.24449:1.19822:0.819752:0.776738:0.403207:1	0.306506(0.420523:0.287726:0.211268)	-1975.36	NA	NA	NA
TRINITY_DN7377_c0_g1	MA	0.0046719	0.00961576	0.485859	0.0948992	1083	213.615	869.385	NA	6	2.01519	3.98481	NA	NA	0.00564704	17.2874:14.1589:23.4383:22.9174:9.40343:1	0.301016(0.333795:0.391967:0.177285)	-1395.91	NA	NA	NA
TRINITY_DN18567_c0_g1	MA	0.00526975	0.0108511	0.485642	0.353262	309	70.4766	238.523	NA	2	0.756537	1.24346	NA	NA	0.00654274	29.6661:30:22.5539:22.5539:0.01:1	0.249191(0.315534:0.184466:0.247573)	-384.775	NA	NA	NA
TRINITY_DN10939_c0_g1	MA	0.00231968	0.00477976	0.485314	0.135735	1503	255.708	1247.29	NA	4	1.18791	2.81209	NA	NA	0.00273822	1.15617:0.354649:0.885995:0.803185:0.39764:1	0.270252(0.317729:0.298805:0.194223)	-1878.67	NA	NA	NA
TRINITY_DN5210_c0_g1	MA	0.00618596	0.0127539	0.485026	0.290377	999	152.379	846.621	NA	7	1.89455	5.10545	NA	NA	0.00718778	18.6229:13.0018:20.7255:21.8553:5.8632:1	0.264471(0.38024:0.212575:0.200599)	-1230.25	NA	NA	NA
TRINITY_DN12741_c2_g1	MA	0.00141414	0.0029191	0.484445	0.120504	2484	394.642	2089.36	NA	4	1.12208	2.87792	NA	NA	0.00165324	1.08894:0.375837:0.97901:0.88091:0.56011:1	0.277845(0.335344:0.294331:0.20386)	-3105.78	NA	NA	NA
TRINITY_DN10876_c2_g8	MA	0.00141334	0.00292746	0.482787	0.107123	2508	372.774	2135.23	NA	4	1.06231	2.93769	NA	NA	0.00163839	0.393888:0.701223:0.824589:1.02052:0.33019:1	0.312624(0.412186:0.295699:0.229988)	-3176.14	NA	NA	NA
TRINITY_DN9655_c0_g1	MA	0.00285581	0.00592734	0.481803	0.444882	885	160.029	724.971	NA	3	0.9426	2.0574	NA	NA	0.00341122	10.1177:30:9.77434:9.77434:0.01:1	0.274212(0.339527:0.282095:0.201014)	-1121.67	NA	NA	NA
TRINITY_DN7238_c0_g1	MA	0.00266245	0.00552732	0.481688	0.437168	954	168.709	785.291	NA	3	0.92532	2.07468	NA	NA	0.00316908	27.3622:30:21.7732:21.7732:0.01:1	0.314002(0.454545:0.30721:0.180251)	-1217.99	NA	NA	NA
TRINITY_DN8694_c0_g1	MA	0.000748771	0.00156196	0.47938	0.354165	2202	506.06	1695.94	NA	2	0.767304	1.2327	NA	NA	0.000935656	30:9.75711:9.21415:9.21415:0.01:1	0.296145(0.390476:0.289116:0.208844)	-2775.9	NA	NA	NA
TRINITY_DN7659_c0_g1	MA	0.000800275	0.00167238	0.478526	0.40773	2082	593.331	1488.67	NA	2	0.908834	1.09117	NA	NA	0.00104881	28.4383:7.2517:2.99639:2.99639:0.01:1	0.304556(0.389209:0.295683:0.228777)	-2639.88	NA	NA	NA
TRINITY_DN3598_c0_g1	MA	0.00516359	0.010809	0.477713	0.117885	687	107.976	579.024	NA	4	1.12304	2.87696	NA	NA	0.00605088	13.1898:3.50615:19.7624:17.1878:15.2596:1	0.310771(0.414847:0.292576:0.224891)	-887.009	NA	NA	NA
TRINITY_DN11841_c4_g1	MA	0.00371154	0.00776957	0.477703	0.127797	948	155.896	792.104	NA	4	1.16713	2.83287	NA	NA	0.00437888	12.1455:3.88502:18.4724:19.4455:7.31771:1	0.308623(0.403785:0.315457:0.206625)	-1231.75	NA	NA	NA
TRINITY_DN9186_c0_g1	MA	0.00226953	0.0047539	0.477404	0.362014	744	176.233	567.767	NA	2	0.788007	1.21199	NA	NA	0.00285801	30:11.7225:11.2503:11.2503:0.01:1	0.309237(0.35743:0.331325:0.238956)	-953.61	NA	NA	NA
TRINITY_DN10220_c0_g2	MA	0.00261184	0.00549937	0.474935	0.106921	1365	202.792	1162.21	NA	4	1.07473	2.92527	NA	NA	0.00304083	2.91908:1.18229:5.88532:2.88756:24.6924:1	0.320906(0.408991:0.385965:0.167763)	-1754.3	NA	NA	NA
TRINITY_DN6921_c0_g1	MA	0.00102364	0.00217094	0.471519	0.326849	3543	1496.83	2046.17	NA	5	3.04031	1.95969	NA	NA	0.00150835	15.139:0.0944149:0.0571855:0.0571855:0.01:1	0.310632(0.459814:0.204738:0.267343)	-4393.88	NA	NA	NA
TRINITY_DN6862_c0_g1	MA	0.0102859	0.0219216	0.469215	0.0912909	348	47.5479	300.452	NA	4	1.00884	2.99116	NA	NA	0.0118757	7.82902:15.7751:21.4655:23.5687:3.01621:1	0.301994(0.346154:0.380342:0.179487)	-447.148	NA	NA	NA
TRINITY_DN7471_c0_g1	MA	0.00121872	0.00260593	0.46767	0.446669	2100	382.011	1717.99	NA	3	0.966739	2.03326	NA	NA	0.00147107	14.6498:13.3877:25.2275:24.6767:13.0735:1	0.330005(0.409415:0.331669:0.24893)	-2704.6	NA	NA	NA
TRINITY_DN6232_c0_g1	MA	0.00472347	0.0101343	0.466086	0.0893036	2292	445.803	1846.2	NA	13	4.43657	8.56343	NA	NA	0.0057759	4.13344:4.00306:2.636:2.60595:0.96602:1	0.248148(0.296078:0.228105:0.220261)	-2868.6	NA	NA	NA
TRINITY_DN11448_c2_g1	MA	0.00257085	0.00552118	0.465634	0.0840673	2727	373.359	2353.64	NA	8	2.03286	5.96714	NA	NA	0.00297478	0.440637:2.77645:0.853431:1.26124:1.15544:1	0.290842(0.364835:0.293407:0.214286)	-3463.18	NA	NA	NA
TRINITY_DN12442_c0_g2	MA	0.00523937	0.0112737	0.464743	0.107928	471	100.971	370.029	NA	3	1.10981	1.89019	NA	NA	0.00653298	5.54829:5.58711:4.75492:4.75492:7.52542:1	0.406118(0.550633:0.481013:0.186709)	-615.965	NA	NA	NA
TRINITY_DN5154_c0_g1	MA	0.00298	0.00641271	0.464703	0.122582	1179	189.274	989.726	NA	4	1.1662	2.8338	NA	NA	0.00353108	0.715839:0.296632:0.273976:1.06027:0.583695:1	0.250636(0.349873:0.215013:0.187023)	-1449.63	NA	NA	NA
TRINITY_DN12424_c0_g1	MA	0.00495529	0.0106861	0.463713	0.105605	1212	210.753	1001.25	NA	7	2.18545	4.81455	NA	NA	0.00595182	2.57746:2.08426:1.27811:1.25854:0.686709:1	0.320988(0.398765:0.335802:0.228395)	-1572.5	NA	NA	NA
TRINITY_DN11606_c0_g2	MA	0.000579696	0.00125106	0.463366	0.090986	4248	824.258	3423.74	NA	3	1.02575	1.97425	NA	NA	0.000709963	9.39358:6.4371:16.0081:14.697:17.5659:1	0.3518(0.363444:0.521877:0.170078)	-5386.64	NA	NA	NA
TRINITY_DN16573_c0_g1	MA	0.00551869	0.0119134	0.463235	0.100567	1272	187.726	1084.27	NA	8	2.17653	5.82347	NA	NA	0.00646243	2.75885:2.55154:1.45651:1.67636:0.294655:1	0.302353(0.425882:0.310588:0.170588)	-1634.79	NA	NA	NA
TRINITY_DN12647_c2_g2	MA	0.00108328	0.00233982	0.462976	0.0865505	2343	442.038	1900.96	NA	3	1.00301	1.99699	NA	NA	0.00132035	15.1072:13.8604:25.2063:24.6129:13.2576:1	0.347826(0.409847:0.397698:0.235934)	-3025.47	NA	NA	NA
TRINITY_DN11124_c1_g2	MA	0.00577772	0.0125048	0.462041	0.345093	639	64.0311	574.969	NA	4	0.776864	3.22314	NA	NA	0.00645181	0.898411:1.66654:4.53841:2.43457:28.6632:1	0.313084(0.432243:0.275701:0.231308)	-818.73	NA	NA	NA
TRINITY_DN8424_c0_g1	MA	0.00549093	0.0118958	0.461586	0.0965667	1473	188.468	1284.53	NA	9	2.17076	6.82924	NA	NA	0.00631043	0.971418:1.01673:0.886301:1.59311:1.0115:1	0.294715(0.394309:0.314024:0.175813)	-1884.22	NA	NA	NA
TRINITY_DN5746_c0_g1	MA	0.00447464	0.00969707	0.461443	0.404817	810	98.4235	711.576	NA	4	0.922486	3.07751	NA	NA	0.00510922	3.85371:2.99036:2.59116:2.59116:8.62114:1	0.274074(0.374074:0.259259:0.188889)	-1014.86	NA	NA	NA
TRINITY_DN1217_c0_g1	MA	0.00415499	0.00901155	0.461074	0.419786	621	104.26	516.74	NA	3	0.913185	2.08682	NA	NA	0.00497036	14.1404:11.6754:23.7281:23.4242:10.5193:1	0.273752(0.371981:0.222222:0.227053)	-773.903	NA	NA	NA
TRINITY_DN12699_c2_g1	MA	0.00185514	0.00402976	0.460361	0.286551	2166	458.753	1707.25	NA	5	1.84282	3.15718	NA	NA	0.00231572	17.0731:17.0181:23.9893:23.646:6.52796:1	0.361457(0.434302:0.421162:0.228907)	-2689.82	NA	NA	NA
TRINITY_DN9756_c1_g1	MA	0.00469624	0.0102221	0.459421	0.0907161	1272	207.879	1064.12	NA	7	2.08846	4.91154	NA	NA	0.00559931	1.14891:1.45851:0.743631:0.743631:0.01:1	0.302353(0.36:0.351765:0.195294)	-1618.46	NA	NA	NA
TRINITY_DN6561_c0_g1	MA	0.00433232	0.00945724	0.458096	0.0943313	822	113.968	708.032	NA	4	1.04006	2.95994	NA	NA	0.00504288	0.569317:0.152774:0.128443:0.128443:1.10212:1	0.283636(0.323636:0.250909:0.276364)	-1045.46	NA	NA	NA
TRINITY_DN12352_c3_g3	MA	0.00706616	0.0154382	0.457708	0.266503	738	124.09	613.91	NA	6	1.83799	4.16201	NA	NA	0.00847385	17.2215:13.0256:22.1632:21.7248:8.369:1	0.275304(0.32996:0.297571:0.198381)	-961.01	NA	NA	NA
TRINITY_DN11100_c1_g1	MA	0.00221138	0.00483397	0.457467	0.0893277	1146	220.23	925.77	NA	3	1.02633	1.97367	NA	NA	0.00271537	12.482:5.2955:21.2175:18.8009:17.3707:1	0.367801(0.471204:0.405759:0.22644)	-1508.33	NA	NA	NA
TRINITY_DN17859_c0_g1	MA	0.00572745	0.0125272	0.457202	0.217834	1173	242.644	930.356	NA	8	2.90589	5.09411	NA	NA	0.00713402	20.9334:9.10797:12.6713:19.8693:1.21988:1	0.327806(0.431122:0.336735:0.215561)	-1523.8	NA	NA	NA
TRINITY_DN1585_c0_g1	MA	0.00927481	0.020326	0.456302	0.104983	651	113.152	537.848	NA	7	2.20892	4.79108	NA	NA	0.0111956	1.84533:0.98003:0.884138:0.83721:0.943631:1	0.281874(0.384793:0.239631:0.221198)	-847.04	NA	NA	NA
TRINITY_DN21699_c0_g1	MA	0.00448406	0.00984129	0.455637	0.298919	918	199.945	718.055	NA	5	1.89659	3.10341	NA	NA	0.00565089	17.8432:4.83217:15.1499:14.0001:5.75199:1	0.306645(0.377451:0.323529:0.218954)	-1202.66	NA	NA	NA
TRINITY_DN12667_c5_g1	MA	0.00690317	0.0151653	0.455194	0.118942	1167	163.111	1003.89	NA	9	2.36746	6.63254	NA	NA	0.00805797	0.551203:0.507497:0.573253:0.593149:0.589555:1	0.296154(0.397436:0.296154:0.194872)	-1516.66	NA	NA	NA
TRINITY_DN11717_c4_g1	MA	0.0061199	0.0134729	0.454239	0.291324	825	147.121	677.879	NA	6	1.93988	4.06012	NA	NA	0.00743114	0.477231:0.891823:0.503569:0.473545:1.12958:1	0.372585(0.476449:0.422101:0.219203)	-1019	NA	NA	NA
TRINITY_DN18164_c0_g1	MA	0.00342625	0.00754371	0.454187	0.129579	1017	168.554	848.446	NA	4	1.2172	2.7828	NA	NA	0.00410866	0.819189:0.281685:0.343896:0.321419:0.707578:1	0.292527(0.40118:0.249263:0.227139)	-1300.89	NA	NA	NA
TRINITY_DN7804_c0_g1	MA	0.00409995	0.00904182	0.453443	0.357304	384	89.0957	294.904	NA	2	0.799717	1.20028	NA	NA	0.00524656	18.0935:30:18.1275:18.1275:0.01:1	0.297158(0.387597:0.182171:0.321705)	-484.75	NA	NA	NA
TRINITY_DN11462_c0_g1	MA	0.00254368	0.00561195	0.453261	0.110324	1389	210.026	1178.97	NA	4	1.12855	2.87145	NA	NA	0.00300762	0.296133:0.642992:0.315114:0.281315:0.147459:1	0.335129(0.446121:0.34375:0.215517)	-1809.55	NA	NA	NA
TRINITY_DN8845_c0_g1	MA	0.00397392	0.00876834	0.453213	0.0898623	639	123.321	515.679	NA	3	1.03621	1.96379	NA	NA	0.0048992	14.6609:13.9697:25.535:25.0267:12.4406:1	0.323988(0.36215:0.373832:0.235981)	-834.384	NA	NA	NA
TRINITY_DN17883_c0_g1	MA	0.0055661	0.0123193	0.45182	0.337035	471	60.5988	410.401	NA	3	0.738931	2.26107	NA	NA	0.00643497	1.84931:0.985564:3.20462:2.17813:20.4508:1	0.320594(0.312102:0.343949:0.305732)	-627.889	NA	NA	NA
TRINITY_DN7082_c0_g1	MA	0.000810393	0.00180217	0.449675	0.364095	2016	482.126	1533.87	NA	2	0.822831	1.17717	NA	NA	0.00104758	30:11.2329:10.7299:10.7299:0.01:1	0.295691(0.409361:0.265973:0.211738)	-2539.12	NA	NA	NA
TRINITY_DN12610_c2_g10	MA	0.00694135	0.0154779	0.448468	0.0813698	2019	306.227	1712.77	NA	16	4.56056	11.4394	NA	NA	0.00823611	1.1861:1.01769:0.864586:1.09319:1.02008:1	0.26632(0.365727:0.232196:0.201039)	-2577.68	NA	NA	NA
TRINITY_DN2782_c0_g1	MA	0.00773207	0.0172884	0.44724	0.110429	465	70.525	394.475	NA	4	1.14234	2.85766	NA	NA	0.00918145	0.722495:0.204979:0.186996:0.655648:0.01:1	0.293548(0.351613:0.329032:0.2)	-605.194	NA	NA	NA
TRINITY_DN13003_c0_g1	MA	0.00540703	0.0121068	0.446611	0.200775	798	135.085	662.915	NA	5	1.56657	3.43343	NA	NA	0.00654117	6.36156:1.41194:4.07295:3.09923:14.1303:1	0.309613(0.337079:0.333333:0.258427)	-1057.36	NA	NA	NA
TRINITY_DN17378_c0_g1	MA	0.0205173	0.0459488	0.446524	0.225387	312	40.3588	271.641	NA	7	1.74764	5.25236	NA	NA	0.023807	1.73632:1.5228:3.6553:4.26667:16.9258:1	0.30609(0.360577:0.293269:0.264423)	-434.78	NA	NA	NA
TRINITY_DN11255_c2_g1	MA	0.000862037	0.00193161	0.446278	0.359334	1986	465.967	1520.03	NA	2	0.814396	1.1856	NA	NA	0.00111299	30:6.56016:6.00154:6.00154:0.01:1	0.285068(0.404223:0.25264:0.198341)	-2435.56	NA	NA	NA
TRINITY_DN7492_c0_g1	MA	0.00410093	0.00919337	0.446075	0.36689	402	96.9362	305.064	NA	2	0.832007	1.16799	NA	NA	0.0053289	30:12.0863:11.6914:11.6914:0.01:1	0.279012(0.322222:0.274074:0.240741)	-512.544	NA	NA	NA
TRINITY_DN10940_c0_g2	MA	0.0108265	0.0242933	0.445656	0.00461053	4242	791.117	3450.88	NA	55	18.6823	36.3177	NA	NA	0.013338	3.6046:3.70895:3.34156:4.20013:1.68634:1	0.265842(0.344876:0.213781:0.238869)	-5571.18	NA	NA	NA
TRINITY_DN12363_c0_g1	MA	0.0041312	0.00929021	0.444683	0.0828784	594	109.549	484.451	NA	3	1.01129	1.98871	NA	NA	0.00508265	1.64139:3.29548:0.918776:0.918776:0.01:1	0.268844(0.41206:0.203518:0.190955)	-733.733	NA	NA	NA
TRINITY_DN12462_c0_g1	MA	0.0022719	0.00511274	0.44436	0.0860199	2181	413.181	1767.82	NA	6	2.0681	3.9319	NA	NA	0.00281008	3.79079:3.19919:2.29287:2.25547:0.452549:1	0.317079(0.39217:0.336538:0.222527)	-2789.02	NA	NA	NA
TRINITY_DN12836_c2_g1	MA	0.000825454	0.00185926	0.443968	0.419426	3081	517.549	2563.45	NA	3	0.937793	2.06221	NA	NA	0.000999114	14.67:13.6412:25.1:24.603:11.586:1	0.300259(0.358463:0.319066:0.223249)	-3897.12	NA	NA	NA
TRINITY_DN11223_c0_g2	MA	0.00822264	0.0185553	0.443142	0.0828725	435	56.2847	378.715	NA	4	1.00459	2.99541	NA	NA	0.00955959	1.30276:2.97876:1.68074:12.2396:3.83993:1	0.337868(0.469388:0.333333:0.210884)	-579.479	NA	NA	NA
TRINITY_DN9093_c0_g1	MA	0.00759592	0.0171618	0.442607	0.276527	657	113.19	543.81	NA	6	1.9191	4.0809	NA	NA	0.00924396	0.254497:1.94758:0.215021:0.215021:2.18452:1	0.39697(0.438636:0.370455:0.381818)	-912.713	NA	NA	NA
TRINITY_DN11158_c1_g2	MA	0.00193243	0.00437599	0.441599	0.0866401	1272	240.233	1031.77	NA	3	1.03569	1.96431	NA	NA	0.00239393	1.05623:4.21005:0.589216:0.589216:0.01:1	0.298431(0.317647:0.327059:0.250588)	-1637.01	NA	NA	NA
TRINITY_DN7114_c0_g1	MA	0.0015595	0.00353761	0.440835	0.330922	2292	218.994	2073.01	NA	4	0.773251	3.22675	NA	NA	0.0017485	2.98767:0.615446:3.49116:7.37805:20.1439:1	0.314597(0.443791:0.286275:0.213725)	-2814.72	NA	NA	NA
TRINITY_DN6420_c0_g2	MA	0.00342966	0.00778208	0.440712	0.189993	2214	380.268	1833.73	NA	9	2.87981	6.12019	NA	NA	0.00417721	6.1221:5.7972:3.46376:3.44023:0.281122:1	0.286423(0.407984:0.268606:0.182679)	-2785.47	NA	NA	NA
TRINITY_DN11353_c0_g1	MA	0.00257158	0.00583601	0.440641	0.0982482	1359	192.554	1166.45	NA	4	1.09013	2.90987	NA	NA	0.00303411	0.322581:0.729963:0.337754:0.310153:0.160296:1	0.308003(0.42511:0.325991:0.172907)	-1736.31	NA	NA	NA
TRINITY_DN7634_c0_g1	MA	0.00181455	0.00411866	0.440568	0.393463	1389	215.466	1173.53	NA	3	0.882469	2.11753	NA	NA	0.00217197	12.4189:30:12.1846:12.1846:0.01:1	0.260417(0.322198:0.268319:0.190733)	-1714.04	NA	NA	NA
TRINITY_DN11845_c7_g1	MA	0.00297858	0.00676939	0.440007	0.0984735	1167	165.601	1001.4	NA	4	1.09267	2.90733	NA	NA	0.0035165	0.621344:1.57899:0.445058:0.445058:1.10865:1	0.310256(0.374359:0.364103:0.192308)	-1485.68	NA	NA	NA
TRINITY_DN6861_c0_g1	MA	0.00302406	0.006885	0.439225	0.422311	828	140.134	687.866	NA	3	0.950573	2.04943	NA	NA	0.0036775	2.51124:6.52003:3.01927:3.01927:14.8469:1	0.295427(0.333935:0.3213:0.231047)	-1045.91	NA	NA	NA
TRINITY_DN9371_c0_g1	MA	0.00194521	0.00443215	0.438888	0.10999	1779	268.463	1510.54	NA	4	1.15292	2.84708	NA	NA	0.00232051	0.278752:0.621228:0.271892:0.244612:0.10417:1	0.290404(0.382155:0.261785:0.227273)	-2261.27	NA	NA	NA
TRINITY_DN11925_c1_g4	MA	0.00258285	0.00588798	0.438665	0.211343	1608	280.754	1327.25	NA	5	1.62667	3.37333	NA	NA	0.00315992	12.8941:15.9168:22.1054:21.8355:5.25909:1	0.270639(0.357542:0.218808:0.235568)	-2010.06	NA	NA	NA
TRINITY_DN6822_c0_g1	MA	0.00243937	0.00556216	0.438565	0.401116	1056	167.687	888.313	NA	3	0.902724	2.09728	NA	NA	0.00293525	5.16321:4.88388:4.42904:4.42904:7.89052:1	0.287535(0.356941:0.271955:0.233711)	-1352.03	NA	NA	NA
TRINITY_DN10283_c0_g1	MA	0.00163899	0.00374236	0.437957	0.370565	975	239.1	735.9	NA	2	0.851809	1.14819	NA	NA	0.0021548	30:12.2171:11.8258:11.8258:0.01:1	0.325153(0.447853:0.292945:0.234663)	-1251.17	NA	NA	NA
TRINITY_DN9827_c0_g1	MA	0.00218055	0.0049865	0.43729	0.11616	1587	247.022	1339.98	NA	4	1.18621	2.81379	NA	NA	0.0026173	3.46641:6.84421:10.7103:15.7232:1.68653:1	0.301572(0.373585:0.326415:0.204717)	-2025.95	NA	NA	NA
TRINITY_DN9515_c0_g1	MA	0.00568866	0.0130185	0.436967	0.103785	798	91.7554	706.245	NA	5	1.14591	3.85409	NA	NA	0.00653146	0.347022:0.664071:0.919928:0.840739:0.581632:1	0.254682(0.331461:0.273408:0.159176)	-996.685	NA	NA	NA
TRINITY_DN21694_c0_g1	MA	0.00664983	0.0152303	0.436618	0.105055	522	76.9558	445.044	NA	4	1.13475	2.86525	NA	NA	0.00791481	0.837157:0.336099:0.369154:0.349224:0.631457:1	0.309524(0.388571:0.34:0.2)	-689.093	NA	NA	NA
TRINITY_DN8044_c0_g1	MA	0.00579688	0.0132959	0.435989	0.34258	627	62.286	564.714	NA	4	0.807611	3.19239	NA	NA	0.00654183	1.62985:5.22928:1.86052:1.86052:16.9079:1	0.285714(0.361905:0.292857:0.202381)	-813.524	NA	NA	NA
TRINITY_DN11828_c0_g2	MA	0.00210501	0.00483609	0.435272	0.413298	1209	199.263	1009.74	NA	3	0.935839	2.06416	NA	NA	0.00255514	14.5259:13.2483:24.9274:24.4515:11.8746:1	0.305281(0.413366:0.283416:0.219059)	-1542.76	NA	NA	NA
TRINITY_DN11920_c5_g3	MA	0.00076713	0.00176421	0.434829	0.401334	3306	525.744	2780.26	NA	3	0.909236	2.09076	NA	NA	0.000925693	15.0546:12.6983:24.3518:23.7846:14.097:1	0.330311(0.437897:0.329556:0.223481)	-4196.82	NA	NA	NA
TRINITY_DN11195_c0_g1	MA	0.00502834	0.0115863	0.433991	0.15528	1728	242.817	1485.18	NA	10	2.73636	7.26364	NA	NA	0.00594985	4.62226:6.1181:9.60644:12.2943:18.2888:1	0.317447(0.404679:0.307626:0.240035)	-2259.06	NA	NA	NA
TRINITY_DN12490_c0_g3	MA	0.0034689	0.0080046	0.433364	0.0895743	999	134.526	864.474	NA	4	1.05685	2.94315	NA	NA	0.00407968	0.64126:1.38789:0.454413:0.454413:0.987911:1	0.302395(0.402695:0.329341:0.17515)	-1247.7	NA	NA	NA
TRINITY_DN11572_c1_g2	MA	0.00145291	0.00335525	0.433027	0.122809	2385	383.033	2001.97	NA	4	1.22577	2.77423	NA	NA	0.00175843	0.885745:0.255606:0.337925:0.311798:0.741638:1	0.296273(0.40201:0.273241:0.213568)	-3007.83	NA	NA	NA
TRINITY_DN8192_c0_g1	MA	0.00188392	0.00435568	0.432519	0.362039	849	201.173	647.827	NA	2	0.835834	1.16417	NA	NA	0.00246961	30:11.3686:10.9032:10.9032:0.01:1	0.296948(0.389085:0.288732:0.213028)	-1079.29	NA	NA	NA
TRINITY_DN10002_c0_g1	MA	0.00284531	0.00657957	0.432446	0.421927	891	150.64	740.36	NA	3	0.959887	2.04011	NA	NA	0.00347665	14.7523:11.1277:22.4819:21.9908:14.7911:1	0.354586(0.459732:0.365772:0.238255)	-1140.44	NA	NA	NA
TRINITY_DN11172_c1_g2	MA	0.00256121	0.0059244	0.432315	0.219827	1614	288.753	1325.25	NA	5	1.67553	3.32447	NA	NA	0.0031629	17.3702:12.3319:20.4377:20.1426:5.3374:1	0.31478(0.378479:0.341373:0.22449)	-2097.36	NA	NA	NA
TRINITY_DN8906_c0_g2	MA	0.00119462	0.00276385	0.43223	0.366841	2145	305.751	1839.25	NA	3	0.833314	2.16669	NA	NA	0.0014183	7.43611:13.1836:20.7222:19.96:10.6344:1	0.267691(0.363128:0.196229:0.243715)	-2589.74	NA	NA	NA
TRINITY_DN10425_c0_g1	MA	0.00460643	0.010689	0.43095	0.0669975	1395	295.202	1099.8	NA	8	3.07038	4.92962	NA	NA	0.00589359	2.79325:2.49807:1.47398:1.45857:0.613867:1	0.305079(0.33691:0.317597:0.26073)	-1831.54	NA	NA	NA
TRINITY_DN11706_c1_g1	MA	0.00196716	0.0045678	0.430657	0.109398	2487	518.785	1968.22	NA	6	2.27802	3.72198	NA	NA	0.00250965	1.33039:0.397341:0.666579:0.901395:0.665394:1	0.297992(0.34759:0.301807:0.244578)	-3202.97	NA	NA	NA
TRINITY_DN5854_c0_g1	MA	0.00231558	0.00537908	0.430479	0.345727	1554	156.276	1397.72	NA	4	0.824714	3.17529	NA	NA	0.00262366	1.77569:4.74777:1.97812:1.97812:16.0072:1	0.259473(0.342967:0.22736:0.208092)	-1923.29	NA	NA	NA
TRINITY_DN18231_c0_g1	MA	0.00444434	0.0103981	0.427417	0.420556	570	95.9002	474.1	NA	3	0.963698	2.0363	NA	NA	0.00544604	14.0528:12.1563:24.3251:24.0018:10.5524:1	0.270506(0.287958:0.293194:0.230366)	-712.102	NA	NA	NA
TRINITY_DN5979_c0_g2	MA	0.00662695	0.0155187	0.427028	0.355684	549	56.9974	492.003	NA	4	0.853584	3.14642	NA	NA	0.0075501	2.58228:0.657299:2.11925:1.18799:17.9316:1	0.285326(0.326087:0.326087:0.203804)	-707.029	NA	NA	NA
TRINITY_DN6705_c0_g1	MA	0.00248663	0.00582887	0.426606	0.192175	2106	287.547	1818.45	NA	6	1.62256	4.37744	NA	NA	0.00294297	4.50239:3.78924:7.82455:6.74216:20.1089:1	0.272555(0.337607:0.246439:0.233618)	-2673.25	NA	NA	NA
TRINITY_DN12509_c4_g1	MA	0.00388475	0.00911022	0.426417	0.0794555	648	116.696	531.304	NA	3	1.01991	1.98009	NA	NA	0.00482579	5.115:12.3662:20.5925:18.3813:17.7838:1	0.371142(0.472222:0.425926:0.215278)	-853.631	NA	NA	NA
TRINITY_DN6364_c0_g1	MA	0.00277092	0.00650207	0.426159	0.422799	912	154.596	757.404	NA	3	0.971548	2.02845	NA	NA	0.0034034	5.10635:4.75485:4.31928:4.31928:7.88678:1	0.310929(0.383607:0.319672:0.229508)	-1184.03	NA	NA	NA
TRINITY_DN12543_c2_g1	MA	0.00533346	0.0125201	0.425993	0.0762649	1938	273.584	1664.42	NA	12	3.3411	8.6589	NA	NA	0.00634798	0.315302:1.55444:0.594329:0.954217:0.561473:1	0.325348(0.440495:0.299845:0.235703)	-2524.06	NA	NA	NA
TRINITY_DN10912_c0_g1	MA	0.00178219	0.00418757	0.42559	0.139598	3735	632.3	3102.7	NA	8	2.59036	5.40964	NA	NA	0.0021894	8.18171:7.60276:9.37607:8.96565:8.51068:1	0.324906(0.470305:0.300562:0.203852)	-4750.17	NA	NA	NA
TRINITY_DN8964_c0_g1	MA	0.00357184	0.00841936	0.424241	0.227475	1032	359.745	672.255	NA	5	2.78897	2.21103	NA	NA	0.00526164	30:1.76822:1.52143:1.52143:0.01:1	0.301932(0.411594:0.272464:0.221739)	-1321.66	NA	NA	NA
TRINITY_DN9502_c0_g1	MA	0.00360962	0.00850989	0.424167	0.0737933	2061	393.667	1667.33	NA	9	3.21829	5.78171	NA	NA	0.00454561	4.03114:3.74253:3.39922:3.49936:0.398354:1	0.343266(0.452035:0.37282:0.204942)	-2687.32	NA	NA	NA
TRINITY_DN12387_c1_g1	MA	0.00331227	0.00781767	0.42369	0.406618	762	123	639	NA	3	0.937169	2.06283	NA	NA	0.00403952	6.35603:14.7833:18.4206:17.7386:7.47605:1	0.291503(0.366667:0.243137:0.264706)	-979.929	NA	NA	NA
TRINITY_DN12220_c0_g1	MA	0.00395603	0.00934377	0.423387	0.0825678	1941	493.365	1447.64	NA	10	4.45969	5.54031	NA	NA	0.00532549	2.18908:0.867232:0.571284:0.686791:0.585083:1	0.426183(0.503086:0.383488:0.391975)	-2633.39	NA	NA	NA
TRINITY_DN11905_c0_g1	MA	0.00028776	0.000682614	0.421555	0.341319	8838	1156.83	7681.17	NA	3	0.789671	2.21033	NA	NA	0.000339443	14.4501:13.1792:25.0274:24.4908:12.4236:1	0.302115(0.402104:0.287241:0.217)	-10913.9	NA	NA	NA
TRINITY_DN11509_c5_g1	MA	0.000971175	0.00230396	0.421524	0.204314	4179	714.363	3464.64	NA	5	1.64237	3.35763	NA	NA	0.001199	30:25.9939:20.5312:20.5312:0.01:1	0.323888(0.423601:0.347561:0.200502)	-5267.16	NA	NA	NA
TRINITY_DN7480_c0_g1	MA	0.00657133	0.0156105	0.420956	0.18801	783	205.234	577.766	NA	6	2.74593	3.25407	NA	NA	0.00894061	21.8724:1.79967:0.542672:0.542672:8.3325:1	0.333333(0.421756:0.328244:0.25)	-978.669	NA	NA	NA
TRINITY_DN11741_c1_g2	MA	0.00100977	0.00240609	0.419671	0	1398	428.212	969.788	NA	2	1.02541	0.974594	NA	NA	0.00143746	0.01:0.01:7.94013:6.82857:22.1146:1	0.30621(0.226981:0.520343:0.171306)	-1657.74	NA	NA	NA
TRINITY_DN7843_c0_g1	MA	0.00280207	0.00668789	0.418976	0.391743	918	141.577	776.423	NA	3	0.909724	2.09028	NA	NA	0.00340135	1.74469:7.8057:2.06129:2.06129:11.572:1	0.287188(0.260586:0.345277:0.2557)	-1181.09	NA	NA	NA
TRINITY_DN11080_c4_g1	MA	0.0065043	0.0156245	0.416289	0.0474051	2004	353.036	1650.96	NA	16	5.42969	10.5703	NA	NA	0.00811096	18.9973:20.5538:22.8079:23.5709:3.11684:1	0.249875(0.344544:0.197309:0.207773)	-2528.98	NA	NA	NA
TRINITY_DN11363_c1_g3	MA	0.00296525	0.00713547	0.415564	0.0760766	840	147.569	692.431	NA	3	1.01697	1.98303	NA	NA	0.00369787	5.34416:14.8168:10.7902:19.2927:0.01:1	0.294048(0.371429:0.273214:0.2375)	-1084.45	NA	NA	NA
TRINITY_DN549_c0_g1	MA	0.00309951	0.00746054	0.415453	0.0996451	774	158.361	615.639	NA	3	1.14718	1.85282	NA	NA	0.00399178	2.6614:2.19384:0.875458:0.875458:0.01:1	0.256757(0.357143:0.200772:0.212355)	-948.643	NA	NA	NA
TRINITY_DN7478_c0_g1	MA	0.00989566	0.0238253	0.415343	0.0673033	501	86.6375	414.362	NA	6	2.00906	3.99094	NA	NA	0.0123045	7.40807:19.3216:22.1746:23.5524:5.08127:1	0.28869(0.389881:0.244048:0.232143)	-657.768	NA	NA	NA
TRINITY_DN9999_c0_g2	MA	0.0023053	0.0055566	0.414876	0.0984789	1485	210.656	1274.34	NA	4	1.13968	2.86032	NA	NA	0.00276652	2.07218:1.55446:1.27957:1.23718:0.554462:1	0.316196(0.46371:0.309476:0.175403)	-1806.85	NA	NA	NA
TRINITY_DN10425_c1_g3	MA	0.00304622	0.00735164	0.414359	0.0764963	813	143.273	669.727	NA	3	1.02148	1.97852	NA	NA	0.00380495	14.705:12.6743:24.5128:24.0504:12.7545:1	0.329657(0.393382:0.367647:0.227941)	-1058.83	NA	NA	NA
TRINITY_DN9275_c0_g1	MA	0.00207969	0.00501987	0.414292	0.402785	1221	194.914	1026.09	NA	3	0.943113	2.05689	NA	NA	0.00254905	5.03058:5.1166:4.24845:4.24845:7.88442:1	0.268382(0.311275:0.303922:0.189951)	-1528.19	NA	NA	NA
TRINITY_DN9803_c0_g1	MA	0.00220594	0.00532716	0.414093	0.358853	714	166.984	547.016	NA	2	0.848712	1.15129	NA	NA	0.0029359	27.8624:30:22.0376:22.0376:0.01:1	0.324965(0.414226:0.290795:0.269874)	-930.888	NA	NA	NA
TRINITY_DN8657_c0_g1	MA	0.00517099	0.0125075	0.413431	0.0957388	1359	196.5	1162.5	NA	8	2.32162	5.67838	NA	NA	0.00623179	1.50795:0.161121:1.20665:0.95691:1.30108:1	0.290015(0.405286:0.276432:0.188326)	-1717.2	NA	NA	NA
TRINITY_DN6101_c0_g2	MA	0.0018645	0.00451295	0.413144	0.105952	2100	532.34	1567.66	NA	5	2.25566	2.74434	NA	NA	0.00253587	5.36682:0.463047:0.863423:0.789069:0.0914712:1	0.291429(0.369286:0.282857:0.222143)	-2666.17	NA	NA	NA
TRINITY_DN10382_c0_g1	MA	0.00275797	0.00668061	0.412831	0.0790193	1776	325.456	1450.54	NA	6	2.1127	3.8873	NA	NA	0.0034768	3.64005:3.38271:2.20952:2.18282:0.330257:1	0.315627(0.401349:0.34317:0.202361)	-2295.75	NA	NA	NA
TRINITY_DN5380_c0_g1	MA	0.00395135	0.00958983	0.412035	0.0519176	1887	322.973	1564.03	NA	9	3.00468	5.99532	NA	NA	0.00491641	4.59606:3.30061:2.83617:3.04926:0.25949:1	0.299735(0.378571:0.316667:0.203968)	-2442.62	NA	NA	NA
TRINITY_DN5316_c0_g1	MA	0.0103186	0.0251304	0.410602	0.0687721	591	86.7804	504.22	NA	7	2.06751	4.93249	NA	NA	0.0124935	3.35865:2.7279:4.92207:6.92573:8.69906:1	0.258883(0.238579:0.337563:0.200508)	-767.908	NA	NA	NA
TRINITY_DN6294_c0_g1	MA	0.00211258	0.00514935	0.410262	0.401189	1185	188.237	996.763	NA	3	0.945645	2.05435	NA	NA	0.00259497	14.5976:12.8027:24.3525:23.9652:10.7335:1	0.277637(0.308861:0.33038:0.193671)	-1468.55	NA	NA	NA
TRINITY_DN10778_c0_g1	MA	0.00603796	0.0147187	0.410224	0.0486664	2691	395.488	2295.51	NA	19	5.61957	13.3804	NA	NA	0.00731374	1.42839:1.18414:0.877709:0.880851:0.430913:1	0.311062(0.421492:0.339087:0.172606)	-3474.11	NA	NA	NA
TRINITY_DN11877_c0_g1	MA	0.00165962	0.00404712	0.410075	0.191527	2592	425.972	2166.03	NA	5	1.62064	3.37936	NA	NA	0.00205198	8.17571:0.699045:2.65255:1.72924:12.0782:1	0.3079(0.419653:0.302312:0.201734)	-3289.39	NA	NA	NA
TRINITY_DN10904_c0_g1	MA	0.00248007	0.00605366	0.409681	0.0769402	981	173.384	807.616	NA	3	1.03154	1.96846	NA	NA	0.00311167	6.07931:12.6024:11.9435:18.8544:0.01:1	0.314024(0.339939:0.35061:0.251524)	-1263.25	NA	NA	NA
TRINITY_DN5528_c0_g1	MA	0.00546904	0.0133903	0.408432	0.080263	453	82.1197	370.88	NA	3	1.05462	1.94538	NA	NA	0.00690501	11.1392:4.27807:14.4885:17.5118:1.69411:1	0.248904(0.299342:0.210526:0.236842)	-568.244	NA	NA	NA
TRINITY_DN10904_c2_g1	MA	0.00247861	0.00607265	0.408159	0.340614	621	134.891	486.109	NA	2	0.809423	1.19058	NA	NA	0.00325929	30:23.7924:20.3514:20.3514:0.01:1	0.339744(0.473558:0.259615:0.286058)	-788.906	NA	NA	NA
TRINITY_DN6927_c0_g1	MA	0.00634207	0.0155401	0.408109	0.099029	1227	327.924	899.076	NA	10	4.71938	5.28062	NA	NA	0.00880031	22.3688:0.523326:7.52336:5.61293:0.434425:1	0.338618(0.45122:0.347561:0.217073)	-1625.44	NA	NA	NA
TRINITY_DN9213_c0_g1	MA	0.00324732	0.00796114	0.407896	0.157599	1998	356.816	1641.18	NA	8	2.78151	5.21849	NA	NA	0.00408914	17.8143:17.5583:24.2826:23.8973:7.1277:1	0.287856(0.346327:0.324588:0.192654)	-2549.12	NA	NA	NA
TRINITY_DN6692_c0_g1	MA	0.00570227	0.0139923	0.40753	0.330673	468	58.8834	409.117	NA	3	0.782987	2.21701	NA	NA	0.00674531	1.91263:0.885518:2.78539:1.87643:18.7115:1	0.288747(0.27707:0.318471:0.270701)	-606.065	NA	NA	NA
TRINITY_DN11650_c0_g2	MA	0.00109476	0.00268881	0.407155	0.399351	2256	356.52	1899.48	NA	3	0.946596	2.0534	NA	NA	0.00134667	6.38311:11.1224:16.3633:15.6453:6.14879:1	0.292553(0.351729:0.31117:0.214761)	-2869.77	NA	NA	NA
TRINITY_DN22257_c0_g1	MA	0.00793817	0.0195827	0.405366	0.39153	318	48.8873	269.113	NA	3	0.928378	2.07162	NA	NA	0.00972833	4.32662:11.9146:20.4556:18.7193:16.5519:1	0.306604(0.254717:0.320755:0.34434)	-422.905	NA	NA	NA
TRINITY_DN4565_c0_g1	MA	0.0042628	0.0105292	0.404856	0.388654	837	96.7657	740.234	NA	4	0.976312	3.02369	NA	NA	0.00498725	3.65492:3.09908:4.81269:4.22981:14.1442:1	0.260119(0.364286:0.264286:0.151786)	-1035.7	NA	NA	NA
TRINITY_DN2851_c0_g1	MA	0.00967105	0.0238996	0.404652	0.0757605	411	91.8283	319.172	NA	5	2.07773	2.92227	NA	NA	0.0128501	9.15331:19.0802:15.5525:15.3566:3.12771:1	0.282238(0.273723:0.346715:0.226277)	-527.461	NA	NA	NA
TRINITY_DN10972_c1_g1	MA	0.00178264	0.00440757	0.404451	0.0848304	1368	255.287	1112.71	NA	3	1.08583	1.91417	NA	NA	0.00227249	4.41111:11.7128:16.3222:19.0711:2.3851:1	0.28337(0.334792:0.284464:0.230853)	-1740.57	NA	NA	NA
TRINITY_DN9132_c0_g1	MA	0.0025909	0.00642599	0.403191	0.0887276	1332	178.33	1153.67	NA	4	1.10853	2.89147	NA	NA	0.00310435	0.377423:0.72741:0.814922:1.08179:0.318565:1	0.299625(0.364045:0.321348:0.213483)	-1695.85	NA	NA	NA
TRINITY_DN1422_c0_g1	MA	0.00513674	0.0127613	0.402526	0.403925	492	78.697	413.303	NA	3	0.963392	2.03661	NA	NA	0.0063563	14.1001:13.6524:25.6362:25.1626:12.1224:1	0.292929(0.40303:0.272727:0.20303)	-639.348	NA	NA	NA
TRINITY_DN10876_c1_g2	MA	0.00747778	0.0185837	0.402383	0.16088	987	157.409	829.591	NA	9	2.88399	6.11601	NA	NA	0.00924898	3.68199:7.70055:2.39113:2.34576:0.196589:1	0.27153(0.392097:0.235562:0.18693)	-1260.89	NA	NA	NA
TRINITY_DN12192_c0_g1	MA	0.00138512	0.00344458	0.402116	0.0870678	1746	330.58	1415.42	NA	3	1.10225	1.89775	NA	NA	0.00177505	2.94551:2.77078:1.18937:1.18937:0.01:1	0.315865(0.383162:0.369416:0.195017)	-2216.14	NA	NA	NA
TRINITY_DN12404_c1_g2	MA	0.00468198	0.0116484	0.401943	0.416601	537	89.2742	447.726	NA	3	0.994756	2.00524	NA	NA	0.00584011	14.0214:13.4498:25.1906:24.811:10.1902:1	0.283333(0.333333:0.308333:0.208333)	-692.826	NA	NA	NA
TRINITY_DN12283_c5_g3	MA	0.00289689	0.00721733	0.401379	0.0881018	1197	159.658	1037.34	NA	4	1.10869	2.89131	NA	NA	0.00347315	1.25976:0.369626:1.09058:0.973442:0.704947:1	0.275833(0.39875:0.21625:0.2125)	-1457.73	NA	NA	NA
TRINITY_DN8238_c0_g1	MA	0.0051597	0.0128624	0.401147	0.0839281	942	177.028	764.972	NA	6	2.19504	3.80496	NA	NA	0.00660724	2.43837:1.56768:1.82819:1.73717:0.723841:1	0.306878(0.384127:0.296825:0.239683)	-1224.61	NA	NA	NA
TRINITY_DN12630_c1_g5	MA	0.00208944	0.00521933	0.400327	0.234015	1962	364.969	1597.03	NA	5	1.81703	3.18297	NA	NA	0.00267166	30:17.3006:13.1571:13.1571:0.01:1	0.33715(0.478626:0.349618:0.183206)	-2514.36	NA	NA	NA
TRINITY_DN3692_c0_g1	MA	0.00237222	0.00593312	0.399826	0.0704265	1044	175.64	868.36	NA	3	1.00782	1.99218	NA	NA	0.0029713	13.3154:12.3516:18.4278:21.6871:0.01:1	0.309387(0.422414:0.29454:0.211207)	-1344.87	NA	NA	NA
TRINITY_DN9575_c0_g1	MA	0.00167819	0.00421175	0.398455	0.385657	1497	226.621	1270.38	NA	3	0.927748	2.07225	NA	NA	0.00206173	14.4531:12.9385:24.8638:24.3711:12.4961:1	0.308(0.423:0.298:0.203)	-1899.2	NA	NA	NA
TRINITY_DN8265_c0_g1	MA	0.00156797	0.00393627	0.398338	0.394279	1569	244.031	1324.97	NA	3	0.948534	2.05147	NA	NA	0.00193632	7.86098:14.9654:21.0437:20.2157:10.2389:1	0.331425(0.451336:0.340649:0.20229)	-2003.81	NA	NA	NA
TRINITY_DN6259_c0_g1	MA	0.0174229	0.0437697	0.398058	0.192789	342	77.1422	264.858	NA	7	2.95773	4.04227	NA	NA	0.0233658	20.9114:0.809506:9.19457:11.0415:0.431194:1	0.315942(0.347826:0.352174:0.247826)	-462.631	NA	NA	NA
TRINITY_DN10308_c1_g2	MA	0.0013351	0.00335856	0.397522	0.360135	1164	273.843	890.157	NA	2	0.872528	1.12747	NA	NA	0.00181114	30:11.8797:11.4599:11.4599:0.01:1	0.352234(0.483247:0.381443:0.19201)	-1487.32	NA	NA	NA
TRINITY_DN999_c0_g1	MA	0.00399298	0.010049	0.397351	0.0878214	1215	232.31	982.69	NA	6	2.23812	3.76188	NA	NA	0.0051509	1.01425:1.04486:1.28424:1.42188:0.453783:1	0.282716(0.285185:0.309877:0.253086)	-1569.94	NA	NA	NA
TRINITY_DN8150_c0_g1	MA	0.00335584	0.00845791	0.396769	0.0693842	2463	410.602	2052.4	NA	10	3.35204	6.64796	NA	NA	0.00420639	0.936174:1.2364:0.903575:1.48272:0.276612:1	0.267234(0.350365:0.235401:0.215937)	-3108.71	NA	NA	NA
TRINITY_DN6845_c0_g1	MA	0.0040319	0.0101948	0.395485	0.0780282	1215	221.721	993.279	NA	6	2.16472	3.83528	NA	NA	0.00515655	14.5053:17.8977:22.7991:24.0515:4.56378:1	0.32266(0.375616:0.389163:0.203202)	-1588.04	NA	NA	NA
TRINITY_DN10818_c0_g1	MA	0.00481335	0.0121766	0.395293	0.214791	1266	158.461	1107.54	NA	7	1.8603	5.1397	NA	NA	0.00573499	5.49118:4.55179:7.44011:9.80535:9.66344:1	0.28093(0.397163:0.260047:0.185579)	-1609.57	NA	NA	NA
TRINITY_DN12313_c0_g1	MA	0.00618405	0.0156482	0.395193	0.228891	819	124.844	694.156	NA	6	1.87655	4.12345	NA	NA	0.00762672	13.156:16.7941:21.3785:23.2847:3.1915:1	0.281022(0.361314:0.270073:0.211679)	-1059.25	NA	NA	NA
TRINITY_DN7056_c0_g1	MA	0.00395393	0.0100073	0.395106	0.1013	2064	389.46	1674.54	NA	10	3.70533	6.29467	NA	NA	0.00509614	22.4569:8.83862:15.2576:16.049:4.52551:1	0.275762(0.375907:0.24746:0.203919)	-2616.1	NA	NA	NA
TRINITY_DN9660_c0_g1	MA	0.000883487	0.00223849	0.394679	0.380753	1725	440.901	1284.1	NA	2	0.930457	1.06954	NA	NA	0.00122982	28.276:6.98697:2.38384:2.38384:0.01:1	0.336812(0.454783:0.35913:0.196522)	-2188.54	NA	NA	NA
TRINITY_DN10081_c0_g1	MA	0.00256834	0.00650956	0.394549	0.401607	969	154.088	814.912	NA	3	0.971937	2.02806	NA	NA	0.00319506	5.00507:4.24987:3.81893:3.81893:8.23104:1	0.295782(0.359568:0.32716:0.200617)	-1222.2	NA	NA	NA
TRINITY_DN10197_c0_g1	MA	0.00558439	0.0141759	0.393935	0.0929135	1050	173.358	876.642	NA	7	2.33952	4.66048	NA	NA	0.00700288	1.48993:1.07609:0.818013:2.31062:0.476871:1	0.289174(0.39886:0.25641:0.212251)	-1359.29	NA	NA	NA
TRINITY_DN16288_c0_g1	MA	0.00105104	0.00267359	0.393119	0.349852	1485	335.296	1149.7	NA	2	0.851798	1.1482	NA	NA	0.00141739	30:11.2477:10.7713:10.7713:0.01:1	0.275538(0.313508:0.292339:0.220766)	-1861.33	NA	NA	NA
TRINITY_DN6642_c0_g1	MA	0.00798208	0.0203065	0.39308	0.0508941	810	157.922	652.078	NA	8	3.04986	4.95014	NA	NA	0.0103849	4.87021:2.31487:2.1735:2.07122:0.539636:1	0.259533(0.359779:0.208487:0.210332)	-1013.59	NA	NA	NA
TRINITY_DN14652_c0_g1	MA	0.00379932	0.00966571	0.393071	0.368293	660	94.4052	565.595	NA	3	0.894202	2.1058	NA	NA	0.00463843	14.1401:13.2686:25.6025:25.0993:12.9683:1	0.304676(0.357466:0.350679:0.205882)	-844.693	NA	NA	NA
TRINITY_DN12887_c0_g1	MA	0.00146614	0.0037353	0.39251	0.0994244	3888	658.497	3229.5	NA	7	2.39316	4.60684	NA	NA	0.00185046	20.2165:13.9343:18.8289:18.6319:3.12143:1	0.285531(0.369314:0.288743:0.198535)	-4904.65	NA	NA	NA
TRINITY_DN5895_c0_g1	MA	0.00382419	0.00975038	0.392209	0.0782793	633	113.055	519.945	NA	3	1.06998	1.93002	NA	NA	0.00488261	0.533693:1.15344:0.740971:0.702808:0.397245:1	0.2891(0.343602:0.298578:0.225118)	-798.011	NA	NA	NA
TRINITY_DN9889_c1_g1	MA	0.00146222	0.00373043	0.391969	0.182718	2169	439.036	1729.96	NA	4	1.57202	2.42798	NA	NA	0.00192133	30:17.6712:13.7265:13.7265:0.01:1	0.280847(0.396409:0.23895:0.207182)	-2693.96	NA	NA	NA
TRINITY_DN10213_c0_g1	MA	0.000913113	0.00233229	0.391509	0.349092	1734	390.372	1343.63	NA	2	0.851955	1.14805	NA	NA	0.00123261	30:12.6532:12.2625:12.2625:0.01:1	0.313184(0.315199:0.405872:0.21848)	-2210.22	NA	NA	NA
TRINITY_DN11806_c5_g1	MA	0.00740184	0.0189109	0.391406	0.06688	807	117.001	689.999	NA	7	2.11591	4.88409	NA	NA	0.00907045	1.93926:1.25758:0.784423:0.784423:1.62618:1	0.329012(0.446296:0.381481:0.159259)	-1020	NA	NA	NA
TRINITY_DN7799_c0_g1	MA	0.00401927	0.0103084	0.389903	0.0753307	1206	217.069	988.931	NA	6	2.16112	3.83888	NA	NA	0.00515125	1.48987:1.76493:0.923635:0.909452:0.563532:1	0.30397(0.351117:0.331266:0.229529)	-1579.52	NA	NA	NA
TRINITY_DN7071_c0_g1	MA	0.00396787	0.0102074	0.388726	0.408625	618	100.328	517.672	NA	3	0.99809	2.00191	NA	NA	0.00498081	7.47569:14.6576:20.6333:19.9226:9.7064:1	0.333333(0.400966:0.347826:0.251208)	-814.988	NA	NA	NA
TRINITY_DN11130_c0_g2	MA	0.00636353	0.0163787	0.388525	0.144872	873	173.401	699.599	NA	7	2.72636	4.27364	NA	NA	0.00835282	20.0543:13.7686:18.9129:18.6683:3.70697:1	0.356164(0.434932:0.416096:0.217466)	-1159.47	NA	NA	NA
TRINITY_DN5699_c0_g1	MA	0.00160296	0.00412645	0.388461	0.35174	1611	218.366	1392.63	NA	3	0.86271	2.13729	NA	NA	0.00194502	2.15486:0.972991:2.80489:1.91448:16.9127:1	0.269517(0.27881:0.311338:0.218401)	-2023.62	NA	NA	NA
TRINITY_DN1743_c0_g1	MA	0.00153653	0.00396173	0.387843	0.103798	1515	317.102	1197.9	NA	3	1.21697	1.78303	NA	NA	0.00204414	1.21989:0.404048:0.601289:0.560884:0.267848:1	0.279315(0.340909:0.250988:0.246047)	-1896.99	NA	NA	NA
TRINITY_DN10779_c3_g3	MA	0.00205224	0.0053133	0.386245	0.407223	1206	195.145	1010.86	NA	3	0.999746	2.00025	NA	NA	0.00257991	6.53736:15.2881:18.3206:17.5931:7.80127:1	0.323408(0.383375:0.330025:0.256824)	-1569.61	NA	NA	NA
TRINITY_DN7586_c0_g1	MA	0.0013171	0.00341254	0.385958	0.333819	1185	250.629	934.371	NA	2	0.820045	1.17995	NA	NA	0.00176029	29.622:8.51421:7.16384:7.16384:0.01:1	0.352694(0.497475:0.385101:0.175505)	-1496.5	NA	NA	NA
TRINITY_DN11382_c0_g1	MA	0.00284951	0.00741741	0.384165	0.0714233	1716	302.267	1413.73	NA	6	2.14533	3.85467	NA	NA	0.00365413	1.10723:0.799269:0.522239:0.522239:0.776034:1	0.297266(0.363002:0.291449:0.237347)	-2209.56	NA	NA	NA
TRINITY_DN9399_c0_g1	MA	0.00814643	0.0212292	0.383738	0.0560442	1131	159.18	971.82	NA	11	3.29068	7.70932	NA	NA	0.00998773	6.84108:8.86423:9.72344:12.7227:5.45538:1	0.258818(0.337302:0.23545:0.203704)	-1447.25	NA	NA	NA
TRINITY_DN13905_c0_g1	MA	0.00543731	0.0142055	0.38276	0.0876443	441	83.9927	357.007	NA	3	1.14203	1.85797	NA	NA	0.00710731	0.452248:1.23414:0.638567:0.604302:0.256415:1	0.281179(0.295918:0.309524:0.238095)	-568.83	NA	NA	NA
TRINITY_DN16892_c0_g1	MA	0.00583791	0.0152747	0.382196	0.0849542	420	78.6158	341.384	NA	3	1.12796	1.87204	NA	NA	0.00760429	0.01:0.01:0.0874503:0.0799818:0.332013:1	0.314286(0.396429:0.321429:0.225)	-537.947	NA	NA	NA
TRINITY_DN6643_c0_g2	MA	0.00355682	0.00931098	0.382003	0.0680757	1365	236.102	1128.9	NA	6	2.12276	3.87724	NA	NA	0.00455211	18.0031:3.13918:16.6945:18.8274:2.87597:1	0.254386(0.337719:0.242325:0.183114)	-1689.82	NA	NA	NA
TRINITY_DN16184_c0_g1	MA	0.00665002	0.0174862	0.3803	0.0885064	360	68.9895	291.011	NA	3	1.152	1.848	NA	NA	0.00872664	0.470617:0.848582:0.54768:0.524458:0.233252:1	0.286111(0.416667:0.175:0.266667)	-460.313	NA	NA	NA
TRINITY_DN11371_c0_g1	MA	0.00337374	0.00889	0.379498	0.0910939	1122	268.225	853.775	NA	5	2.26453	2.73547	NA	NA	0.00469246	5.86849:0.41819:0.756353:0.691606:0.0647589:1	0.289778(0.389333:0.312:0.168)	-1423.79	NA	NA	NA
TRINITY_DN20686_c0_g1	MA	0.00441563	0.0116419	0.379287	0.219528	696	157.516	538.484	NA	4	1.74168	2.25832	NA	NA	0.00605106	30:23.506:19.4604:19.4604:0.01:1	0.314655(0.364224:0.329741:0.25)	-905.024	NA	NA	NA
TRINITY_DN11855_c1_g2	MA	0.00165597	0.00436731	0.379175	0.337662	954	204.908	749.092	NA	2	0.838164	1.16184	NA	NA	0.00223834	30:10.5012:10.0174:10.0174:0.01:1	0.304075(0.413793:0.305643:0.19279)	-1206.86	NA	NA	NA
TRINITY_DN12402_c12_g6	MA	0.00454279	0.0119931	0.378783	0.0764932	537	94.7228	442.277	NA	3	1.08358	1.91642	NA	NA	0.00585697	0.679834:1.59661:0.896117:0.830017:0.593954:1	0.423148(0.644444:0.425:0.2)	-702.055	NA	NA	NA
TRINITY_DN5679_c0_g1	MA	0.00388526	0.0102592	0.37871	0.219053	1020	182.136	837.864	NA	5	1.82339	3.17661	NA	NA	0.00502341	20.497:30:16.8062:16.8062:0.01:1	0.308407(0.366569:0.335777:0.222874)	-1325.66	NA	NA	NA
TRINITY_DN11382_c8_g1	MA	0.00223212	0.00590417	0.378058	0.335656	672	143.074	528.926	NA	2	0.834157	1.16584	NA	NA	0.00301393	29.9918:28.6041:22.128:22.128:0.01:1	0.288889(0.331111:0.257778:0.277778)	-855.913	NA	NA	NA
TRINITY_DN12044_c0_g1	MA	0.00708803	0.018763	0.377766	0.0641767	1026	187.911	838.089	NA	9	3.35214	5.64786	NA	NA	0.00922629	2.73955:1.99684:1.61466:1.76605:0.985032:1	0.303606(0.334795:0.349415:0.226608)	-1345.64	NA	NA	NA
TRINITY_DN7917_c0_g1	MA	0.00682134	0.0180766	0.377358	0.0854489	351	65.956	285.044	NA	3	1.14032	1.85968	NA	NA	0.0089363	1.36606:0.471783:0.712529:0.670703:0.30462:1	0.319209(0.347458:0.368644:0.241525)	-468.849	NA	NA	NA
TRINITY_DN11285_c0_g1	MA	0.00591424	0.015725	0.376105	0.0762208	1521	157.854	1363.15	NA	10	2.35414	7.64586	NA	NA	0.00693243	0.110882:0.212791:0.348965:0.666918:0.297994:1	0.272966(0.363189:0.258858:0.19685)	-1942.1	NA	NA	NA
TRINITY_DN7381_c0_g1	MA	0.000686119	0.00182493	0.37597	0.0633755	3516	557.354	2958.65	NA	3	1.00141	1.99859	NA	NA	0.000866642	6.39476:13.4752:12.9744:20.1325:0.01:1	0.29838(0.401535:0.265132:0.228474)	-4425.13	NA	NA	NA
TRINITY_DN11835_c0_g1	MA	0.00525017	0.0139729	0.375738	0.207132	957	136.973	820.027	NA	6	1.84646	4.15354	NA	NA	0.00649863	4.10063:4.73586:8.96077:7.43935:23.4244:1	0.326042(0.426563:0.334375:0.217188)	-1261.89	NA	NA	NA
TRINITY_DN7293_c0_g1	MA	0.00370062	0.00985053	0.375677	0.391196	657	101.099	555.901	NA	3	0.978569	2.02143	NA	NA	0.00464696	4.87573:14.1738:10.5593:19.4484:0.01:1	0.293939(0.370455:0.245455:0.265909)	-848.062	NA	NA	NA
TRINITY_DN3399_c0_g1	MA	0.0045139	0.0120181	0.375591	0.292296	639	173.247	465.753	NA	4	1.99032	2.00968	NA	NA	0.00654847	4.4245:12.7:19.6312:15.9657:16.9738:1	0.430685(0.542056:0.563084:0.186916)	-832.802	NA	NA	NA
TRINITY_DN12672_c0_g1	MA	0.00801254	0.0213475	0.375338	0.210425	393	86.7352	306.265	NA	4	1.72019	2.27981	NA	NA	0.0109556	30:16.0916:12.3648:12.3648:0.01:1	0.305556(0.462121:0.242424:0.212121)	-509.803	NA	NA	NA
TRINITY_DN10657_c0_g2	MA	0.00175709	0.00468423	0.375108	0.390934	1404	216.083	1187.92	NA	3	0.979702	2.0203	NA	NA	0.00220759	11.5684:4.71764:20.9269:19.0966:17.5803:1	0.271855(0.323028:0.245203:0.247335)	-1767.8	NA	NA	NA
TRINITY_DN9685_c0_g1	MA	0.00392018	0.0104595	0.374795	0.0781179	609	108.653	500.347	NA	3	1.10054	1.89946	NA	NA	0.00508688	13.1464:4.46122:19.2907:17.1546:15.5698:1	0.340686(0.397059:0.372549:0.252451)	-792.667	NA	NA	NA
TRINITY_DN13157_c0_g1	MA	0.00343211	0.00917294	0.374156	0.34737	741	98.8789	642.121	NA	3	0.874694	2.12531	NA	NA	0.00419816	14.1764:12.6681:24.8259:24.4317:11.6066:1	0.291667(0.397177:0.264113:0.21371)	-935.301	NA	NA	NA
TRINITY_DN9196_c0_g1	MA	0.00306951	0.00820563	0.374074	0.075927	777	136.372	640.628	NA	3	1.08803	1.91197	NA	NA	0.00397095	1.33985:0.512817:0.642153:0.609068:0.207843:1	0.280769(0.313462:0.296154:0.232692)	-988.313	NA	NA	NA
TRINITY_DN12703_c2_g3	MA	0.00308711	0.00825296	0.374061	0.350233	483	109.008	373.992	NA	2	0.875906	1.12409	NA	NA	0.00425299	30:26.9943:21.938:21.938:0.01:1	0.351852(0.475309:0.268519:0.311728)	-639.374	NA	NA	NA
TRINITY_DN12591_c6_g1	MA	0.00856957	0.0229136	0.373995	0.031735	900	179.654	720.346	NA	10	4.00068	5.99932	NA	NA	0.0114329	4.05672:2.99485:1.65133:1.62467:0.217686:1	0.321705(0.425249:0.340532:0.199336)	-1161.63	NA	NA	NA
TRINITY_DN12143_c0_g1	MA	0.00164659	0.00441343	0.373086	0.371939	1527	221.25	1305.75	NA	3	0.936962	2.06304	NA	NA	0.00204748	14.2439:12.2201:24.334:23.9255:11.9547:1	0.277778(0.376471:0.248039:0.208824)	-1898.38	NA	NA	NA
TRINITY_DN11984_c1_g2	MA	0.00140451	0.00376729	0.372817	0.0721051	2433	290.327	2142.67	NA	4	1.06625	2.93375	NA	NA	0.00168646	0.285576:0.590207:0.316034:0.288845:0.162156:1	0.292898(0.352833:0.30234:0.223522)	-3052.14	NA	NA	NA
TRINITY_DN11467_c0_g1	MA	0.00180696	0.00484779	0.37274	0.128734	5262	615.416	4646.58	NA	11	2.88388	8.11612	NA	NA	0.0021626	4.81624:2.41872:8.21986:8.26008:25.1618:1	0.293922(0.424217:0.260399:0.197151)	-6486.3	NA	NA	NA
TRINITY_DN20288_c0_g1	MA	0.00261776	0.00704924	0.371354	0.078591	924	165.274	758.726	NA	3	1.10915	1.89085	NA	NA	0.00341041	6.29705:15.3117:17.3654:16.7799:6.72121:1	0.318182(0.404221:0.337662:0.212662)	-1194.42	NA	NA	NA
TRINITY_DN19801_c0_g1	MA	0.00472421	0.0127225	0.371327	0.0757465	498	87.3849	410.615	NA	3	1.09296	1.90704	NA	NA	0.00612769	1.06908:3.02011:0.584975:0.584975:0.01:1	0.296407(0.287425:0.341317:0.260479)	-637.195	NA	NA	NA
TRINITY_DN4920_c0_g1	MA	0.00540263	0.0145528	0.371244	0.200906	918	128.925	789.075	NA	6	1.83365	4.16635	NA	NA	0.00668769	5.96266:6.46032:5.32269:5.32269:8.02388:1	0.299564(0.434641:0.256536:0.207516)	-1164.19	NA	NA	NA
TRINITY_DN3138_c0_g1	MA	0.00910045	0.0245979	0.369969	0.250095	423	82.1469	340.853	NA	5	1.9723	3.0277	NA	NA	0.0121101	5.12217:4.72377:1.7866:1.7866:0.01:1	0.242958(0.334507:0.235915:0.158451)	-534.355	NA	NA	NA
TRINITY_DN18539_c0_g1	MA	0.00403381	0.0109035	0.369957	0.350866	375	84.7783	290.222	NA	2	0.882428	1.11757	NA	NA	0.00558687	30:29.4114:22.4247:22.4247:0.01:1	0.351852(0.440476:0.313492:0.301587)	-504.454	NA	NA	NA
TRINITY_DN12999_c0_g1	MA	0.00594861	0.0161265	0.368872	0.0851582	414	77.6006	336.399	NA	3	1.15426	1.84574	NA	NA	0.00785637	1.20554:0.186635:0.137042:0.137042:1.49701:1	0.334541(0.478261:0.246377:0.278986)	-533.969	NA	NA	NA
TRINITY_DN206_c0_g1	MA	0.00265942	0.00721157	0.368771	0.0704071	924	155.46	768.54	NA	3	1.06267	1.93733	NA	NA	0.0034253	12.1785:5.3595:20.2836:18.753:17.2139:1	0.281014(0.359223:0.289644:0.194175)	-1167.94	NA	NA	NA
TRINITY_DN7119_c0_g1	MA	0.00213524	0.00579323	0.368576	0.0967817	2622	439.376	2182.62	NA	7	2.4727	4.5273	NA	NA	0.00274822	18.3279:18.4652:23.1893:23.0077:3.64149:1	0.28(0.336:0.295429:0.208571)	-3331.64	NA	NA	NA
TRINITY_DN8617_c0_g1	MA	0.00233859	0.0063512	0.368212	0.0708774	1047	176.769	870.231	NA	3	1.06659	1.93341	NA	NA	0.00301605	13.033:13.0426:18.2941:21.6396:0.01:1	0.318095(0.41:0.331429:0.212857)	-1354.73	NA	NA	NA
TRINITY_DN3707_c0_g1	MA	0.00160315	0.0043698	0.366869	0.387609	1524	232.135	1291.87	NA	3	0.986297	2.0137	NA	NA	0.00202456	5.1762:4.59221:4.23587:4.23587:8.03154:1	0.317913(0.411417:0.349409:0.192913)	-1945.86	NA	NA	NA
TRINITY_DN11086_c2_g1	MA	0.00355094	0.00968795	0.366532	0.0637186	687	109.461	577.539	NA	3	1.02253	1.97747	NA	NA	0.00452877	0.01:0.01:0.16002:0.122193:0.519962:1	0.443478(0.545652:0.38913:0.395652)	-920.864	NA	NA	NA
TRINITY_DN1122_c0_g1	MA	0.00161519	0.00440709	0.366499	0.0797542	1458	262.792	1195.21	NA	3	1.12491	1.87509	NA	NA	0.00211841	1.3978:0.473989:0.622648:0.584086:0.232385:1	0.296982(0.369342:0.343621:0.177984)	-1835.08	NA	NA	NA
TRINITY_DN12270_c6_g1	MA	0.00507228	0.0139156	0.364502	0.0845103	1131	179.69	951.31	NA	7	2.38929	4.61071	NA	NA	0.00647729	1.21701:0.860153:0.51367:0.505315:0.264074:1	0.284832(0.37037:0.293651:0.190476)	-1452.65	NA	NA	NA
TRINITY_DN7174_c0_g1	MA	0.00150947	0.00414661	0.364024	0.363386	1641	231.235	1409.77	NA	3	0.931867	2.06813	NA	NA	0.00188107	14.367:12.4439:24.4824:24.0266:12.3484:1	0.298662(0.416971:0.287409:0.191606)	-2061.23	NA	NA	NA
TRINITY_DN9787_c0_g1	MA	0.0045425	0.0124992	0.363423	0.34565	567	75.1813	491.819	NA	3	0.888249	2.11175	NA	NA	0.00559751	0.01:0.01:0.293624:0.507352:0.335713:1	0.32193(0.331579:0.402632:0.231579)	-721.889	NA	NA	NA
TRINITY_DN11864_c0_g1	MA	0.000625391	0.00172124	0.363337	0.0873652	3735	708.254	3026.75	NA	3	1.17521	1.82479	NA	NA	0.000833193	1.48788:0.34933:0.638612:0.579727:0.278709:1	0.314339(0.439406:0.264045:0.239567)	-4693.39	NA	NA	NA
TRINITY_DN10232_c0_g1	MA	0.00133774	0.00368293	0.363228	0.328709	1116	231.119	884.881	NA	2	0.83658	1.16342	NA	NA	0.00182342	29.7995:28.532:21.4264:21.4264:0.01:1	0.302055(0.33378:0.302949:0.269437)	-1431.15	NA	NA	NA
TRINITY_DN3003_c0_g1	MA	0.00737319	0.0203437	0.36243	0.121471	1176	148.48	1027.52	NA	10	2.85054	7.14946	NA	NA	0.00901083	0.12086:0.332637:0.380739:0.735126:2.41787:1	0.273113(0.320611:0.295165:0.203562)	-1524.66	NA	NA	NA
TRINITY_DN13131_c0_g1	MA	0.00605805	0.0167171	0.362386	0.0621993	579	63.9966	515.003	NA	4	1.02138	2.97862	NA	NA	0.00723619	1.02898:2.38159:1.1086:1.1086:12.2687:1	0.336788(0.437824:0.354922:0.217617)	-763.616	NA	NA	NA
TRINITY_DN804_c0_g1	MA	0.00344894	0.00953373	0.361762	0.146754	1542	307.666	1234.33	NA	7	2.85555	4.14445	NA	NA	0.004663	15.3054:17.7805:23.4362:22.9805:8.55614:1	0.312621(0.375728:0.337864:0.224272)	-2019.66	NA	NA	NA
TRINITY_DN11841_c5_g1	MA	0.00177631	0.00491743	0.361227	0.0789391	2658	486.621	2171.38	NA	6	2.29722	3.70278	NA	NA	0.00235138	9.78859:2.10212:6.83308:20.5561:0.714556:1	0.312289(0.35062:0.351184:0.235062)	-3424.51	NA	NA	NA
TRINITY_DN12713_c1_g1	MA	0.000352235	0.000975516	0.361076	0.0717323	6609	1121.81	5487.19	NA	3	1.08454	1.91546	NA	NA	0.000458031	8.75752:7.94943:18.6295:18.5948:1.07054:1	0.356473(0.497278:0.396779:0.175363)	-8410.14	NA	NA	NA
TRINITY_DN9818_c0_g1	MA	0.00167615	0.0046541	0.360144	0.044353	4314	702.559	3611.44	NA	9	3.15647	5.84353	NA	NA	0.00216112	1.15384:1.28105:1.21379:1.14421:1.3687:1	0.308067(0.418289:0.262517:0.243394)	-5429.79	NA	NA	NA
TRINITY_DN11359_c2_g4	MA	0.00224381	0.00623776	0.359715	0.381509	1092	163.104	928.896	NA	3	0.984051	2.01595	NA	NA	0.00284036	13.9858:13.3504:25.2703:24.8256:10.9329:1	0.285845(0.345205:0.327397:0.184932)	-1371.27	NA	NA	NA
TRINITY_DN11517_c2_g1	MA	0.00281747	0.00783939	0.359399	0.354681	516	118.581	397.419	NA	2	0.907233	1.09277	NA	NA	0.00397155	30:14.2654:14.0153:14.0153:0.01:1	0.352601(0.491329:0.343931:0.222543)	-681.246	NA	NA	NA
TRINITY_DN9775_c0_g1	MA	0.00345038	0.00961031	0.359029	0.226184	1131	206.006	924.994	NA	5	1.91418	3.08582	NA	NA	0.00457238	8.43626:7.60533:6.23145:6.23145:4.78115:1	0.298501(0.362434:0.31746:0.215608)	-1457.51	NA	NA	NA
TRINITY_DN11806_c4_g1	MA	0.00349038	0.00972447	0.358928	0.108796	1290	268.721	1021.28	NA	6	2.53795	3.46205	NA	NA	0.00478901	10.3703:6.73405:5.02637:5.02637:4.23184:1	0.253674(0.312065:0.24942:0.199536)	-1619.29	NA	NA	NA
TRINITY_DN8020_c0_g1	MA	0.00303879	0.00846862	0.358829	0.349159	822	110.374	711.626	NA	3	0.90538	2.09462	NA	NA	0.00376787	1.93356:7.68661:2.26164:2.26164:18.568:1	0.349697(0.461818:0.370909:0.216364)	-1079.99	NA	NA	NA
TRINITY_DN9480_c0_g1	MA	0.00509342	0.0141968	0.358772	0.192962	768	126.907	641.093	NA	5	1.77784	3.22216	NA	NA	0.00659769	10.7262:17.4146:18.549:18.2476:4.68024:1	0.304688(0.34375:0.355469:0.214844)	-1009.44	NA	NA	NA
TRINITY_DN9419_c0_g1	MA	0.00662626	0.018488	0.358409	0.0585645	570	115.31	454.69	NA	5	2.07187	2.92813	NA	NA	0.00902586	6.6867:8.59741:5.72912:5.72912:5.04298:1	0.381326(0.526178:0.403141:0.21466)	-764.208	NA	NA	NA
TRINITY_DN9926_c0_g1	MA	0.00313211	0.00874403	0.3582	0.0592217	768	117.52	650.48	NA	3	1.00581	1.99419	NA	NA	0.00399085	8.12595:14.4577:21.2685:20.5466:10.1585:1	0.329442(0.5:0.307393:0.180934)	-970.638	NA	NA	NA
TRINITY_DN21393_c0_g1	MA	0.00596591	0.0166691	0.357902	0.0566778	1371	214.727	1156.27	NA	10	3.41618	6.58382	NA	NA	0.00764226	0.897803:0.734564:0.926531:0.799574:0.596877:1	0.27984(0.360262:0.281659:0.197598)	-1772.7	NA	NA	NA
TRINITY_DN11894_c0_g1	MA	0.00351481	0.00982222	0.357843	0.0594048	699	107.169	591.831	NA	3	1.00801	1.99199	NA	NA	0.00448185	12.2627:4.38931:19.5501:17.3432:16.4114:1	0.328348(0.444444:0.286325:0.254274)	-913.708	NA	NA	NA
TRINITY_DN12438_c1_g2	MA	0.00207783	0.00581049	0.3576	0.351961	1209	163.958	1045.04	NA	3	0.914835	2.08517	NA	NA	0.00258403	0.01:0.01:0.335232:0.494455:0.384804:1	0.346122(0.440594:0.40099:0.196782)	-1555.11	NA	NA	NA
TRINITY_DN8399_c0_g2	MA	0.00108899	0.00304858	0.357212	0.346434	1341	298.6	1042.4	NA	2	0.890072	1.10993	NA	NA	0.00152533	29.9124:30:22.0724:22.0724:0.01:1	0.280506(0.344866:0.263393:0.233259)	-1699.49	NA	NA	NA
TRINITY_DN8050_c0_g2	MA	0.00399628	0.0111876	0.357206	0.0811481	945	216.072	728.928	NA	5	2.26752	2.73248	NA	NA	0.00564056	1.90748:2.69106:1.11723:1.62932:0.01:1	0.316456(0.411392:0.295886:0.242089)	-1237.98	NA	NA	NA
TRINITY_DN7763_c0_g1	MA	0.00183469	0.00514254	0.356767	0.0656593	1311	212.1	1098.9	NA	3	1.05322	1.94678	NA	NA	0.00236985	12.32:5.0957:20.6845:18.8332:16.9497:1	0.295662(0.364155:0.310502:0.212329)	-1669.41	NA	NA	NA
TRINITY_DN20506_c0_g1	MA	0.00634235	0.0178333	0.355645	0.190868	636	104.431	531.569	NA	5	1.77918	3.22082	NA	NA	0.00822916	3.78408:5.47759:5.93297:5.48552:12.7811:1	0.261006(0.292453:0.271226:0.21934)	-819.852	NA	NA	NA
TRINITY_DN5342_c0_g1	MA	0.00140499	0.00395241	0.355476	0.318174	1077	213.502	863.498	NA	2	0.820443	1.17956	NA	NA	0.00190998	30:27.0135:21.7311:21.7311:0.01:1	0.264815(0.344444:0.215278:0.234722)	-1316.64	NA	NA	NA
TRINITY_DN6837_c0_g1	MA	0.00525061	0.0147784	0.35529	0.0673615	723	154.05	568.95	NA	5	2.16245	2.83755	NA	NA	0.00728069	12.562:16.1721:23.2531:22.7853:11.1081:1	0.273416(0.254132:0.36157:0.204545)	-920.461	NA	NA	NA
TRINITY_DN8684_c0_g2	MA	0.00165659	0.00466707	0.354953	0.078558	1428	255.22	1172.78	NA	3	1.14022	1.85978	NA	NA	0.00219464	2.72763:2.96476:1.0761:1.0761:0.01:1	0.27638(0.32914:0.343816:0.156184)	-1788.44	NA	NA	NA
TRINITY_DN10060_c0_g1	MA	0.00486656	0.0137143	0.354853	0.380781	303	77.1335	225.866	NA	2	0.980825	1.01918	NA	NA	0.00711889	0.01:0.01:0.194618:0.172473:0.406772:1	0.370915(0.294118:0.563725:0.254902)	-383.508	NA	NA	NA
TRINITY_DN7676_c0_g1	MA	0.00177651	0.00500986	0.354603	0.0630847	1356	214.587	1141.41	NA	3	1.03944	1.96056	NA	NA	0.00228819	5.19548:12.9336:19.8051:18.2467:15.7542:1	0.264381(0.391593:0.221239:0.18031)	-1675.69	NA	NA	NA
TRINITY_DN5962_c0_g1	MA	0.00190463	0.00537119	0.354601	0.0745265	1245	216.095	1028.91	NA	3	1.11591	1.88409	NA	NA	0.00250632	1.0774:4.07464:0.596329:0.596329:0.01:1	0.316106(0.379808:0.338942:0.229567)	-1620.11	NA	NA	NA
TRINITY_DN6340_c0_g1	MA	0.00262401	0.00740164	0.354517	0.198981	1875	261.602	1613.4	NA	6	1.88298	4.11702	NA	NA	0.00329059	14.0756:17.1973:23.8993:23.3109:10.214:1	0.27476(0.339457:0.285144:0.199681)	-2358.8	NA	NA	NA
TRINITY_DN10846_c0_g1	MA	0.00262348	0.0074069	0.354194	0.0891175	1773	340.738	1432.26	NA	6	2.41078	3.58922	NA	NA	0.00354276	2.15104:1.05689:0.62244:0.596044:0.133041:1	0.264805(0.345178:0.230964:0.218274)	-2187.68	NA	NA	NA
TRINITY_DN10495_c0_g1	MA	0.0024186	0.00684961	0.353101	0.0638228	993	158.23	834.77	NA	3	1.04791	1.95209	NA	NA	0.00312466	7.0026:12.5505:14.0337:20.0664:0.01:1	0.299197(0.414157:0.26506:0.218373)	-1247.59	NA	NA	NA
TRINITY_DN11456_c2_g1	MA	0.000706952	0.00200375	0.352815	0.156925	4233	782.975	3450.03	NA	4	1.5658	2.4342	NA	NA	0.000946819	30:29.3133:21.9224:21.9224:0.01:1	0.304297(0.363314:0.312323:0.237252)	-5266.67	NA	NA	NA
TRINITY_DN8136_c0_g1	MA	0.0048103	0.0136344	0.352806	0.0610488	987	163.836	823.164	NA	6	2.16403	3.83597	NA	NA	0.00627505	0.916559:0.85566:0.698156:0.661083:0.40372:1	0.286869(0.327273:0.342424:0.190909)	-1253.8	NA	NA	NA
TRINITY_DN11043_c1_g1	MA	0.000611965	0.00173466	0.352786	0.335254	2397	510.252	1886.75	NA	2	0.867871	1.13213	NA	NA	0.000850955	30:29.2747:21.9797:21.9797:0.01:1	0.297083(0.341875:0.3075:0.241875)	-3042.27	NA	NA	NA
TRINITY_DN11520_c4_g1	MA	0.0030601	0.00868079	0.352514	0.0404684	1977	358.672	1618.33	NA	8	3.08815	4.91185	NA	NA	0.00407982	18.2451:18.4054:23.2858:23.0958:4.02804:1	0.299747(0.334091:0.310606:0.254545)	-2557.87	NA	NA	NA
TRINITY_DN9250_c0_g1	MA	0.00562498	0.015997	0.351627	0.123262	945	175.298	769.702	NA	7	2.75165	4.24835	NA	NA	0.007549	12.6845:18.3814:20.717:22.4683:3.99417:1	0.320148(0.338608:0.344937:0.276899)	-1249.19	NA	NA	NA
TRINITY_DN1110_c0_g1	MA	0.00367744	0.0104586	0.351619	0.0615888	1035	212.911	822.089	NA	5	2.12074	2.87926	NA	NA	0.0050724	6.0824:4.13699:1.70457:1.70457:0.01:1	0.308767(0.378613:0.348266:0.199422)	-1338.1	NA	NA	NA
TRINITY_DN7946_c0_g1	MA	0.00105419	0.0030055	0.350755	0.243636	2637	636.249	2000.75	NA	4	1.90206	2.09794	NA	NA	0.001525	30:2.66981:2.37721:2.37721:0.01:1	0.318182(0.374432:0.373295:0.206818)	-3285.55	NA	NA	NA
TRINITY_DN11715_c2_g1	MA	0.000689236	0.00196527	0.350707	0.2058	4389	954.191	3434.81	NA	4	1.768	2.232	NA	NA	0.000966653	17.9096:2.91381:9.21553:8.73268:0.400827:1	0.273793(0.362022:0.260246:0.199112)	-5464.3	NA	NA	NA
TRINITY_DN5925_c0_g1	MA	0.00684522	0.0195534	0.350079	0.0509745	771	175.579	595.421	NA	7	3.20046	3.79954	NA	NA	0.00973923	9.99032:0.479949:1.95694:1.26174:11.4572:1	0.280362(0.366279:0.23062:0.244186)	-1004.13	NA	NA	NA
TRINITY_DN19900_c0_g1	MA	0.0028217	0.0080612	0.350034	0.364569	516	123.376	392.624	NA	2	0.946106	1.05389	NA	NA	0.00407446	30:14.7606:14.5602:14.5602:0.01:1	0.348837(0.343023:0.450581:0.252907)	-679.979	NA	NA	NA
TRINITY_DN10157_c0_g1	MA	0.00350059	0.0100134	0.349592	0.228576	1074	196.919	877.081	NA	5	1.95535	3.04465	NA	NA	0.00469471	4.2705:5.62446:1.81768:1.81768:0.01:1	0.28273(0.337047:0.314763:0.196379)	-1378.07	NA	NA	NA
TRINITY_DN11772_c11_g1	MA	0.00310236	0.00887678	0.349491	0.349212	474	106.532	367.468	NA	2	0.906812	1.09319	NA	NA	0.00440016	29.7562:30:22.3295:22.3295:0.01:1	0.312369(0.399371:0.283019:0.254717)	-621.623	NA	NA	NA
TRINITY_DN4464_c0_g1	MA	0.00697778	0.0199883	0.349094	0.035497	1104	226.283	877.717	NA	10	4.24794	5.75206	NA	NA	0.00964449	5.64239:1.37792:2.25133:1.97493:0.305739:1	0.293135(0.403794:0.272358:0.203252)	-1440.06	NA	NA	NA
TRINITY_DN11068_c0_g1	MA	0.00325402	0.00934993	0.348027	0.110757	1776	440.699	1335.3	NA	8	3.89388	4.10612	NA	NA	0.00476667	8.9196:2.57844:1.77956:1.69507:0.196913:1	0.307757(0.397976:0.299325:0.22597)	-2262.85	NA	NA	NA
TRINITY_DN12576_c3_g2	MA	0.000841765	0.00241915	0.347959	0.340241	1722	374.01	1347.99	NA	2	0.887274	1.11273	NA	NA	0.00118437	30:30:22.0431:22.0431:0.01:1	0.304348(0.376522:0.286957:0.249565)	-2210.67	NA	NA	NA
TRINITY_DN11210_c4_g5	MA	0.00965718	0.0277759	0.347682	0.0442709	633	118.548	514.452	NA	8	3.18878	4.81122	NA	NA	0.0130505	0.708028:0.650118:0.445745:0.445745:0.0873284:1	0.290881(0.292453:0.294811:0.285377)	-849.343	NA	NA	NA
TRINITY_DN22325_c0_g1	MA	0.00344069	0.00989771	0.347625	0.350481	420	94.8429	325.157	NA	2	0.912496	1.0875	NA	NA	0.00489879	30:11.194:10.844:10.844:0.01:1	0.330952(0.425:0.346429:0.221429)	-552.157	NA	NA	NA
TRINITY_DN12714_c4_g1	MA	0.00289265	0.00832182	0.347598	0.0698183	1623	283.394	1339.61	NA	6	2.27006	3.72994	NA	NA	0.00384064	1.89761:1.30948:0.86053:0.835865:0.804927:1	0.328721(0.425277:0.357934:0.202952)	-2104.92	NA	NA	NA
TRINITY_DN21515_c0_g1	MA	0.006374	0.0183571	0.347222	0.0959395	1248	231.533	1016.47	NA	10	3.96139	6.03861	NA	NA	0.00859714	4.06245:0.0498576:0.510447:1.31271:3.45773:1	0.280576(0.33693:0.279376:0.22542)	-1597.06	NA	NA	NA
TRINITY_DN13546_c0_g1	MA	0.00449164	0.012967	0.346391	0.0591928	543	83.1561	459.844	NA	3	1.02898	1.97102	NA	NA	0.00578957	4.7543:9.39905:19.4759:17.7328:19.0534:1	0.323204(0.444751:0.265193:0.259669)	-710.375	NA	NA	NA
TRINITY_DN12196_c1_g1	MA	0.00175289	0.00506349	0.346183	0.0470398	2676	401.096	2274.9	NA	6	2.02467	3.97533	NA	NA	0.00224911	0.588774:2.49716:1.30247:1.75447:0.163543:1	0.309071(0.362822:0.368981:0.195409)	-3324.32	NA	NA	NA
TRINITY_DN11773_c5_g3	MA	0.0116532	0.0336867	0.345929	0.0420152	714	102.372	611.628	NA	10	3.26076	6.73924	NA	NA	0.0148123	2.10029:2.16011:1.28657:1.49305:0.158503:1	0.252441(0.26569:0.33682:0.154812)	-882.436	NA	NA	NA
TRINITY_DN12483_c1_g1	MA	0.00237569	0.00686855	0.345879	0.0658604	993	160.993	832.007	NA	3	1.07624	1.92376	NA	NA	0.00310411	0.462986:1.07118:0.632682:0.594157:0.300678:1	0.305221(0.396084:0.28012:0.239458)	-1279.65	NA	NA	NA
TRINITY_DN12200_c0_g2	MA	0.00584408	0.0169062	0.345677	0.108096	387	83.0747	303.925	NA	3	1.32471	1.67529	NA	NA	0.00821871	0.62199:0.269665:0.17724:0.17724:0.01:1	0.267442(0.360465:0.213178:0.228682)	-496.396	NA	NA	NA
TRINITY_DN10607_c7_g1	MA	0.00321448	0.00931324	0.345151	0.0612267	747	116.418	630.582	NA	3	1.04547	1.95453	NA	NA	0.00416495	5.6119:10.1611:20.353:18.5844:19.6992:1	0.351333(0.53:0.336:0.188)	-952.909	NA	NA	NA
TRINITY_DN6427_c0_g1	MA	0.00186589	0.00542293	0.344074	0.325872	783	160.187	622.813	NA	2	0.855516	1.14448	NA	NA	0.0025936	30:25.5807:21.3354:21.3354:0.01:1	0.330789(0.438931:0.288168:0.265267)	-1001.82	NA	NA	NA
TRINITY_DN7810_c0_g1	MA	0.00172125	0.0050034	0.344015	0.0558565	1401	207.389	1193.61	NA	3	1.00673	1.99327	NA	NA	0.0022071	0.01:0.01:7.25009:7.94026:8.68739:1	0.319801(0.438034:0.305556:0.215812)	-1802.64	NA	NA	NA
TRINITY_DN7538_c0_g1	MA	0.00126204	0.003673	0.343599	0.305453	1179	221.541	957.459	NA	2	0.804839	1.19516	NA	NA	0.00171507	16.2824:30:16.1771:16.1771:0.01:1	0.236887(0.312183:0.176396:0.222081)	-1421.9	NA	NA	NA
TRINITY_DN10249_c0_g1	MA	0.00116294	0.00339598	0.342446	0.358552	2106	292.097	1813.9	NA	3	0.959519	2.04048	NA	NA	0.00147266	14.6614:12.0953:23.689:23.2652:11.5542:1	0.303461(0.477952:0.272404:0.160028)	-2551.52	NA	NA	NA
TRINITY_DN5721_c0_g1	MA	0.0065012	0.0190127	0.341939	0.055442	732	117.258	614.742	NA	6	2.14848	3.85152	NA	NA	0.0085054	0.738967:1.90672:1.28964:1.66614:0.203532:1	0.306122(0.37551:0.312245:0.230612)	-946.784	NA	NA	NA
TRINITY_DN11359_c3_g5	MA	0.00394297	0.011545	0.341529	0.111028	1371	243.309	1127.69	NA	7	2.71011	4.28989	NA	NA	0.00529209	11.0405:11.9536:12.3523:18.1602:4.67219:1	0.274381(0.349345:0.24345:0.230349)	-1753.13	NA	NA	NA
TRINITY_DN11589_c0_g2	MA	0.00313114	0.00917139	0.341402	0.360092	459	107.76	351.24	NA	2	0.946616	1.05338	NA	NA	0.00454921	29.5143:30:22.3331:22.3331:0.01:1	0.277056(0.314935:0.279221:0.237013)	-584.54	NA	NA	NA
TRINITY_DN12336_c0_g1	MA	0.00196663	0.00576857	0.340923	0.051719	1932	371.605	1560.4	NA	5	2.05629	2.94371	NA	NA	0.00269791	16.5522:17.4028:23.3832:23.159:4.90062:1	0.317829(0.404651:0.394574:0.154264)	-2425.67	NA	NA	NA
TRINITY_DN8087_c0_g1	MA	0.0015476	0.00455405	0.339829	0.05765	1554	234.014	1319.99	NA	3	1.02851	1.97149	NA	NA	0.00200034	12.0175:4.75903:20.5478:18.6179:16.9541:1	0.296403(0.368979:0.290944:0.229287)	-1984.31	NA	NA	NA
TRINITY_DN7229_c0_g1	MA	0.00569394	0.0167611	0.339713	0.0377556	1098	195.526	902.474	NA	8	3.11528	4.88472	NA	NA	0.00766471	21.3724:13.2852:17.2122:17.0482:2.70518:1	0.266393(0.34153:0.251366:0.206284)	-1381.63	NA	NA	NA
TRINITY_DN7053_c0_g1	MA	0.00448761	0.0132152	0.339578	0.0645851	765	86.186	678.814	NA	4	1.08856	2.91144	NA	NA	0.00547087	0.01:0.01:0.0437647:0.230373:0.348244:1	0.306641(0.425781:0.271484:0.222656)	-982.264	NA	NA	NA
TRINITY_DN2225_c0_g1	MA	0.00967915	0.0285198	0.339383	0.0580388	486	79.4259	406.574	NA	6	2.19196	3.80804	NA	NA	0.0127582	1.44142:1.46188:0.850827:0.837155:0.716405:1	0.282922(0.354938:0.283951:0.209877)	-640.021	NA	NA	NA
TRINITY_DN19937_c0_g1	MA	0.00615242	0.0181427	0.339113	0.0359766	828	170.217	657.783	NA	7	3.02969	3.97031	NA	NA	0.00861732	3.63756:3.78523:2.36482:2.34109:0.334976:1	0.299639(0.368231:0.292419:0.238267)	-1090.32	NA	NA	NA
TRINITY_DN12371_c0_g1	MA	0.00207942	0.00613459	0.338966	0.357602	696	161.95	534.05	NA	2	0.944385	1.05561	NA	NA	0.003023	29.8514:29.799:22.2286:22.2286:0.01:1	0.306152(0.362661:0.270386:0.285408)	-903.832	NA	NA	NA
TRINITY_DN8292_c0_g1	MA	0.00283396	0.00837159	0.338521	0.0413274	1824	389.356	1434.64	NA	7	3.1148	3.8852	NA	NA	0.00401604	3.30141:1.42442:0.658749:0.658749:0.01:1	0.284072(0.357143:0.293103:0.20197)	-2327.56	NA	NA	NA
TRINITY_DN3584_c0_g1	MA	0.00163096	0.00481873	0.338463	0.300788	1581	178.588	1402.41	NA	3	0.820149	2.17985	NA	NA	0.00199105	2.23929:0.81814:2.77507:1.69945:18.3899:1	0.284184(0.339319:0.285444:0.227788)	-2007	NA	NA	NA
TRINITY_DN11821_c2_g2	MA	0.00125573	0.00371502	0.338015	0.0240249	7494	1126.47	6367.53	NA	12	4.12277	7.87723	NA	NA	0.0016254	17.5078:23.1718:25.1989:22.2492:19.6285:1	0.285648(0.369748:0.302721:0.184474)	-9261.62	NA	NA	NA
TRINITY_DN16489_c0_g1	MA	0.00435297	0.0128793	0.337982	0.0718904	540	92.0243	447.976	NA	3	1.13409	1.86591	NA	NA	0.00580599	1.12832:0.527309:0.648759:0.618181:0.267622:1	0.292818(0.353591:0.320442:0.20442)	-698.888	NA	NA	NA
TRINITY_DN11120_c0_g1	MA	0.00330512	0.00978951	0.337619	0.0553892	1446	230.958	1215.04	NA	6	2.16125	3.83875	NA	NA	0.00434082	0.854711:0.802779:0.703461:0.666747:1.07098:1	0.298137(0.383023:0.293996:0.217391)	-1866.79	NA	NA	NA
TRINITY_DN12343_c3_g3	MA	0.000624155	0.00185217	0.336986	0.339644	2376	514.92	1861.08	NA	2	0.901725	1.09827	NA	NA	0.000890287	30:11.9289:11.5183:11.5183:0.01:1	0.300126(0.337957:0.375788:0.186633)	-2950.25	NA	NA	NA
TRINITY_DN8813_c0_g1	MA	0.00160678	0.00476873	0.336941	0.316959	1542	185.009	1356.99	NA	3	0.864211	2.13579	NA	NA	0.00198615	2.32459:6.12103:2.75195:2.75195:15.5669:1	0.320039(0.428988:0.317121:0.214008)	-1976.28	NA	NA	NA
TRINITY_DN3600_c0_g1	MA	0.00104797	0.00311327	0.336613	0.0770461	2205	389.685	1815.31	NA	3	1.16819	1.83181	NA	NA	0.00141297	1.29877:0.451022:0.623279:0.582316:0.249361:1	0.287528(0.378912:0.280272:0.203401)	-2780.16	NA	NA	NA
TRINITY_DN11030_c1_g4	MA	0.000992688	0.00296179	0.335165	0.325482	1443	294.968	1148.03	NA	2	0.867874	1.13213	NA	NA	0.0013952	30:30:22.0644:22.0644:0.01:1	0.301521(0.342324:0.328838:0.233402)	-1844.85	NA	NA	NA
TRINITY_DN13918_c0_g1	MA	0.00554677	0.0165565	0.335021	0.204826	537	116.542	420.458	NA	4	1.81104	2.18896	NA	NA	0.00793614	30:22.1269:18.2499:18.2499:0.01:1	0.294227(0.363128:0.284916:0.234637)	-700.802	NA	NA	NA
TRINITY_DN9737_c0_g1	MA	0.00136888	0.00409028	0.334667	0.0503487	4206	543.625	3662.38	NA	7	2.15078	4.84922	NA	NA	0.00172062	0.284008:0.726829:0.393347:0.505619:0.462098:1	0.293775(0.39665:0.278332:0.206344)	-5300.98	NA	NA	NA
TRINITY_DN5557_c0_g1	MA	0.00480431	0.0143556	0.334664	0.172978	1041	133.35	907.65	NA	6	1.83044	4.16956	NA	NA	0.00602781	5.26091:3.12681:7.08043:5.66829:18.7263:1	0.289272(0.392241:0.280172:0.195402)	-1324.99	NA	NA	NA
TRINITY_DN9498_c0_g1	MA	0.00157404	0.00470808	0.334327	0.0615162	2988	496.258	2491.74	NA	6	2.23991	3.76009	NA	NA	0.00209455	18.1288:19.1636:26.6776:27.3922:8.91985:1	0.302742(0.377131:0.347041:0.184052)	-3759.35	NA	NA	NA
TRINITY_DN10901_c0_g1	MA	0.00112246	0.00336153	0.333914	0.353759	1239	284.137	954.863	NA	2	0.942445	1.05756	NA	NA	0.00163594	12.1586:30:11.8464:11.8464:0.01:1	0.302738(0.323671:0.332126:0.252415)	-1579.1	NA	NA	NA
TRINITY_DN12016_c2_g2	MA	0.00337173	0.0101052	0.333664	0.0567999	1404	226.439	1177.56	NA	6	2.19364	3.80636	NA	NA	0.00445771	1.16551:1.03554:1.42213:1.30458:0.969791:1	0.334399(0.452026:0.381663:0.16951)	-1817.02	NA	NA	NA
TRINITY_DN12714_c0_g1	MA	0.00434258	0.0130189	0.33356	0.357756	555	76.6522	478.348	NA	3	0.973527	2.02647	NA	NA	0.00554088	7.20934:14.2573:19.6346:19.1464:7.20336:1	0.265233(0.416667:0.22043:0.158602)	-675.396	NA	NA	NA
TRINITY_DN2783_c0_g1	MA	0.00610075	0.0182913	0.333533	0.0677926	933	69.6802	863.32	NA	6	1.16904	4.83096	NA	NA	0.00701119	0.01:0.01:0.0870681:1.12738:0.583596:1	0.248124(0.329582:0.255627:0.159164)	-1157.66	NA	NA	NA
TRINITY_DN8119_c0_g1	MA	0.00103857	0.00312696	0.332133	0.338497	1428	307.911	1120.09	NA	2	0.905713	1.09429	NA	NA	0.00148887	30:11.7456:11.3215:11.3215:0.01:1	0.296995(0.379455:0.309224:0.202306)	-1809.13	NA	NA	NA
TRINITY_DN17911_c0_g1	MA	0.0016843	0.00507382	0.331959	0.329688	858	178.341	679.659	NA	2	0.882963	1.11704	NA	NA	0.00238884	30:29.9698:22.1542:22.1542:0.01:1	0.325175(0.396853:0.293706:0.284965)	-1112.81	NA	NA	NA
TRINITY_DN4380_c0_g2	MA	0.00393239	0.0118554	0.331697	0.0753691	609	106.506	502.494	NA	3	1.16962	1.83038	NA	NA	0.00531802	11.2943:4.10746:13.9383:17.6016:1.47251:1	0.255719(0.25:0.294118:0.223039)	-764.073	NA	NA	NA
TRINITY_DN10691_c0_g1	MA	0.00349511	0.0105637	0.33086	0.112409	1806	278.991	1527.01	NA	8	2.84606	5.15394	NA	NA	0.00458707	7.01235:7.48637:8.71787:8.12851:11.3413:1	0.282753(0.354063:0.283582:0.210614)	-2305.8	NA	NA	NA
TRINITY_DN11419_c2_g1	MA	0.00182399	0.00551466	0.330753	0.204531	1548	335.377	1212.62	NA	4	1.82157	2.17843	NA	NA	0.00262358	29.9775:29.0801:21.9798:21.9798:0.01:1	0.358478(0.490329:0.351064:0.234043)	-2002.01	NA	NA	NA
TRINITY_DN8708_c0_g1	MA	0.00201542	0.00610035	0.330377	0.315628	1221	145.755	1075.25	NA	3	0.872798	2.1272	NA	NA	0.00250305	2.41033:5.61769:2.81679:2.81679:13.4637:1	0.292075(0.401961:0.286765:0.1875)	-1537.52	NA	NA	NA
TRINITY_DN6525_c0_g1	MA	0.00201602	0.00611279	0.329804	0.331272	1236	156.084	1079.92	NA	3	0.914119	2.08588	NA	NA	0.00253337	3.28059:0.98928:1.51876:10.6217:6.58937:1	0.288136(0.37046:0.27724:0.216707)	-1564.04	NA	NA	NA
TRINITY_DN7239_c0_g1	MA	0.00545246	0.016561	0.329234	0.319956	468	56.6682	411.332	NA	3	0.885013	2.11499	NA	NA	0.00679756	4.43932:0.840933:1.39455:12.1467:10.4115:1	0.305732(0.407643:0.312102:0.197452)	-594.051	NA	NA	NA
TRINITY_DN11549_c5_g1	MA	0.000935227	0.0028434	0.328912	0.328096	1584	327.33	1256.67	NA	2	0.883883	1.11612	NA	NA	0.00132955	30:12.655:12.2699:12.2699:0.01:1	0.302457(0.37051:0.339319:0.197543)	-2013.53	NA	NA	NA
TRINITY_DN11743_c0_g2	MA	0.00481553	0.0146856	0.327908	0.0637658	978	165.094	812.906	NA	6	2.29482	3.70518	NA	NA	0.00648167	1.3856:1.49127:0.858692:0.843325:0.66168:1	0.318552(0.392966:0.351682:0.211009)	-1273.63	NA	NA	NA
TRINITY_DN1439_c0_g1	MA	0.00408304	0.012477	0.327246	0.216137	945	167.359	777.641	NA	5	1.98368	3.01632	NA	NA	0.00556959	16.7325:15.7122:19.2225:23.0475:0.01:1	0.290084(0.414557:0.259494:0.196203)	-1210.71	NA	NA	NA
TRINITY_DN10630_c0_g5	MA	0.00295952	0.00904865	0.327068	0.0584858	795	120.812	674.188	NA	3	1.06187	1.93813	NA	NA	0.00388485	5.52531:10.653:20.2391:18.6217:18.6991:1	0.301378(0.398496:0.293233:0.212406)	-1015.21	NA	NA	NA
TRINITY_DN11834_c0_g2	MA	0.00112066	0.00342807	0.326907	0.309042	1302	248.436	1053.56	NA	2	0.838103	1.1619	NA	NA	0.00156094	30:25.6138:21.2063:21.2063:0.01:1	0.303448(0.391954:0.291954:0.226437)	-1646.54	NA	NA	NA
TRINITY_DN18497_c0_g1	MA	0.00449756	0.0137682	0.326663	0.300233	327	59.9166	267.083	NA	2	0.814289	1.18571	NA	NA	0.00619623	30:27.9006:22.3371:22.3371:0.01:1	0.278287(0.40367:0.215596:0.215596)	-409.399	NA	NA	NA
TRINITY_DN5382_c0_g1	MA	0.00501312	0.0153837	0.325873	0.144959	1194	117.317	1076.68	NA	7	1.75407	5.24593	NA	NA	0.00603209	0.920803:2.99551:3.78727:11.6109:9.47639:1	0.289474(0.411028:0.25188:0.205514)	-1522.27	NA	NA	NA
TRINITY_DN11585_c2_g1	MA	0.00371369	0.0114015	0.325719	0.310314	396	75.7939	320.206	NA	2	0.841728	1.15827	NA	NA	0.00518512	30:28.2547:22.2851:22.2851:0.01:1	0.273183(0.379699:0.214286:0.225564)	-496.122	NA	NA	NA
TRINITY_DN4059_c0_g1	MA	0.00271337	0.0083449	0.325153	0.0608308	870	135.057	734.943	NA	3	1.08327	1.91673	NA	NA	0.0035876	0.467193:0.995063:0.601502:0.567536:0.277125:1	0.309278(0.390034:0.329897:0.207904)	-1123.15	NA	NA	NA
TRINITY_DN12805_c3_g1	MA	0.0017922	0.00551331	0.325068	0.00850812	9669	1610.99	8058.01	NA	23	8.75873	14.2413	NA	NA	0.00241219	3.93005:6.63429:3.11978:4.48138:1.28763:1	0.292545(0.368797:0.311259:0.197581)	-12131.8	NA	NA	NA
TRINITY_DN3544_c0_g1	MA	0.00107733	0.00331431	0.325055	0.0791535	2121	380.557	1740.44	NA	3	1.20646	1.79354	NA	NA	0.0014787	1.40646:0.325718:0.578778:0.5305:0.264887:1	0.275895(0.376412:0.226695:0.224576)	-2584.7	NA	NA	NA
TRINITY_DN9490_c0_g1	MA	0.00248557	0.00764875	0.324964	0.351297	966	130.678	835.322	NA	3	0.974901	2.0251	NA	NA	0.00318403	5.97091:14.812:17.2349:16.6588:6.13:1	0.276574(0.340557:0.283282:0.205882)	-1214.82	NA	NA	NA
TRINITY_DN6304_c0_g1	MA	0.0023258	0.00716677	0.324526	0.0803554	981	177.647	803.353	NA	3	1.21577	1.78423	NA	NA	0.00320244	1.23027:0.388698:0.546932:0.511262:0.219863:1	0.288618(0.376524:0.292683:0.196646)	-1226.68	NA	NA	NA
TRINITY_DN12044_c1_g2	MA	0.001957	0.00603771	0.32413	0.0491274	1941	366.207	1574.79	NA	5	2.08869	2.91131	NA	NA	0.0027269	18.1302:4.13986:17.8515:19.1485:4.68039:1	0.335391(0.458333:0.340278:0.207562)	-2505.55	NA	NA	NA
TRINITY_DN7107_c0_g1	MA	0.00152446	0.00470754	0.323834	0.187429	1263	376.962	886.038	NA	3	1.70342	1.29658	NA	NA	0.0024745	30:6.46744:6.08317:6.08317:0.01:1	0.27896(0.297872:0.27305:0.265957)	-1585.06	NA	NA	NA
TRINITY_DN12352_c1_g2	MA	0.0020521	0.00634809	0.323263	0.0675585	1131	185.924	945.076	NA	3	1.13499	1.86501	NA	NA	0.00275831	1.31125:0.531831:0.764758:0.720054:0.378875:1	0.301587(0.367725:0.320106:0.216931)	-1426.57	NA	NA	NA
TRINITY_DN8337_c0_g1	MA	0.00378491	0.0117226	0.322872	0.0605686	960	196.28	763.72	NA	5	2.21604	2.78396	NA	NA	0.00540784	2.71848:1.9843:1.48684:1.45395:0.351314:1	0.306334(0.35514:0.32243:0.241433)	-1252.18	NA	NA	NA
TRINITY_DN9145_c0_g1	MA	0.00282883	0.00876248	0.322834	0.186454	1017	208.45	808.55	NA	4	1.77602	2.22398	NA	NA	0.00404502	30:24.6234:20.2179:20.2179:0.01:1	0.301961(0.347059:0.351471:0.207353)	-1305.8	NA	NA	NA
TRINITY_DN12609_c4_g1	MA	0.00205827	0.00637757	0.322736	0.0462992	1812	334.418	1477.58	NA	5	2.06104	2.93896	NA	NA	0.00285543	15.3633:17.2216:25.7461:25.0467:14.2028:1	0.296143(0.326446:0.356198:0.205785)	-2304.71	NA	NA	NA
TRINITY_DN12300_c0_g1	MA	0.00346095	0.0107495	0.321964	0.344908	411	90.7391	320.261	NA	2	0.936172	1.06383	NA	NA	0.00507009	30:25.4328:21.4066:21.4066:0.01:1	0.350242(0.449275:0.307971:0.293478)	-542.634	NA	NA	NA
TRINITY_DN10645_c0_g1	MA	0.00179982	0.00559371	0.321758	0.0479744	2076	388.17	1687.83	NA	5	2.08415	2.91585	NA	NA	0.0025092	16.031:14.1228:22.77:24.2491:3.73128:1	0.310005(0.367244:0.354978:0.207792)	-2681.08	NA	NA	NA
TRINITY_DN5194_c0_g1	MA	0.0106001	0.0330338	0.320888	0.0666837	804	119.792	684.208	NA	11	3.88309	7.11691	NA	NA	0.0139427	1.23599:4.66838:0.702361:4.58462:1.04045:1	0.286865(0.36803:0.276952:0.215613)	-1064.07	NA	NA	NA
TRINITY_DN12536_c1_g1	MA	0.00283585	0.00884568	0.320591	0.164384	1038	197.452	840.548	NA	4	1.69151	2.30849	NA	NA	0.00397906	15.4775:12.0614:22.6421:22.2771:9.31705:1	0.321326(0.404899:0.256484:0.302594)	-1349.37	NA	NA	NA
TRINITY_DN8926_c0_g1	MA	0.00174591	0.00544629	0.320568	0.0616267	1347	210.441	1136.56	NA	3	1.09836	1.90164	NA	NA	0.00232402	0.473336:1.13733:0.613436:0.576613:0.247704:1	0.30963(0.386667:0.342222:0.2)	-1726.5	NA	NA	NA
TRINITY_DN12862_c0_g3	MA	0.00214588	0.00669706	0.320421	0.0848105	1050	195.976	854.024	NA	3	1.25191	1.74809	NA	NA	0.00299533	1.16649:0.442311:0.550172:0.5188:0.203652:1	0.267806(0.361823:0.253561:0.188034)	-1318.44	NA	NA	NA
TRINITY_DN11763_c4_g1	MA	0.00231044	0.00721852	0.320071	0.0486833	2034	309.024	1724.98	NA	6	2.15313	3.84687	NA	NA	0.00305612	0.739398:0.684035:0.41726:0.400046:0.146536:1	0.311487(0.360088:0.36377:0.210604)	-2552.39	NA	NA	NA
TRINITY_DN11980_c0_g1	MA	0.00616026	0.0192887	0.319371	0.0221984	1545	228.694	1316.31	NA	12	4.22801	7.77199	NA	NA	0.00810356	2.2648:1.2706:1.25831:1.03093:2.37274:1	0.322028(0.482558:0.278101:0.205426)	-1976.48	NA	NA	NA
TRINITY_DN12526_c3_g2	MA	0.00301761	0.00947124	0.318607	0.0500056	804	112.195	691.805	NA	3	1.01196	1.98804	NA	NA	0.00391819	4.99405:4.27468:3.75822:3.75822:8.04921:1	0.289343(0.366171:0.319703:0.182156)	-1017.77	NA	NA	NA
TRINITY_DN12750_c0_g2	MA	0.00249632	0.007845	0.318205	0.168899	1527	232.705	1294.29	NA	5	1.80516	3.19484	NA	NA	0.00331143	15.5692:17.3882:21.5904:24.8735:0.01:1	0.326797(0.469608:0.322549:0.188235)	-1949.55	NA	NA	NA
TRINITY_DN7567_c0_g1	MA	0.00604338	0.019033	0.317521	0.0486013	762	116.086	645.914	NA	6	2.16864	3.83136	NA	NA	0.00802227	1.35538:1.39886:0.851271:0.832644:0.862089:1	0.292157(0.380392:0.303922:0.192157)	-980.645	NA	NA	NA
TRINITY_DN12724_c4_g2	MA	0.00221687	0.00698698	0.317286	0.051432	1638	314.492	1323.51	NA	5	2.14108	2.85892	NA	NA	0.00313272	1.44557:1.46622:1.69737:1.61406:1.13053:1	0.336685(0.388483:0.411335:0.210238)	-2075.81	NA	NA	NA
TRINITY_DN8008_c0_g1	MA	0.00412002	0.0130013	0.316893	0.365139	351	84.0035	266.996	NA	2	0.996407	1.00359	NA	NA	0.00624554	30:13.2405:12.9609:12.9609:0.01:1	0.310734(0.402542:0.305085:0.224576)	-454.795	NA	NA	NA
TRINITY_DN12604_c1_g3	MA	0.000898936	0.00283869	0.316673	0.04805	9945	1782.61	8162.39	NA	12	4.89794	7.10206	NA	NA	0.00124663	2.36719:2.75257:3.16276:3.485:0.913797:1	0.324839(0.423402:0.317099:0.234017)	-12824	NA	NA	NA
TRINITY_DN9730_c0_g1	MA	0.00218587	0.00690275	0.316666	0.0648343	1071	172.12	898.88	NA	3	1.13047	1.86953	NA	NA	0.00294392	11.7775:4.7192:17.3478:19.1736:3.41134:1	0.314246(0.417598:0.343575:0.181564)	-1374.66	NA	NA	NA
TRINITY_DN10976_c6_g1	MA	0.00119024	0.0037587	0.316663	0.32485	1197	243.996	953.004	NA	2	0.894124	1.10588	NA	NA	0.0017138	30:28.5928:22.0034:22.0034:0.01:1	0.325833(0.44125:0.2875:0.24875)	-1546.3	NA	NA	NA
TRINITY_DN1366_c0_g1	MA	0.00241617	0.00763083	0.316633	0.319558	591	117.717	473.283	NA	2	0.879882	1.12012	NA	NA	0.00345484	30:29.6422:22.242:22.242:0.01:1	0.323181(0.350254:0.35533:0.263959)	-765.839	NA	NA	NA
TRINITY_DN12448_c4_g1	MA	0.00169857	0.00536566	0.316564	0.0608678	1374	213.197	1160.8	NA	3	1.10148	1.89852	NA	NA	0.00226757	0.447658:0.959898:0.603655:0.56712:0.266532:1	0.299927(0.358388:0.303922:0.237473)	-1761.69	NA	NA	NA
TRINITY_DN7961_c0_g1	MA	0.00146859	0.00464841	0.315934	0.318767	960	190.751	769.249	NA	2	0.879476	1.12052	NA	NA	0.00210041	14.9588:30:14.8115:14.8115:0.01:1	0.301142(0.32866:0.317757:0.257009)	-1225.84	NA	NA	NA
TRINITY_DN21514_c0_g1	MA	0.00579868	0.0183742	0.315588	0.0348532	1047	182.138	864.862	NA	8	3.20188	4.79812	NA	NA	0.00798635	0.899825:1.18706:0.697996:0.80579:0.791337:1	0.327603(0.396848:0.373926:0.212034)	-1397.86	NA	NA	NA
TRINITY_DN6265_c0_g1	MA	0.002651	0.00840492	0.315411	0.286902	969	103.664	865.336	NA	3	0.825786	2.17421	NA	NA	0.00326656	0.944463:2.28828:2.89044:1.93706:19.0394:1	0.286008(0.347222:0.325617:0.185185)	-1235.81	NA	NA	NA
TRINITY_DN11998_c0_g1	MA	0.00102737	0.00325936	0.315207	0.06971	2226	372.065	1853.93	NA	3	1.16703	1.83297	NA	NA	0.00140044	1.29833:0.428131:0.634699:0.590483:0.292778:1	0.2952(0.368775:0.314266:0.202557)	-2795.94	NA	NA	NA
TRINITY_DN7116_c0_g1	MA	0.00218155	0.00692211	0.315157	0.219033	1251	282.625	968.375	NA	4	1.92322	2.07678	NA	NA	0.00325253	20.7748:29.7037:17.2432:17.2432:0.01:1	0.324561(0.376794:0.343301:0.253589)	-1627.94	NA	NA	NA
TRINITY_DN10740_c3_g4	MA	0.00487221	0.0154774	0.314795	0.0438195	795	144.102	650.898	NA	5	2.06449	2.93551	NA	NA	0.00679452	16.9136:14.6354:25.3227:24.6925:14.024:1	0.296366(0.37594:0.296992:0.216165)	-1037.65	NA	NA	NA
TRINITY_DN11112_c0_g1	MA	0.00310642	0.00987111	0.314698	0.0855761	1122	261.778	860.222	NA	5	2.45806	2.54194	NA	NA	0.00468471	1.57487:0.304048:0.412988:0.367827:0.0997451:1	0.310222(0.361333:0.321333:0.248)	-1461.77	NA	NA	NA
TRINITY_DN9891_c0_g1	MA	0.00113477	0.00361209	0.314158	0.316789	1257	247.789	1009.21	NA	2	0.877377	1.12262	NA	NA	0.00162312	30:29.0157:22.0316:22.0316:0.01:1	0.294444(0.417857:0.258333:0.207143)	-1587.27	NA	NA	NA
TRINITY_DN10843_c6_g3	MA	0.00088526	0.00282649	0.313201	0.325332	1569	320.549	1248.45	NA	2	0.900969	1.09903	NA	NA	0.00128186	29.9989:30:22.0538:22.0538:0.01:1	0.328244(0.395038:0.380725:0.208969)	-1985.06	NA	NA	NA
TRINITY_DN5414_c0_g1	MA	0.00364955	0.0116779	0.312517	0.335098	666	85.1724	580.828	NA	3	0.958101	2.0419	NA	NA	0.00467627	0.01:0.01:0.334902:0.2734:0.711852:1	0.338589(0.443694:0.382883:0.189189)	-874.886	NA	NA	NA
TRINITY_DN10731_c1_g1	MA	0.00360196	0.011528	0.312455	0.0572319	714	192.998	521.002	NA	4	2.16981	1.83019	NA	NA	0.0057444	11.1456:4.55907:18.3914:19.6576:5.25094:1	0.308926(0.267782:0.476987:0.182008)	-877.661	NA	NA	NA
TRINITY_DN12038_c0_g1	MA	0.00205025	0.00656706	0.312202	0.0315833	3327	489.376	2837.62	NA	9	3.20252	5.79748	NA	NA	0.00271464	1.0078:0.833378:0.633691:0.604785:0.703662:1	0.302853(0.412613:0.276126:0.21982)	-4041.89	NA	NA	NA
TRINITY_DN12368_c0_g1	MA	0.00443489	0.0142065	0.312173	0.0328795	1602	238.953	1363.05	NA	9	3.23658	5.76342	NA	NA	0.00589241	0.833435:0.94436:0.761154:0.822678:1.16316:1	0.320872(0.449533:0.320561:0.192523)	-2093.04	NA	NA	NA
TRINITY_DN4951_c0_g1	MA	0.0108117	0.0346743	0.311807	0.0257151	573	91.663	481.337	NA	8	3.03335	4.96665	NA	NA	0.014629	4.6348:4.36063:5.45628:9.24013:10.2265:1	0.309028(0.385417:0.320312:0.221354)	-763.427	NA	NA	NA
TRINITY_DN12007_c4_g1	MA	0.00435885	0.0139801	0.31179	0.0620275	528	82.9624	445.038	NA	3	1.12253	1.87747	NA	NA	0.00587059	12.2442:5.70401:17.5173:19.5941:2.52774:1	0.279356(0.443182:0.25:0.144886)	-658.437	NA	NA	NA
TRINITY_DN11176_c0_g1	MA	0.00411501	0.0132216	0.311234	0.048309	582	79.8027	502.197	NA	3	1.014	1.986	NA	NA	0.00536369	4.1415:10.5362:18.096:20.3188:2.82297:1	0.301709(0.353846:0.323077:0.228205)	-754.457	NA	NA	NA
TRINITY_DN8195_c0_g1	MA	0.00482719	0.0155282	0.310866	0.040522	783	137.891	645.109	NA	5	2.03719	2.96281	NA	NA	0.0067117	12.073:17.455:15.715:21.8986:0.01:1	0.284802(0.373563:0.285441:0.195402)	-1002.41	NA	NA	NA
TRINITY_DN5678_c0_g1	MA	0.00597946	0.0192453	0.310698	0.040278	795	112.829	682.171	NA	6	2.08442	3.91558	NA	NA	0.00786218	0.263258:0.582685:1.24423:1.39303:0.802371:1	0.284461(0.37594:0.257519:0.219925)	-1027.49	NA	NA	NA
TRINITY_DN22501_c0_g1	MA	0.00398666	0.0128399	0.310489	0.335893	357	75.9446	281.055	NA	2	0.930641	1.06936	NA	NA	0.00587001	30:26.4708:21.9102:21.9102:0.01:1	0.319328(0.378151:0.306723:0.273109)	-460.645	NA	NA	NA
TRINITY_DN10256_c1_g1	MA	0.00278123	0.00895875	0.310449	0.328253	516	106.511	409.489	NA	2	0.911765	1.08824	NA	NA	0.00405637	29.991:28.4425:22.1995:22.1995:0.01:1	0.304432(0.401734:0.260116:0.251445)	-667.088	NA	NA	NA
TRINITY_DN12093_c0_g4	MA	0.00268347	0.00864617	0.310366	0.142438	1101	192.654	908.346	NA	4	1.6238	2.3762	NA	NA	0.00372683	30:29.926:22.1029:22.1029:0.01:1	0.241848(0.33288:0.21875:0.173913)	-1354.13	NA	NA	NA
TRINITY_DN11274_c0_g1	MA	0.00501111	0.0161543	0.310203	0.0390517	1197	215.217	981.783	NA	8	3.3125	4.6875	NA	NA	0.00701461	2.48316:2.23528:1.33462:1.75007:0.347703:1	0.279583(0.3475:0.3075:0.18375)	-1535.33	NA	NA	NA
TRINITY_DN9586_c0_g1	MA	0.00197427	0.00636721	0.310068	0.332669	717	150.82	566.18	NA	2	0.924216	1.07578	NA	NA	0.00289832	29.9836:29.9844:22.1998:22.1998:0.01:1	0.336111(0.475:0.308333:0.225)	-936.099	NA	NA	NA
TRINITY_DN12522_c0_g1	MA	0.00607049	0.0195784	0.310061	0.168958	477	92.318	384.682	NA	4	1.7452	2.2548	NA	NA	0.00868479	15.5282:11.7155:22.3309:21.9538:9.71977:1	0.342708(0.421875:0.275:0.33125)	-641.286	NA	NA	NA
TRINITY_DN11594_c16_g1	MA	0.013032	0.0420427	0.309971	0.298328	345	23.4629	321.537	NA	5	0.952768	4.04723	NA	NA	0.015005	0.01:0.01:0.700733:0.187387:5.64296:1	0.4(0.613043:0.369565:0.217391)	-433.183	NA	NA	NA
TRINITY_DN18380_c0_g1	MA	0.0027004	0.00872118	0.309637	0.0578018	894	134.948	759.052	NA	3	1.09424	1.90576	NA	NA	0.00360923	0.01:0.01:7.10621:7.86158:7.7237:1	0.312081(0.395973:0.312081:0.228188)	-1156.13	NA	NA	NA
TRINITY_DN12516_c4_g2	MA	0.000444112	0.00143634	0.309196	0.315957	3171	623.316	2547.68	NA	2	0.883478	1.11652	NA	NA	0.000639153	29.8111:28.4642:22.0713:22.0713:0.01:1	0.306528(0.378903:0.315989:0.224693)	-4007.43	NA	NA	NA
TRINITY_DN18619_c0_g1	MA	0.0112013	0.0362307	0.309165	0.0381506	339	58.7621	280.238	NA	5	2.02068	2.97932	NA	NA	0.0155399	3.9995:10.2222:17.6279:17.7952:17.066:1	0.371345(0.530702:0.416667:0.166667)	-462.132	NA	NA	NA
TRINITY_DN4594_c0_g1	MA	0.000820974	0.00265597	0.309105	0.306833	1734	327.863	1406.14	NA	2	0.85996	1.14004	NA	NA	0.00116793	26.851:26.8482:22.0417:22.0417:0.01:1	0.272203(0.344291:0.270761:0.201557)	-2154.06	NA	NA	NA
TRINITY_DN7690_c0_g2	MA	0.00220621	0.00716555	0.307892	0.0832005	1542	355.665	1186.34	NA	5	2.46672	2.53328	NA	NA	0.00335009	30:15.0532:11.1122:11.1122:0.01:1	0.325243(0.443689:0.28835:0.243689)	-1970.6	NA	NA	NA
TRINITY_DN12141_c2_g5	MA	0.0017783	0.00577929	0.307702	0.0509297	2061	394.095	1666.9	NA	5	2.17251	2.82749	NA	NA	0.00254335	4.7682:17.7574:19.4639:21.1372:4.54344:1	0.329457(0.414244:0.327762:0.246366)	-2691.41	NA	NA	NA
TRINITY_DN11646_c0_g1	MA	0.00339625	0.0110693	0.306817	0.0567336	1428	335.027	1092.97	NA	7	3.49835	3.50165	NA	NA	0.00519645	2.0533:0.257925:0.683173:0.606344:1.04461:1	0.265898(0.332285:0.215933:0.249476)	-1811.59	NA	NA	NA
TRINITY_DN2085_c0_g1	MA	0.000643934	0.00209927	0.306741	0.310353	2187	419.796	1767.2	NA	2	0.872874	1.12713	NA	NA	0.000923287	30:29.9165:22.0181:22.0181:0.01:1	0.300685(0.402055:0.278767:0.221233)	-2760.24	NA	NA	NA
TRINITY_DN10296_c0_g1	MA	0.00148317	0.00486096	0.305119	0.0474325	1593	215.72	1377.28	NA	3	1.01762	1.98238	NA	NA	0.00194059	4.90177:10.9335:20.7309:18.8399:17.9956:1	0.301065(0.364662:0.325188:0.213346)	-2005.03	NA	NA	NA
TRINITY_DN7720_c1_g1	MA	0.00257575	0.00844832	0.304884	0.254681	1029	96.2793	932.721	NA	3	0.758801	2.2412	NA	NA	0.00312522	2.61019:0.694123:2.48812:1.4622:19.4471:1	0.257752(0.319767:0.25:0.203488)	-1279.78	NA	NA	NA
TRINITY_DN9113_c0_g1	MA	0.00212329	0.00697195	0.304548	0.298964	675	123.259	551.741	NA	2	0.846294	1.15371	NA	NA	0.00300868	29.8753:28.5867:22.1486:22.1486:0.01:1	0.259587(0.34292:0.230088:0.205752)	-837.065	NA	NA	NA
TRINITY_DN5927_c0_g1	MA	0.000831245	0.0027312	0.304352	0.299478	1746	319.91	1426.09	NA	2	0.848632	1.15137	NA	NA	0.00117936	30:28.0412:21.8746:21.8746:0.01:1	0.256718(0.306175:0.259005:0.204974)	-2144.39	NA	NA	NA
TRINITY_DN9324_c0_g1	MA	0.0113217	0.0372374	0.304041	0.126854	447	47.748	399.252	NA	6	1.69382	4.30618	NA	NA	0.01409	1.56608:4.35773:5.47986:3.78461:21.4297:1	0.248889(0.333333:0.226667:0.186667)	-575.776	NA	NA	NA
TRINITY_DN16157_c0_g1	MA	0.00366693	0.0120803	0.303547	0.092762	609	119.675	489.325	NA	3	1.3386	1.6614	NA	NA	0.00532023	1.18545:0.42124:0.490819:0.466745:0.174281:1	0.246305(0.337438:0.197044:0.204433)	-737.554	NA	NA	NA
TRINITY_DN12464_c5_g1	MA	0.00220802	0.00727556	0.303485	0.0886171	1977	379.034	1597.97	NA	6	2.6322	3.3678	NA	NA	0.00317958	19.2418:14.6494:18.2151:22.5403:0.01:1	0.315909(0.343939:0.356061:0.247727)	-2528.21	NA	NA	NA
TRINITY_DN11380_c2_g1	MA	0.00516125	0.0170093	0.303437	0.28991	501	54.1768	446.823	NA	3	0.856508	2.14349	NA	NA	0.00644247	2.79995:0.681039:2.41375:1.40726:18.4883:1	0.271825(0.383929:0.229167:0.202381)	-629.986	NA	NA	NA
TRINITY_DN12139_c3_g1	MA	0.00132574	0.00437074	0.303321	0.0346435	3054	748.111	2305.89	NA	6	3.1009	2.8991	NA	NA	0.00207164	3.72745:0.296719:0.212317:0.212317:1.02119:1	0.310108(0.378803:0.318449:0.233072)	-3930.98	NA	NA	NA
TRINITY_DN10980_c0_g1	MA	0.00523347	0.0172827	0.302816	0.0181544	1836	331.204	1504.8	NA	13	5.4718	7.5282	NA	NA	0.00740708	21.8714:10.5756:11.622:11.1916:1.93865:1	0.302066(0.392333:0.32137:0.192496)	-2376.39	NA	NA	NA
TRINITY_DN10870_c0_g1	MA	0.00355084	0.0117394	0.302472	0.0884949	969	229.119	739.881	NA	5	2.5294	2.4706	NA	NA	0.00548701	1.50273:0.33737:0.35786:0.326372:0.0773696:1	0.281893(0.354938:0.274691:0.216049)	-1241.29	NA	NA	NA
TRINITY_DN11057_c0_g1	MA	0.00157572	0.00522365	0.301652	0.328246	882	182.252	699.748	NA	2	0.926707	1.07329	NA	NA	0.00232951	29.8514:29.9299:22.1574:22.1574:0.01:1	0.315193(0.409864:0.309524:0.22619)	-1143.19	NA	NA	NA
TRINITY_DN10233_c0_g1	MA	0.00202065	0.0067053	0.301351	0.333997	1215	154.908	1060.09	NA	3	0.97967	2.02033	NA	NA	0.00261792	0.01:0.01:0.0975922:0.084062:0.544049:1	0.33908(0.450739:0.350985:0.215517)	-1577.68	NA	NA	NA
TRINITY_DN9003_c0_g1	MA	0.00696509	0.0231161	0.301309	0.026851	723	136.777	586.223	NA	7	3.05489	3.94511	NA	NA	0.0100205	2.85056:4.47378:2.04022:2.00362:0.262945:1	0.296143(0.404959:0.25:0.233471)	-953.03	NA	NA	NA
TRINITY_DN9141_c0_g1	MA	0.00103866	0.00344936	0.301115	0.335356	1332	283.533	1048.47	NA	2	0.946304	1.0537	NA	NA	0.00155181	29.6185:30:22.0618:22.0618:0.01:1	0.317603(0.338202:0.368539:0.246067)	-1715.09	NA	NA	NA
TRINITY_DN5709_c0_g1	MA	0.0181547	0.0602962	0.301091	0.0315714	348	59.4267	288.573	NA	8	3.24928	4.75072	NA	NA	0.025351	0.730536:19.9363:5.41751:8.51992:0.217004:1	0.316239(0.376068:0.290598:0.282051)	-484.607	NA	NA	NA
TRINITY_DN12468_c0_g1	MA	0.000549121	0.00182403	0.301048	0.321228	2535	509.33	2025.67	NA	2	0.910205	1.0898	NA	NA	0.000805275	30:27.6916:21.7948:21.7948:0.01:1	0.323089(0.399527:0.33156:0.23818)	-3234.88	NA	NA	NA
TRINITY_DN10632_c1_g1	MA	0.00201813	0.0067224	0.30021	0.0538523	1800	351.558	1448.44	NA	5	2.23525	2.76475	NA	NA	0.00293692	1.84821:0.297573:0.454075:0.411916:1.18682:1	0.289517(0.302829:0.327787:0.237937)	-2277.27	NA	NA	NA
TRINITY_DN7704_c0_g1	MA	0.00206418	0.00687802	0.300112	0.305045	684	128.202	555.798	NA	2	0.869152	1.13085	NA	NA	0.00296643	14.6245:29.9448:14.3662:14.3662:0.01:1	0.27802(0.325328:0.257642:0.251092)	-866.302	NA	NA	NA
TRINITY_DN18742_c0_g1	MA	0.00262363	0.00875679	0.299611	0.0732836	861	148.135	712.865	NA	3	1.2286	1.7714	NA	NA	0.00367884	1.35847:0.365046:0.580902:0.538834:0.25133:1	0.282407(0.388889:0.25:0.208333)	-1085.96	NA	NA	NA
TRINITY_DN4625_c0_g1	MA	0.00125888	0.00420202	0.299589	0.303483	1128	210.172	917.828	NA	2	0.866433	1.13357	NA	NA	0.00180725	29.5235:25.5339:19.7827:19.7827:0.01:1	0.276746(0.366048:0.242706:0.221485)	-1401.07	NA	NA	NA
TRINITY_DN7160_c0_g2	MA	0.00313628	0.0104736	0.299448	0.291625	789	85.9668	703.033	NA	3	0.869849	2.13015	NA	NA	0.00393573	2.02254:5.84226:2.31081:2.31081:14.468:1	0.295944(0.326996:0.365019:0.195817)	-1005.24	NA	NA	NA
TRINITY_DN11708_c0_g1	MA	0.00549969	0.0183736	0.299326	0.276766	480	49.2419	430.758	NA	3	0.829086	2.17091	NA	NA	0.00682039	9.29868:0.429152:0.828925:13.4749:21.1918:1	0.312629(0.481366:0.279503:0.177019)	-562.171	NA	NA	NA
TRINITY_DN5981_c0_g1	MA	0.00103396	0.00345993	0.298837	0	1293	320.7	972.3	NA	2	1.04931	0.950691	NA	NA	0.00163566	29.9381:30:22.0786:22.0786:0.01:1	0.354167(0.424769:0.400463:0.237269)	-1678.1	NA	NA	NA
TRINITY_DN12269_c0_g1	MA	0.00440472	0.0147506	0.298614	0.337742	315	67.482	247.518	NA	2	0.954522	1.04548	NA	NA	0.00662109	30:29.9736:22.5525:22.5525:0.01:1	0.295597(0.301887:0.334906:0.25)	-408.834	NA	NA	NA
TRINITY_DN5805_c0_g1	MA	0.0022762	0.00763045	0.298305	0.0479807	1584	296.337	1287.66	NA	5	2.1775	2.8225	NA	NA	0.00327789	2.72294:2.16002:1.57811:1.5488:0.385141:1	0.288595(0.362004:0.305293:0.198488)	-1986.19	NA	NA	NA
TRINITY_DN11848_c2_g4	MA	0.00284924	0.00955693	0.298133	0.0461645	828	110.652	717.348	NA	3	1.02292	1.97708	NA	NA	0.00374563	4.47408:7.48635:16.4084:17.5451:5.45303:1	0.315884(0.451264:0.274368:0.222022)	-1039.44	NA	NA	NA
TRINITY_DN5931_c0_g1	MA	0.000405943	0.00136277	0.29788	0.334279	3351	710.608	2640.39	NA	2	0.949295	1.05071	NA	NA	0.000608848	28.0239:27.1717:22.1266:22.1266:0.01:1	0.31455(0.378354:0.337657:0.227639)	-4291.73	NA	NA	NA
TRINITY_DN6587_c0_g1	MA	0.0104198	0.0350021	0.297692	0.161297	366	54.4221	311.578	NA	5	1.84887	3.15113	NA	NA	0.0140751	2.8664:7.53946:5.31713:13.5619:9.9836:1	0.352304(0.5:0.345528:0.211382)	-490.327	NA	NA	NA
TRINITY_DN8909_c0_g1	MA	0.00266119	0.00896839	0.29673	0.311049	528	101.456	426.544	NA	2	0.889873	1.11013	NA	NA	0.00387313	30:29.639:22.2807:22.2807:0.01:1	0.310734(0.361582:0.341808:0.228814)	-673.426	NA	NA	NA
TRINITY_DN5238_c0_g1	MA	0.0100928	0.0341063	0.295921	0.0347465	693	105.594	587.406	NA	9	3.40115	5.59885	NA	NA	0.0137518	0.870841:0.881045:0.534831:0.52734:0.500207:1	0.311782(0.43319:0.273707:0.228448)	-932.195	NA	NA	NA
TRINITY_DN12562_c0_g1	MA	0.00111669	0.00377481	0.295826	0.328532	1215	251.463	963.537	NA	2	0.937415	1.06259	NA	NA	0.00166683	29.1053:28.4577:19.0536:19.0536:0.01:1	0.324302(0.41133:0.336207:0.225369)	-1577.2	NA	NA	NA
TRINITY_DN7650_c0_g1	MA	0.00373769	0.012636	0.295797	0.0393199	1539	277.019	1261.98	NA	8	3.40785	4.59215	NA	NA	0.00533939	17.9071:12.6728:20.0985:19.6141:7.08971:1	0.288586(0.364786:0.264591:0.236381)	-1978.52	NA	NA	NA
TRINITY_DN11338_c0_g2	MA	0.00773997	0.0261915	0.295514	0.0538848	309	45.0965	263.903	NA	3	1.09917	1.90083	NA	NA	0.0104329	6.28478:11.891:22.6404:21.3506:19.3383:1	0.274038(0.336538:0.317308:0.168269)	-395.537	NA	NA	NA
TRINITY_DN11107_c0_g1	MA	0.00367432	0.0124569	0.294962	0.159592	1035	152.561	882.439	NA	5	1.84766	3.15234	NA	NA	0.00496889	17.1571:11.4722:21.9202:21.1544:15.0787:1	0.288536(0.421965:0.25:0.193642)	-1278.91	NA	NA	NA
TRINITY_DN18065_c0_g1	MA	0.00307347	0.0104549	0.293973	0.155816	933	172.023	760.977	NA	4	1.73879	2.26121	NA	NA	0.00443443	30:29.0617:22.0405:22.0405:0.01:1	0.286174(0.358521:0.27492:0.22508)	-1190.32	NA	NA	NA
TRINITY_DN7259_c0_g1	MA	0.00198577	0.00676305	0.29362	0.0544467	1179	172.158	1006.84	NA	3	1.10408	1.89592	NA	NA	0.00268335	0.459855:1.2208:0.587993:0.554017:0.229164:1	0.298646(0.395939:0.305838:0.194162)	-1503.98	NA	NA	NA
TRINITY_DN6817_c0_g1	MA	0.0018887	0.0064407	0.293244	0.28452	756	129.636	626.364	NA	2	0.827516	1.17248	NA	NA	0.00266926	30:29.5556:22.1659:22.1659:0.01:1	0.279315(0.318182:0.3083:0.211462)	-946.443	NA	NA	NA
TRINITY_DN4148_c0_g1	MA	0.0078991	0.0269789	0.292788	0.0341922	753	130.513	622.487	NA	8	3.33825	4.66175	NA	NA	0.0112061	16.5069:15.5883:20.4855:22.6096:3.80304:1	0.271164(0.365079:0.204365:0.244048)	-965.738	NA	NA	NA
TRINITY_DN16703_c0_g1	MA	0.0033852	0.0115657	0.292693	0.312057	408	78.6743	329.326	NA	2	0.898798	1.1012	NA	NA	0.00496264	12.1898:30:11.8958:11.8958:0.01:1	0.281863(0.305147:0.323529:0.216912)	-521.277	NA	NA	NA
TRINITY_DN11233_c2_g1	MA	0.00256573	0.00877644	0.292343	0.32822	546	112.704	433.296	NA	2	0.941653	1.05835	NA	NA	0.00384773	30:27.7371:22.0623:22.0623:0.01:1	0.306011(0.374317:0.273224:0.270492)	-705.691	NA	NA	NA
TRINITY_DN3851_c0_g1	MA	0.00130428	0.00447429	0.291505	0.309263	1062	202.785	859.215	NA	2	0.894804	1.1052	NA	NA	0.00190958	30:27.3643:21.8206:21.8206:0.01:1	0.286252(0.351695:0.29096:0.216102)	-1335.93	NA	NA	NA
TRINITY_DN6150_c0_g1	MA	0.00219642	0.00753482	0.291502	0.0272309	2712	437.505	2274.5	NA	8	3.18034	4.81966	NA	NA	0.00305762	1.10302:1.31921:0.775578:0.743999:1.44081:1	0.28232(0.348066:0.261878:0.237017)	-3408.66	NA	NA	NA
TRINITY_DN21691_c0_g1	MA	0.00619715	0.0212812	0.291202	0.0463531	591	109.543	481.457	NA	5	2.19311	2.80689	NA	NA	0.00899302	0.305565:0.770922:1.06718:1.30944:0.504764:1	0.302876(0.360406:0.312183:0.236041)	-782.463	NA	NA	NA
TRINITY_DN10433_c0_g1	MA	0.00305631	0.0105276	0.290315	0.0381385	1911	340.664	1570.34	NA	8	3.42137	4.57863	NA	NA	0.00438817	0.800036:0.623654:0.44935:0.404365:0.204169:1	0.300418(0.367555:0.287618:0.246082)	-2468.26	NA	NA	NA
TRINITY_DN12358_c2_g3	MA	0.000579962	0.00199993	0.289992	0.307207	2394	453.468	1940.53	NA	2	0.892473	1.10753	NA	NA	0.00084893	30:29.8069:22.0032:22.0032:0.01:1	0.297038(0.347935:0.333542:0.209637)	-2994.06	NA	NA	NA
TRINITY_DN10885_c0_g1	MA	0.00328322	0.0113226	0.28997	0.0115028	2958	484.906	2473.09	NA	13	5.24428	7.75572	NA	NA	0.00460113	2.73037:1.4873:1.81603:1.86771:1.71322:1	0.315603(0.428571:0.300405:0.217832)	-3780.59	NA	NA	NA
TRINITY_DN12234_c1_g4	MA	0.0029465	0.0101665	0.289826	0.0521999	780	111.419	668.581	NA	3	1.09524	1.90476	NA	NA	0.00397784	5.63385:10.7814:21.1134:19.5344:19.226:1	0.307152(0.417625:0.314176:0.189655)	-986.443	NA	NA	NA
TRINITY_DN8798_c0_g1	MA	0.0104948	0.0362329	0.289647	0.131159	381	50.2131	330.787	NA	5	1.71934	3.28066	NA	NA	0.0138869	1.58832:5.67059:3.63605:2.90961:17.93:1	0.247396(0.324219:0.203125:0.214844)	-484.369	NA	NA	NA
TRINITY_DN10902_c3_g1	MA	0.0021754	0.00751336	0.289538	0.144699	1290	227.752	1062.25	NA	4	1.70182	2.29818	NA	NA	0.00311783	23.6609:30:19.7786:19.7786:0.01:1	0.285383(0.387471:0.25522:0.213457)	-1631.53	NA	NA	NA
TRINITY_DN7780_c0_g1	MA	0.00173401	0.00599266	0.289355	0.306421	798	150.488	647.512	NA	2	0.89086	1.10914	NA	NA	0.00253711	18.5823:30:18.5612:18.5612:0.01:1	0.304619(0.428839:0.262172:0.222846)	-996.569	NA	NA	NA
TRINITY_DN12806_c0_g2	MA	0.00162151	0.00560675	0.289206	0.346654	825	183.745	641.255	NA	2	0.99537	1.00463	NA	NA	0.00250911	29.9805:29.9651:22.169:22.169:0.01:1	0.398788(0.518182:0.418182:0.26)	-1088.14	NA	NA	NA
TRINITY_DN9836_c0_g1	MA	0.00123928	0.00428774	0.289029	0.0431624	1908	245.483	1662.52	NA	3	1.01439	1.98561	NA	NA	0.0016315	1.05927:2.05305:3.3176:2.1537:17.38:1	0.335426(0.457614:0.354788:0.193878)	-2423.84	NA	NA	NA
TRINITY_DN9536_c0_g1	MA	0.00279295	0.00967957	0.288541	0.174873	987	194.735	792.265	NA	4	1.84001	2.15999	NA	NA	0.00415169	30:29.4925:22.0871:22.0871:0.01:1	0.337374(0.418182:0.366667:0.227273)	-1286.92	NA	NA	NA
TRINITY_DN12675_c3_g1	MA	0.00434981	0.0150815	0.28842	0.0297907	1359	225.526	1133.47	NA	8	3.26587	4.73413	NA	NA	0.00613073	2.1387:1.98844:2.25319:2.14831:0.925164:1	0.335169(0.447137:0.382159:0.176211)	-1763.19	NA	NA	NA
TRINITY_DN10999_c1_g1	MA	0.00413494	0.0143763	0.287621	0.0541203	576	83.9914	492.009	NA	3	1.11739	1.88261	NA	NA	0.00562832	11.7347:4.96982:19.9511:18.5074:17.2441:1	0.265112(0.305699:0.310881:0.178756)	-728.883	NA	NA	NA
TRINITY_DN9555_c0_g2	MA	0.00232906	0.00810528	0.287351	0.296888	1023	113.799	909.201	NA	3	0.910249	2.08975	NA	NA	0.00297161	4.33085:4.41127:3.78558:3.78558:7.85659:1	0.336745(0.377193:0.491228:0.141813)	-1286.51	NA	NA	NA
TRINITY_DN12755_c4_g1	MA	0.00244031	0.00850175	0.287037	0.0666918	915	149.401	765.599	NA	3	1.21413	1.78587	NA	NA	0.00343002	0.977385:0.394116:0.353066:1.18517:0.01:1	0.264706(0.346405:0.267974:0.179739)	-1145.6	NA	NA	NA
TRINITY_DN12791_c0_g3	MA	0.00065324	0.00227934	0.286592	0.333415	2010	424.617	1585.38	NA	2	0.966164	1.03384	NA	NA	0.000996756	8.32656:13.134:23.9301:22.7753:20.1856:1	0.471393(0.707463:0.567164:0.139552)	-2441.95	NA	NA	NA
TRINITY_DN6411_c0_g2	MA	0.000966754	0.00337475	0.286467	0.293293	1452	258.973	1193.03	NA	2	0.862187	1.13781	NA	NA	0.00139623	21.4695:18.1218:19.713:19.713:0.01:1	0.299656(0.359794:0.321649:0.217526)	-1831.43	NA	NA	NA
TRINITY_DN12446_c0_g2	MA	0.00676808	0.0236399	0.286299	0.142441	585	80.7465	504.253	NA	5	1.79346	3.20654	NA	NA	0.00909687	16.6464:7.26248:14.6561:17.3688:1.89246:1	0.293367(0.47449:0.227041:0.178571)	-713.148	NA	NA	NA
TRINITY_DN12567_c1_g3	MA	0.00163184	0.00571393	0.28559	0.198331	1653	351.506	1301.49	NA	4	1.94417	2.05583	NA	NA	0.00249989	29.1777:29.9803:22.0501:22.0501:0.01:1	0.30314(0.355978:0.337862:0.21558)	-2120.14	NA	NA	NA
TRINITY_DN6775_c0_g1	MA	0.00529175	0.018531	0.285563	0.117692	939	95.7746	843.225	NA	6	1.70737	4.29263	NA	NA	0.0066421	0.910411:3.1653:4.09624:7.40564:14.8018:1	0.307325(0.393312:0.361465:0.167197)	-1222.09	NA	NA	NA
TRINITY_DN207_c0_g1	MA	0.00210366	0.00736822	0.285504	0.0581511	1089	164.859	924.141	NA	3	1.15365	1.84635	NA	NA	0.00290064	4.92126:10.5304:18.4623:20.7405:2.68722:1	0.278696(0.38292:0.267218:0.18595)	-1373.68	NA	NA	NA
TRINITY_DN11923_c2_g1	MA	0.00152579	0.00534771	0.285316	0.0875586	3897	542.26	3354.74	NA	8	2.89317	5.10683	NA	NA	0.0020576	0.526917:1.66832:2.20949:2.326:0.65863:1	0.316667(0.361154:0.366154:0.222692)	-4794.19	NA	NA	NA
TRINITY_DN11482_c2_g1	MA	0.0027543	0.00966118	0.285089	0.342238	483	105.541	377.459	NA	2	0.990298	1.0097	NA	NA	0.00426353	29.5668:29.9994:22.3128:22.3128:0.01:1	0.325103(0.358025:0.42284:0.194444)	-618.83	NA	NA	NA
TRINITY_DN2329_c0_g1	MA	0.00530121	0.0186018	0.284983	0.159263	702	103.415	598.585	NA	5	1.88713	3.11287	NA	NA	0.00726059	14.2759:16.2907:26.4214:25.6887:16.6814:1	0.27849(0.367521:0.269231:0.198718)	-888.765	NA	NA	NA
TRINITY_DN7332_c0_g1	MA	0.00955212	0.0335351	0.284839	0.0248301	726	100.219	625.781	NA	9	3.23907	5.76093	NA	NA	0.0128628	0.696843:0.830117:0.454241:0.447105:0.202349:1	0.297668(0.372428:0.290123:0.230453)	-956.411	NA	NA	NA
TRINITY_DN5110_c0_g1	MA	0.00257851	0.00906029	0.284594	0.333185	540	113.758	426.242	NA	2	0.967889	1.03211	NA	NA	0.00394398	30:28.1582:22.1282:22.1282:0.01:1	0.255556(0.286111:0.255556:0.225)	-667.822	NA	NA	NA
TRINITY_DN6765_c0_g1	MA	0.00844128	0.0296968	0.284248	0.151794	450	64.5179	385.482	NA	5	1.853	3.147	NA	NA	0.0114888	15.6215:12.0589:23.513:23.058:12.7626:1	0.25(0.323333:0.266667:0.16)	-574.712	NA	NA	NA
TRINITY_DN6597_c0_g1	MA	0.00440705	0.0155704	0.28304	0.024202	1122	205.569	916.431	NA	7	3.09488	3.90512	NA	NA	0.00645236	3.5924:3.56628:2.22155:2.19952:0.30639:1	0.295111(0.385333:0.286667:0.213333)	-1442.77	NA	NA	NA
TRINITY_DN6888_c0_g2	MA	0.00307069	0.0108579	0.282807	0.021772	2322	306.449	2015.55	NA	9	3.1468	5.8532	NA	NA	0.00409842	0.434886:0.412086:0.572294:1.07206:1.30848:1	0.30172(0.374194:0.270323:0.260645)	-3002.03	NA	NA	NA
TRINITY_DN6090_c0_g3	MA	0.00523591	0.0185329	0.28252	0.058786	633	128.171	504.829	NA	5	2.36656	2.63344	NA	NA	0.00792831	25.8663:30:20.9514:20.9514:0.01:1	0.264613(0.35782:0.187204:0.248815)	-804.766	NA	NA	NA
TRINITY_DN11889_c12_g5	MA	0.00158697	0.00561985	0.282386	0.323925	1473	181.239	1291.76	NA	3	0.995794	2.00421	NA	NA	0.00208318	0.296721:0.694828:0.207716:0.207716:0.986903:1	0.317379(0.450102:0.307536:0.194501)	-1837.52	NA	NA	NA
TRINITY_DN12545_c0_g1	MA	0.00320733	0.0113947	0.281475	0.0623604	1983	359.217	1623.78	NA	9	3.96063	5.03937	NA	NA	0.00469046	3.50699:3.48125:3.04061:2.98474:0.659033:1	0.295821(0.384441:0.27568:0.227341)	-2563.62	NA	NA	NA
TRINITY_DN11441_c3_g1	MA	0.00416782	0.0148111	0.281399	0.0028772	2772	565.121	2206.88	NA	17	8.09946	8.90054	NA	NA	0.00633763	2.38627:2.6322:1.37761:1.3261:0.245288:1	0.273874(0.327027:0.278378:0.216216)	-3574.33	NA	NA	NA
TRINITY_DN7028_c0_g1	MA	0.0069766	0.0247933	0.28139	0.0309733	984	144.551	839.449	NA	9	3.41671	5.58329	NA	NA	0.00959391	7.44789:7.20518:7.12886:6.94256:5.9721:1	0.256332(0.308511:0.258359:0.202128)	-1255.43	NA	NA	NA
TRINITY_DN11188_c3_g8	MA	0.00613544	0.0218403	0.280922	0.058141	570	114.995	455.005	NA	5	2.36795	2.63205	NA	NA	0.00930384	1.15293:1.46981:0.609234:0.609234:0.01:1	0.320244(0.39267:0.371728:0.196335)	-751.322	NA	NA	NA
TRINITY_DN10980_c0_g2	MA	0.00340175	0.0121385	0.280246	0.0209656	2325	374.158	1950.84	NA	11	4.46939	6.53061	NA	NA	0.00480774	13.6248:18.5812:19.4351:19.0755:4.03876:1	0.279355(0.373548:0.271613:0.192903)	-2945.58	NA	NA	NA
TRINITY_DN18017_c0_g1	MA	0.00221173	0.00789477	0.280152	0.0703886	1002	168.535	833.465	NA	3	1.25762	1.74238	NA	NA	0.00316761	0.661426:0.215223:0.147451:0.147451:0.53456:1	0.276786(0.348214:0.252976:0.229167)	-1263.41	NA	NA	NA
TRINITY_DN7122_c0_g1	MA	0.00713394	0.0255675	0.279023	0.0310108	969	142.413	826.587	NA	9	3.43577	5.56423	NA	NA	0.0098431	1.47842:1.43055:1.2483:2.88212:0.301732:1	0.302984(0.378086:0.314815:0.216049)	-1281.07	NA	NA	NA
TRINITY_DN5320_c0_g1	MA	0.000996256	0.00357548	0.278635	0.297136	2466	274.76	2191.24	NA	3	0.931056	2.06894	NA	NA	0.00128363	3.17891:0.664089:0.750184:0.750184:15.5394:1	0.298704(0.402795:0.285541:0.207776)	-3051.97	NA	NA	NA
TRINITY_DN10933_c0_g1	MA	0.0037972	0.0136306	0.27858	0	345	78.4126	266.587	NA	2	1.02716	0.972839	NA	NA	0.00603216	12.6428:7.74789:24.6504:23.8665:19.1108:1	0.337644(0.418103:0.37931:0.215517)	-452.178	NA	NA	NA
TRINITY_DN6669_c0_g1	MA	0.000665269	0.00239014	0.278339	0.33284	2019	425.515	1593.48	NA	2	0.979271	1.02073	NA	NA	0.00102879	29.8869:30:22.0238:22.0238:0.01:1	0.318991(0.393917:0.339763:0.223294)	-2602.45	NA	NA	NA
TRINITY_DN8982_c0_g1	MA	0.000894569	0.00321449	0.278293	0.17765	2079	599.857	1479.14	NA	3	1.77913	1.22087	NA	NA	0.00156394	28.935:2.76317:3.6792:3.6792:0.01:1	0.307157(0.398415:0.275216:0.247839)	-2625.7	NA	NA	NA
TRINITY_DN12738_c0_g1	MA	0.00141522	0.00508682	0.278213	0.177245	1992	395.988	1596.01	NA	4	1.88561	2.11439	NA	NA	0.00214509	19.8065:2.51459:5.74204:17.5402:0.01:1	0.307519(0.407519:0.326316:0.188722)	-2519.01	NA	NA	NA
TRINITY_DN9263_c0_g1	MA	0.00207534	0.00746111	0.278155	0.0227954	2394	430.139	1963.86	NA	7	3.08376	3.91624	NA	NA	0.00304302	1.69277:2.58004:0.938044:0.938044:0.740709:1	0.276804(0.363579:0.238423:0.228411)	-3004.28	NA	NA	NA
TRINITY_DN11128_c3_g5	MA	0.00109813	0.0039552	0.277641	0.32137	1245	250.156	994.844	NA	2	0.950502	1.0495	NA	NA	0.00167219	30:27.0218:21.7138:21.7138:0.01:1	0.325321(0.414663:0.326923:0.234375)	-1602.84	NA	NA	NA
TRINITY_DN8222_c0_g1	MA	0.0013583	0.00489347	0.277575	0	954	208.011	745.989	NA	2	1.00227	0.997728	NA	NA	0.00212911	10.7275:30:10.3726:10.3726:0.01:1	0.304075(0.326019:0.34326:0.242947)	-1232.06	NA	NA	NA
TRINITY_DN2938_c0_g1	MA	0.00864615	0.0311501	0.277564	0.0114112	1323	184.507	1138.49	NA	15	5.52955	9.47045	NA	NA	0.0117846	6.89274:7.92791:12.9128:10.6048:19.052:1	0.302413(0.334842:0.340498:0.2319)	-1763.33	NA	NA	NA
TRINITY_DN12453_c3_g1	MA	0.00270695	0.00975454	0.277506	0.0513942	858	121.5	736.5	NA	3	1.1185	1.8815	NA	NA	0.00370494	0.263245:0.544297:0.180656:0.180656:0.610405:1	0.273519(0.353659:0.24216:0.224739)	-1085.9	NA	NA	NA
TRINITY_DN11062_c1_g1	MA	0.00550585	0.0198555	0.277295	0.287177	450	48.1282	401.872	NA	3	0.904862	2.09514	NA	NA	0.00704057	1.37251:2.91139:2.28445:9.63233:7.71691:1	0.331126(0.513245:0.311258:0.168874)	-581.089	NA	NA	NA
TRINITY_DN14494_c0_g1	MA	0.00432776	0.01561	0.277242	0.0474459	537	72.9454	464.055	NA	3	1.08549	1.91451	NA	NA	0.00586033	0.492421:1.14165:0.637035:0.602937:0.274302:1	0.320298(0.407821:0.343575:0.209497)	-704.258	NA	NA	NA
TRINITY_DN4263_c0_g1	MA	0.00517724	0.018679	0.277169	0.0562682	681	135.594	545.406	NA	5	2.36422	2.63578	NA	NA	0.00786559	0.913039:0.91405:0.484776:0.477609:0.420204:1	0.239766(0.289474:0.20614:0.223684)	-851.17	NA	NA	NA
TRINITY_DN12890_c2_g1	MA	0.00136895	0.00494646	0.276753	0.318691	981	194.867	786.133	NA	2	0.944966	1.05503	NA	NA	0.00207959	29.9694:28.1898:21.8847:21.8847:0.01:1	0.323171(0.443598:0.318598:0.207317)	-1260.59	NA	NA	NA
TRINITY_DN16134_c0_g1	MA	0.00276256	0.00998256	0.276738	0.0573313	846	127.15	718.85	NA	3	1.16979	1.83021	NA	NA	0.00384769	1.69804:0.351936:0.646309:0.594255:0.230398:1	0.302709(0.374558:0.321555:0.212014)	-1071.32	NA	NA	NA
TRINITY_DN11688_c7_g1	MA	0.000675274	0.00244289	0.276424	0.320665	1995	399.839	1595.16	NA	2	0.951115	1.04889	NA	NA	0.00102954	30:30:22.0294:22.0294:0.01:1	0.336336(0.43018:0.355856:0.222973)	-2565.96	NA	NA	NA
TRINITY_DN16277_c0_g1	MA	0.000759155	0.00274679	0.276379	0.302265	1788	331.555	1456.45	NA	2	0.903314	1.09669	NA	NA	0.00112773	14.8097:30:14.6955:14.6955:0.01:1	0.279642(0.347315:0.254195:0.237416)	-2217.11	NA	NA	NA
TRINITY_DN10309_c0_g1	MA	0.00334025	0.0120894	0.276296	0.011383	1980	444.968	1535.03	NA	10	5.11993	4.88007	NA	NA	0.00530646	5.72812:2.32581:2.23885:2.55924:0.177636:1	0.327282(0.406959:0.363086:0.2118)	-2605.4	NA	NA	NA
TRINITY_DN5817_c0_g1	MA	0.0044662	0.0161861	0.275928	0.150239	873	124.208	748.792	NA	5	1.87727	3.12273	NA	NA	0.00613368	4.09539:4.64201:6.70316:6.10891:15.5271:1	0.287671(0.359589:0.284247:0.219178)	-1133.05	NA	NA	NA
TRINITY_DN21484_c0_g1	MA	0.00534872	0.0194182	0.275449	0.0410819	678	120.092	557.908	NA	5	2.19333	2.80667	NA	NA	0.00784081	0.637404:0.263544:1.01633:0.894186:0.619134:1	0.294985(0.303097:0.323009:0.25885)	-893.38	NA	NA	NA
TRINITY_DN11085_c1_g1	MA	0.00562676	0.0204403	0.275278	0.0144383	1257	207.393	1049.61	NA	10	4.17856	5.82144	NA	NA	0.00807085	17.812:17.8205:24.1737:23.8221:6.4452:1	0.273016(0.345238:0.265476:0.208333)	-1626.41	NA	NA	NA
TRINITY_DN6213_c0_g1	MA	0.0032296	0.0117629	0.274558	0.0635474	1641	232.605	1408.4	NA	7	2.62919	4.37081	NA	NA	0.00443916	7.06952:5.2331:6.91069:6.54955:9.39059:1	0.282238(0.394161:0.270985:0.181569)	-2063.41	NA	NA	NA
TRINITY_DN9276_c0_g2	MA	0.0014682	0.00534915	0.274473	0.0219468	3357	596.311	2760.69	NA	7	3.08274	3.91726	NA	NA	0.00215758	2.07827:2.25941:1.0872:1.0872:0.01:1	0.287351(0.369643:0.297321:0.195089)	-4227.88	NA	NA	NA
TRINITY_DN4337_c0_g1	MA	0.0101766	0.0373376	0.272555	0.0369682	360	61.6505	298.349	NA	5	2.15611	2.84389	NA	NA	0.0148279	11.8816:9.87405:19.2517:19.886:8.26217:1	0.300275(0.38843:0.260331:0.252066)	-479.383	NA	NA	NA
TRINITY_DN12077_c1_g1	MA	0.00908988	0.0333839	0.272284	0.00831896	978	203.335	774.665	NA	13	6.38085	6.61915	NA	NA	0.0141408	2.40717:2.43541:1.76742:1.71758:0.464125:1	0.261978(0.33945:0.195719:0.250765)	-1272.77	NA	NA	NA
TRINITY_DN19905_c0_g1	MA	0.0089762	0.0329769	0.272196	0.161181	414	61.5063	352.494	NA	5	1.95316	3.04684	NA	NA	0.0125419	11.5184:15.8124:21.6914:23.3551:3.75504:1	0.315348(0.363309:0.359712:0.223022)	-556.56	NA	NA	NA
TRINITY_DN10876_c2_g4	MA	0.00608631	0.0223609	0.272186	0.00237067	1740	373.324	1366.68	NA	16	8.01432	7.98568	NA	NA	0.00957808	2.17345:1.79736:1.01355:1.00737:0.220959:1	0.256168(0.320998:0.214286:0.233219)	-2219.93	NA	NA	NA
TRINITY_DN11525_c7_g1	MA	0.00421449	0.0155174	0.271598	0.0267544	1842	229.404	1612.6	NA	10	3.43738	6.56262	NA	NA	0.00562216	6.21192:5.65628:9.05086:8.16339:14.7599:1	0.252575(0.353659:0.211382:0.192683)	-2293.08	NA	NA	NA
TRINITY_DN9600_c0_g1	MA	0.00616451	0.0227276	0.271235	0.0209314	780	137.455	642.545	NA	7	3.08654	3.91346	NA	NA	0.00908333	14.927:13.0484:12.4331:18.9665:0.01:1	0.328863(0.438697:0.356322:0.191571)	-1021.35	NA	NA	NA
TRINITY_DN12726_c1_g1	MA	0.000764785	0.00282135	0.271071	0.320686	1731	346.923	1384.08	NA	2	0.960865	1.03913	NA	NA	0.00117696	30:29.9767:22.0423:22.0423:0.01:1	0.348904(0.466263:0.356401:0.224048)	-2242.81	NA	NA	NA
TRINITY_DN10587_c2_g2	MA	0.00463487	0.0171589	0.270115	0.0105325	1419	314.509	1104.49	NA	10	5.13192	4.86808	NA	NA	0.00741071	3.22457:6.09551:2.6465:2.56575:0.352742:1	0.276251(0.303383:0.294926:0.230444)	-1833.28	NA	NA	NA
TRINITY_DN19844_c0_g1	MA	0.00240773	0.00892318	0.269829	0	528	132.157	395.843	NA	2	1.10607	0.893931	NA	NA	0.00403853	0.01:0.01:6.38477:7.70047:3.10239:1	0.346516(0.39548:0.418079:0.225989)	-679.629	NA	NA	NA
TRINITY_DN11582_c1_g1	MA	0.0112674	0.0418068	0.269511	0.153171	345	49.7765	295.223	NA	5	1.92421	3.07579	NA	NA	0.0156736	0.01:0.01:0.483337:0.276558:2.82612:1	0.408046(0.443966:0.482759:0.297414)	-485.142	NA	NA	NA
TRINITY_DN6393_c0_g1	MA	0.00104629	0.0038898	0.268982	0.318465	1281	254.3	1026.7	NA	2	0.958784	1.04122	NA	NA	0.00161077	29.7367:30:22.0717:22.0717:0.01:1	0.284268(0.304907:0.359813:0.188084)	-1603.25	NA	NA	NA
TRINITY_DN707_c0_g1	MA	0.00711256	0.0264514	0.268892	0.0198263	1152	183.511	968.489	NA	11	4.54716	6.45284	NA	NA	0.0101932	1.01819:0.543887:0.444322:1.25457:0.596807:1	0.267532(0.338961:0.246753:0.216883)	-1493.14	NA	NA	NA
TRINITY_DN9721_c0_g1	MA	0.00388523	0.0144624	0.268643	0	339	73.4856	265.514	NA	2	1.0149	0.985105	NA	NA	0.00617806	13.4781:7.82418:24.2267:23.2176:18.4031:1	0.378655(0.394737:0.447368:0.29386)	-459.946	NA	NA	NA
TRINITY_DN12157_c6_g1	MA	0.000944553	0.00351704	0.268565	0.296344	2526	280.591	2245.41	NA	3	0.952631	2.04737	NA	NA	0.00123031	0.88918:2.17892:3.04692:1.82934:17.8885:1	0.309411(0.419336:0.294187:0.214709)	-3188.66	NA	NA	NA
TRINITY_DN11669_c0_g1	MA	0.00763635	0.028451	0.268404	0.223815	471	28.8179	442.182	NA	4	0.781495	3.2185	NA	NA	0.00890988	0.140698:0.497135:0.882158:0.774326:0.473734:1	0.300633(0.344937:0.294304:0.262658)	-582.48	NA	NA	NA
TRINITY_DN11030_c1_g3	MA	0.00211605	0.00788643	0.268315	0.288523	654	114.114	539.886	NA	2	0.881279	1.11872	NA	NA	0.0031229	29.9514:25.9479:21.5346:21.5346:0.01:1	0.312024(0.406393:0.324201:0.205479)	-813.418	NA	NA	NA
TRINITY_DN20236_c0_g1	MA	0.00485683	0.0181156	0.268102	0.0307534	555	119.319	435.681	NA	4	2.02128	1.97872	NA	NA	0.00770732	15.8367:7.14244:21.1762:20.1861:12.5309:1	0.266667(0.310811:0.254054:0.235135)	-710.833	NA	NA	NA
TRINITY_DN9470_c0_g1	MA	0.00252459	0.00942077	0.267981	0.0408467	960	120.072	839.928	NA	3	1.04363	1.95637	NA	NA	0.00338713	0.01:0.01:0.297014:0.252744:0.532827:1	0.280893(0.338006:0.242991:0.261682)	-1225.49	NA	NA	NA
TRINITY_DN11706_c0_g2	MA	0.00141855	0.00529469	0.267919	0.047401	1593	215.642	1377.36	NA	3	1.10649	1.89351	NA	NA	0.00194326	0.269882:0.531596:0.185413:0.185413:0.01:1	0.318609(0.43797:0.296992:0.220865)	-2031.59	NA	NA	NA
TRINITY_DN13841_c0_g1	MA	0.00279243	0.010436	0.267575	0.31407	489	95.1458	393.854	NA	2	0.948937	1.05106	NA	NA	0.00427966	29.9955:27.8294:22.1412:22.1412:0.01:1	0.343496(0.42378:0.359756:0.246951)	-637.672	NA	NA	NA
TRINITY_DN12833_c1_g1	MA	0.00307161	0.0114872	0.267395	0.327474	438	90.0787	347.921	NA	2	0.983869	1.01613	NA	NA	0.00480234	30:28.5404:22.2817:22.2817:0.01:1	0.337868(0.469388:0.309524:0.234694)	-566.713	NA	NA	NA
TRINITY_DN8192_c0_g2	MA	0.00202981	0.00759228	0.267351	0.0517032	1137	161.431	975.569	NA	3	1.14693	1.85307	NA	NA	0.00281956	0.281981:0.65319:0.193037:0.193037:0.540989:1	0.317982(0.418421:0.318421:0.217105)	-1461.35	NA	NA	NA
TRINITY_DN7721_c0_g1	MA	0.00961677	0.0359733	0.267331	0.00999685	771	117.315	653.685	NA	10	4.01673	5.98327	NA	NA	0.0136272	5.7451:5.79242:8.22104:7.6758:10.7669:1	0.263294(0.311284:0.229572:0.249027)	-1014.2	NA	NA	NA
TRINITY_DN11457_c5_g1	MA	0.00171381	0.00641226	0.267272	0.0410717	2055	362.656	1692.34	NA	5	2.22496	2.77504	NA	NA	0.00254297	2.00179:2.16967:1.38492:1.35931:0.315988:1	0.305637(0.41035:0.287172:0.219388)	-2617.79	NA	NA	NA
TRINITY_DN12558_c0_g3	MA	0.000806907	0.00302084	0.267113	0	1596	359.042	1236.96	NA	2	1.04153	0.958469	NA	NA	0.00130496	13.8409:7.31149:22.5442:21.4455:16.9759:1	0.348058(0.37406:0.389098:0.281015)	-2051.39	NA	NA	NA
TRINITY_DN12015_c2_g1	MA	0.00389477	0.0145861	0.267019	0.031214	930	148.715	781.285	NA	5	2.08091	2.91909	NA	NA	0.00560441	15.7434:14.4899:23.8513:25.0635:4.34947:1	0.308146(0.416399:0.311897:0.196141)	-1167.77	NA	NA	NA
TRINITY_DN6812_c0_g2	MA	0.000793885	0.00297372	0.266967	0.286044	1722	297.559	1424.44	NA	2	0.877964	1.12204	NA	NA	0.00117056	17.9924:30:17.9429:17.9429:0.01:1	0.297329(0.4277:0.256098:0.208188)	-2117.45	NA	NA	NA
TRINITY_DN10235_c0_g3	MA	0.000863458	0.00323488	0.266921	0.300758	1557	286.829	1270.17	NA	2	0.916585	1.08342	NA	NA	0.00130032	13.9874:30:13.8024:13.8024:0.01:1	0.303205(0.386538:0.297115:0.225962)	-1979.56	NA	NA	NA
TRINITY_DN11_c0_g2	MA	0.00291246	0.0109129	0.266883	0.280557	498	83.8298	414.17	NA	2	0.862603	1.1374	NA	NA	0.0042592	1.8773:1.06723:1.02651:1.02651:9.54945:1	0.240964(0.180723:0.246988:0.295181)	-610.437	NA	NA	NA
TRINITY_DN2036_c0_g1	MA	0.00425744	0.0159872	0.266302	0.302628	312	57.7468	254.253	NA	2	0.920597	1.0794	NA	NA	0.00642845	13.2815:7.6877:23.6675:22.5405:18.1608:1	0.411111(0.447619:0.561905:0.22381)	-415.876	NA	NA	NA
TRINITY_DN9880_c0_g1	MA	0.000609227	0.00228811	0.266257	0.0273479	4665	1386.33	3278.67	NA	5	3.06805	1.93195	NA	NA	0.00110815	7.02247:2.10777:0.687168:0.687168:0.01:1	0.278171(0.401992:0.183162:0.249357)	-5671.64	NA	NA	NA
TRINITY_DN5348_c0_g1	MA	0.00220746	0.00829485	0.266124	0.324883	585	119.122	465.878	NA	2	0.980014	1.01999	NA	NA	0.00344702	26.0445:28.6614:22.5756:22.5756:0.01:1	0.360544(0.413265:0.438776:0.229592)	-760.977	NA	NA	NA
TRINITY_DN4126_c0_g2	MA	0.00292987	0.0110157	0.265973	0.0348351	867	194.714	672.286	NA	4	2.08516	1.91484	NA	NA	0.00474581	3.4241:2.9249:1.23519:1.23519:0.01:1	0.288351(0.365052:0.254325:0.245675)	-1117.13	NA	NA	NA
TRINITY_DN11743_c0_g1	MA	0.00177355	0.00667892	0.265544	0.0377541	1989	340.261	1648.74	NA	5	2.18656	2.81344	NA	NA	0.00261271	2.54258:1.68585:0.980088:1.55837:0.01:1	0.300201(0.386295:0.318524:0.195783)	-2517.07	NA	NA	NA
TRINITY_DN10097_c0_g1	MA	0.00707318	0.0266805	0.265107	0.00730444	1383	256.527	1126.47	NA	14	6.46905	7.53095	NA	NA	0.0107101	2.09026:2.364:1.8512:1.75003:0.596227:1	0.307359(0.418831:0.295455:0.207792)	-1834.73	NA	NA	NA
TRINITY_DN9030_c0_g2	MA	0.00435506	0.0164331	0.265017	0.0254639	1329	210.741	1118.26	NA	8	3.32465	4.67535	NA	NA	0.00627029	1.25982:1.54171:0.854355:0.819883:0.240189:1	0.263514(0.323198:0.273649:0.193694)	-1678.31	NA	NA	NA
TRINITY_DN5435_c0_g1	MA	0.00301368	0.0113747	0.264946	0	438	92.6187	345.381	NA	2	1.00604	0.993964	NA	NA	0.00478169	12.5383:8.31394:25.7284:25.0819:18.4155:1	0.28653(0.315068:0.335616:0.208904)	-561.092	NA	NA	NA
TRINITY_DN5511_c0_g1	MA	0.00413173	0.0156176	0.264556	0.302199	330	60.98	269.02	NA	2	0.922885	1.07712	NA	NA	0.00625417	30:25.7366:21.6542:21.6542:0.01:1	0.267267(0.364865:0.243243:0.193694)	-406.899	NA	NA	NA
TRINITY_DN9633_c0_g1	MA	0.00426342	0.0161203	0.264476	0.0485311	534	73.4292	460.571	NA	3	1.1283	1.8717	NA	NA	0.00589383	0.773616:0.30562:0.209429:0.209429:0.645629:1	0.31378(0.48324:0.315642:0.142458)	-682.47	NA	NA	NA
TRINITY_DN12760_c3_g1	MA	0.00643342	0.0243285	0.26444	0.0104071	1806	304.563	1501.44	NA	16	6.94553	9.05447	NA	NA	0.00945124	1.30063:1.30874:0.809176:1.1087:0.245146:1	0.262458(0.324751:0.261628:0.200997)	-2324.69	NA	NA	NA
TRINITY_DN5644_c0_g1	MA	0.00199491	0.00754544	0.264386	0.0409223	1758	309.917	1448.08	NA	5	2.23679	2.76321	NA	NA	0.00297341	1.14351:1.25811:0.598587:0.598587:0.01:1	0.300737(0.39966:0.293367:0.209184)	-2244.19	NA	NA	NA
TRINITY_DN12630_c1_g1	MA	0.00188901	0.00715398	0.26405	0.329871	702	145.973	556.027	NA	2	0.997112	1.00289	NA	NA	0.0029838	6.35343:13.8437:20.4163:19.5959:15.0665:1	0.324113(0.348936:0.353191:0.270213)	-913.648	NA	NA	NA
TRINITY_DN11772_c2_g1	MA	0.00347307	0.0131563	0.263984	0.0291801	1053	164.213	888.787	NA	5	2.05864	2.94136	NA	NA	0.00498315	12.8598:12.674:21.7947:20.3825:22.1653:1	0.299242(0.377841:0.298295:0.221591)	-1364.05	NA	NA	NA
TRINITY_DN8484_c0_g1	MA	0.00181603	0.00688668	0.263702	0.0500501	1245	173.644	1071.36	NA	3	1.14199	1.85801	NA	NA	0.00252325	0.275575:0.544823:0.186978:0.186978:0.380368:1	0.30008(0.409856:0.266827:0.223558)	-1579.73	NA	NA	NA
TRINITY_DN12864_c4_g1	MA	0.0029242	0.0110941	0.263582	0.106889	1365	282.288	1082.71	NA	6	2.98365	3.01635	NA	NA	0.00461378	19.0528:7.37644:21.356:19.7481:11.2081:1	0.284722(0.319079:0.302632:0.232456)	-1757.32	NA	NA	NA
TRINITY_DN11234_c1_g6	MA	0.00400833	0.0152239	0.263292	0.00377711	3501	429.68	3071.32	NA	18	6.24568	11.7543	NA	NA	0.00538483	0.571246:0.335749:0.257871:0.448565:0.342128:1	0.30665(0.488442:0.228168:0.203339)	-4219.15	NA	NA	NA
TRINITY_DN194_c0_g2	MA	0.000876574	0.00333052	0.263194	0.306454	1521	287.095	1233.9	NA	2	0.938448	1.06155	NA	NA	0.00133977	30:27.9333:21.8755:21.8755:0.01:1	0.294619(0.340551:0.347441:0.195866)	-1913.26	NA	NA	NA
TRINITY_DN12674_c1_g4	MA	0.00073961	0.00281117	0.263097	0	1794	381.484	1412.52	NA	2	1.01309	0.986914	NA	NA	0.00118012	13.1752:7.80554:24.2056:23.2045:18.1962:1	0.329716(0.370618:0.355593:0.262938)	-2320.23	NA	NA	NA
TRINITY_DN10904_c1_g1	MA	0.00262824	0.0100022	0.262766	0.117383	1485	182.924	1302.08	NA	5	1.74192	3.25808	NA	NA	0.00353658	0.481542:1.40003:2.52025:5.35354:10.6334:1	0.299059(0.365927:0.328629:0.202621)	-1914.92	NA	NA	NA
TRINITY_DN6034_c0_g1	MA	0.0060671	0.0231151	0.262473	0.0186405	801	136.616	664.384	NA	7	3.07497	3.92503	NA	NA	0.00897476	2.3772:2.53133:2.22411:2.40312:0.406847:1	0.289179(0.408582:0.259328:0.199627)	-1038.72	NA	NA	NA
TRINITY_DN6955_c0_g1	MA	0.00687892	0.0262506	0.262048	0.00687751	1077	195.635	881.365	NA	11	5.04457	5.95543	NA	NA	0.0103977	21.799:19.5648:22.0538:21.9137:2.85842:1	0.315741(0.352778:0.344444:0.25)	-1428.17	NA	NA	NA
TRINITY_DN10519_c0_g1	MA	0.00421626	0.0161087	0.261738	0.0152191	2193	381.123	1811.88	NA	13	5.79241	7.20759	NA	NA	0.00628306	1.28039:1.2281:0.947104:0.975215:0.333272:1	0.327641(0.436475:0.324454:0.221995)	-2890.96	NA	NA	NA
TRINITY_DN5660_c0_g1	MA	0.00179167	0.00684834	0.261622	0	831	305.737	525.263	NA	3	2.06972	0.930279	NA	NA	0.0036521	14.5131:6.60081:11.4529:19.2431:0.01:1	0.364621(0.232852:0.66065:0.200361)	-975.994	NA	NA	NA
TRINITY_DN11190_c5_g1	MA	0.00280434	0.0107569	0.260701	0.0289344	1983	436.633	1546.37	NA	9	4.67948	4.32052	NA	NA	0.0045554	7.58113:8.32744:3.13318:3.13318:0.01:1	0.290282(0.352719:0.270393:0.247734)	-2549.1	NA	NA	NA
TRINITY_DN12771_c0_g1	MA	0.00361405	0.0138681	0.260601	0.151393	768	139.284	628.716	NA	4	1.83796	2.16204	NA	NA	0.00547372	16.5005:4.84467:13.7376:13.1904:3.86073:1	0.30415(0.420233:0.29572:0.196498)	-991.537	NA	NA	NA
TRINITY_DN10027_c0_g1	MA	0.00319517	0.0122701	0.260403	0.0193757	1833	268.359	1564.64	NA	8	3.1768	4.8232	NA	NA	0.00452377	8.22479:16.3935:9.21109:18.3047:7.4349:1	0.298747(0.362745:0.366013:0.167484)	-2327.52	NA	NA	NA
TRINITY_DN6675_c0_g1	MA	0.00585422	0.0224879	0.260328	0.0499659	387	54.1474	332.853	NA	3	1.15372	1.84628	NA	NA	0.00818153	5.19675:9.19944:17.8171:19.6884:2.64886:1	0.280769(0.346154:0.307692:0.188462)	-494.159	NA	NA	NA
TRINITY_DN6248_c0_g1	MA	0.00607274	0.0233284	0.260315	0.0260284	927	148.218	778.782	NA	8	3.37871	4.62129	NA	NA	0.00883175	6.57379:6.70972:7.56068:7.26461:8.79983:1	0.255376(0.324194:0.240323:0.201613)	-1192.29	NA	NA	NA
TRINITY_DN5684_c0_g1	MA	0.00142231	0.00546695	0.260165	0.318136	942	186.677	755.323	NA	2	0.97434	1.02566	NA	NA	0.00222384	12.9632:8.19137:26.0157:25.0799:19.3664:1	0.297884(0.32381:0.301587:0.268254)	-1215.22	NA	NA	NA
TRINITY_DN7152_c0_g1	MA	0.00479226	0.0184604	0.259597	0.00564406	1767	277.033	1489.97	NA	12	5.00795	6.99205	NA	NA	0.00693517	4.49199:6.03559:3.57804:3.93129:0.243931:1	0.282965(0.371817:0.308149:0.16893)	-2246.65	NA	NA	NA
TRINITY_DN12144_c2_g1	MA	0.00274916	0.0105928	0.259531	0.146896	1356	190.274	1165.73	NA	5	1.93047	3.06953	NA	NA	0.00384978	16.7518:13.8579:24.9733:24.2907:14.9145:1	0.280721(0.357616:0.288079:0.196468)	-1724.04	NA	NA	NA
TRINITY_DN12161_c7_g1	MA	0.00206054	0.007942	0.259449	0.00300552	4491	931.195	3559.8	NA	14	7.02871	6.97129	NA	NA	0.00328005	5.12081:0.117079:3.65912:3.8004:0.106472:1	0.274143(0.331108:0.255007:0.236315)	-5688.41	NA	NA	NA
TRINITY_DN4819_c0_g1	MA	0.00649597	0.0250423	0.2594	0.0126485	1410	236.453	1173.55	NA	13	5.68322	7.31678	NA	NA	0.00960613	15.1915:19.9868:20.074:21.3862:3.63042:1	0.274593(0.35138:0.272824:0.199575)	-1826.29	NA	NA	NA
TRINITY_DN8399_c0_g1	MA	0.00761974	0.0293895	0.259267	0.0205897	933	167.73	765.27	NA	10	4.58105	5.41895	NA	NA	0.0115334	1.73644:0.821265:0.642286:1.76555:0.0995861:1	0.272776(0.356913:0.26045:0.200965)	-1212.43	NA	NA	NA
TRINITY_DN16386_c0_g1	MA	0.00302654	0.0116788	0.259149	0.300492	456	83.74	372.26	NA	2	0.929357	1.07064	NA	NA	0.00461544	12.521:6.66598:22.0031:21.1539:17.5004:1	0.303728(0.371711:0.217105:0.322368)	-588.027	NA	NA	NA
TRINITY_DN12466_c1_g1	MA	0.00664098	0.0256795	0.25861	0.0268378	558	84.7435	473.257	NA	5	2.04564	2.95436	NA	NA	0.00953237	7.23313:4.11797:3.50301:3.50301:11.9978:1	0.282531(0.299465:0.355615:0.192513)	-711.717	NA	NA	NA
TRINITY_DN16481_c0_g1	MA	0.0141267	0.0546318	0.25858	0.0424057	324	47.2628	276.737	NA	6	2.38658	3.61342	NA	NA	0.0200353	2.39941:3.00893:4.26547:6.39081:7.41951:1	0.296636(0.334862:0.279817:0.275229)	-442.124	NA	NA	NA
TRINITY_DN7441_c0_g1	MA	0.00971721	0.0376608	0.258019	0.0117483	636	114.153	521.847	NA	9	4.12933	4.87067	NA	NA	0.0147327	1.47367:1.24724:1.41527:1.83226:1.20853:1	0.359937(0.460094:0.352113:0.267606)	-870.035	NA	NA	NA
TRINITY_DN11171_c2_g6	MA	0.00387058	0.0150135	0.257807	0.00975045	2151	288.694	1862.31	NA	11	4.13059	6.86941	NA	NA	0.00536611	0.613785:0.742095:0.87653:1.12193:1.43492:1	0.321727(0.389276:0.379526:0.196379)	-2816.88	NA	NA	NA
TRINITY_DN8452_c1_g1	MA	0.00270924	0.0105322	0.257234	0.316839	492	96.848	395.152	NA	2	0.975825	1.02417	NA	NA	0.00424915	11.8945:5.80361:20.7972:19.4609:17.4014:1	0.362626(0.418182:0.321212:0.348485)	-656.372	NA	NA	NA
TRINITY_DN9771_c0_g1	MA	0.00959553	0.0373437	0.256952	0.000311745	1716	307.843	1408.16	NA	24	11.0326	12.9674	NA	NA	0.0145734	2.54107:2.51081:1.84314:1.96748:0.53141:1	0.286504(0.36911:0.273997:0.216405)	-2284.13	NA	NA	NA
TRINITY_DN8902_c0_g1	MA	0.00078034	0.00303891	0.256783	0.311803	1707	329.616	1377.38	NA	2	0.964771	1.03523	NA	NA	0.00121646	29.4618:29.3064:21.9767:21.9767:0.01:1	0.330994(0.442982:0.332456:0.217544)	-2186.38	NA	NA	NA
TRINITY_DN10795_c1_g1	MA	0.00268262	0.0104727	0.256154	0.000514816	6867	990.983	5876.02	NA	26	10.3221	15.6779	NA	NA	0.00380681	2.96833:2.85198:2.7221:3.28233:2.043:1	0.301965(0.345852:0.377948:0.182096)	-8567.96	NA	NA	NA
TRINITY_DN5598_c0_g2	MA	0.00766984	0.0299565	0.256033	0.00949457	1098	191.29	906.71	NA	12	5.42106	6.57894	NA	NA	0.0115525	0.825203:1.72457:0.649241:1.68685:0.462111:1	0.266576(0.347411:0.212534:0.239782)	-1432.35	NA	NA	NA
TRINITY_DN6131_c0_g2	MA	0.00188179	0.00735191	0.255959	0.322314	678	136.641	541.359	NA	2	0.993008	1.00699	NA	NA	0.00298421	10.3635:30:10.0768:10.0768:0.01:1	0.306785(0.426991:0.261062:0.232301)	-873.847	NA	NA	NA
TRINITY_DN5732_c0_g2	MA	0.000772465	0.00301993	0.255789	0.297083	1725	312.81	1412.19	NA	2	0.928175	1.07182	NA	NA	0.00118002	30:26.8144:21.6131:21.6131:0.01:1	0.289275(0.378261:0.292174:0.197391)	-2153.61	NA	NA	NA
TRINITY_DN12090_c0_g1	MA	0.000454358	0.00177802	0.255541	0.306861	2883	545.343	2337.66	NA	2	0.954472	1.04553	NA	NA	0.000704739	30:27.7674:21.795:21.795:0.01:1	0.316701(0.435551:0.317568:0.196985)	-3623.7	NA	NA	NA
TRINITY_DN4990_c0_g1	MA	0.00155265	0.00609092	0.254912	0.288984	861	150.608	710.392	NA	2	0.90811	1.09189	NA	NA	0.00234649	30:29.2192:22.1164:22.1164:0.01:1	0.28125(0.402778:0.262153:0.178819)	-1055.55	NA	NA	NA
TRINITY_DN12264_c0_g3	MA	0.00187876	0.00737534	0.254735	0.311106	714	137.319	576.681	NA	2	0.966287	1.03371	NA	NA	0.00293588	30:29.6995:22.1869:22.1869:0.01:1	0.313808(0.443515:0.292887:0.205021)	-906.657	NA	NA	NA
TRINITY_DN7534_c0_g1	MA	0.000583137	0.00229327	0.254281	0.310474	2238	429.811	1808.19	NA	2	0.966301	1.0337	NA	NA	0.000911571	16.2916:24.0805:13.1125:13.1125:0.01:1	0.274431(0.353414:0.248327:0.221553)	-2789.35	NA	NA	NA
TRINITY_DN10865_c6_g2	MA	0.00292939	0.0115344	0.25397	0	426	101.167	324.833	NA	2	1.10165	0.898349	NA	NA	0.00497292	0.01:0.01:7.6135:6.39118:22.5484:1	0.398601(0.370629:0.538462:0.286713)	-565.276	NA	NA	NA
TRINITY_DN6050_c0_g2	MA	0.0026187	0.0103246	0.253636	0.0289383	1362	211.557	1150.44	NA	5	2.10149	2.89851	NA	NA	0.00381565	12.949:11.0102:20.0476:20.783:8.50464:1	0.315751(0.374725:0.314286:0.258242)	-1761.5	NA	NA	NA
TRINITY_DN10660_c1_g1	MA	0.00235085	0.00927646	0.253421	0.292381	1020	111.501	908.499	NA	3	0.978838	2.02116	NA	NA	0.00310792	0.01:0.01:2.11701:0.275561:22.4341:1	0.322092(0.38563:0.340176:0.240469)	-1307.38	NA	NA	NA
TRINITY_DN10501_c0_g1	MA	0.00133707	0.00528003	0.253231	0.307074	996	188.41	807.59	NA	2	0.959033	1.04097	NA	NA	0.00208295	30:28.1059:21.9758:21.9758:0.01:1	0.323323(0.442943:0.321321:0.205706)	-1254.04	NA	NA	NA
TRINITY_DN11733_c3_g2	MA	0.00141809	0.00561368	0.252614	0	891	191.117	699.883	NA	2	1.03891	0.961086	NA	NA	0.00231804	10.8642:30:10.497:10.497:0.01:1	0.302013(0.38255:0.290268:0.233221)	-1138.21	NA	NA	NA
TRINITY_DN9877_c1_g1	MA	0.00211959	0.00840244	0.252259	0	567	144.358	422.642	NA	2	1.15039	0.849615	NA	NA	0.0037192	1.52596:0.696367:0.408278:0.408278:0.01:1	0.375661(0.486772:0.383598:0.256614)	-745.398	NA	NA	NA
TRINITY_DN11419_c3_g1	MA	0.00118235	0.00469003	0.252099	0.0677573	2658	566.092	2091.91	NA	5	2.58853	2.41147	NA	NA	0.00192941	30:19.9692:15.848:15.848:0.01:1	0.325629(0.406426:0.346674:0.223788)	-3396.03	NA	NA	NA
TRINITY_DN3899_c0_g1	MA	0.00287229	0.0114181	0.251555	0.120219	990	157.225	832.775	NA	4	1.71496	2.28504	NA	NA	0.00422948	14.7308:12.2082:23.4669:23.1248:9.38427:1	0.295569(0.361027:0.273414:0.252266)	-1267.64	NA	NA	NA
TRINITY_DN9176_c0_g1	MA	0.00276048	0.0110328	0.250207	0.00697801	3048	496.931	2551.07	NA	12	5.25285	6.74715	NA	NA	0.00410916	2.12437:2.32252:2.08619:1.98707:1.77152:1	0.324648(0.417896:0.340216:0.215831)	-3922.88	NA	NA	NA
TRINITY_DN11451_c1_g1	MA	0.00619475	0.0248108	0.24968	0.057098	693	112.296	580.704	NA	6	2.61879	3.38121	NA	NA	0.00921137	4.89229:3.87608:5.72311:5.33611:10.5511:1	0.321121(0.336207:0.37069:0.256466)	-919.913	NA	NA	NA
TRINITY_DN5886_c0_g1	MA	0.00951126	0.0381004	0.249636	0.074641	432	77.8339	354.166	NA	6	2.8091	3.1909	NA	NA	0.0146622	3.06022:4.4487:6.66401:5.74647:18.8636:1	0.324138(0.396552:0.344828:0.231034)	-585.245	NA	NA	NA
TRINITY_DN12519_c1_g4	MA	0.00476153	0.0190855	0.249484	0.0227262	1011	182.052	828.948	NA	7	3.27717	3.72283	NA	NA	0.00734086	2.17961:2.32698:1.91582:1.8759:0.531411:1	0.266568(0.323442:0.261128:0.215134)	-1298.64	NA	NA	NA
TRINITY_DN21_c0_g1	MA	0.00945674	0.0379155	0.249416	0.00920452	660	112.047	547.953	NA	9	4.05454	4.94546	NA	NA	0.0142881	0.591704:0.5655:0.434945:0.419035:0.59176:1	0.291855(0.325792:0.30543:0.244344)	-850.839	NA	NA	NA
TRINITY_DN10057_c0_g1	MA	0.0039603	0.0158949	0.249155	0.00243876	2517	465.096	2051.9	NA	15	7.14551	7.85449	NA	NA	0.0061656	2.31621:2.97782:1.54676:1.7318:0.196687:1	0.271032(0.361905:0.222024:0.229167)	-3201.26	NA	NA	NA
[truncated: 6,715 more rows]

## Sheet: Table_E
Table E. KEGG "K" Annotations for the positively selected genes (Ka/Ks>1, p<0.05)
TRINITY_DN12742_c4_g1	K00011
TRINITY_DN8259_c0_g1	K00072
TRINITY_DN5117_c0_g1	K00103
TRINITY_DN12504_c1_g1	K00252
[truncated: 713 more rows]

## Sheet: Table_F
Table F. Fisher exact test to test for enriched pathways within the positively selected genes (Ka/Ks>1, p<0.05)
[truncated: 389 more rows]

[truncated: 7 more sheets: Table_G, Table_H, Table_I, Table_J, Table_K, Table_L, Table_M]
